# Supplementary material for: Reduced vascular leakage correlates with breast carcinoma T regulatory cell infiltration but not with metastatic propensity
Source: Mol Oncol. 2025 Oct 16;20(3):753–78. doi: 10.1002/1878-0261.70144 (PMC13042803; doi:10.1002/1878-0261.70144)
Supplement: Supplementary file 1 — Fig. S1. Cluster expression of signature macrophage and monocyte gene markers. Fig. S2. Cluster expression of signature T cell and DC (dendritic cell) gene markers. Fig. S3. (A) Typical staining for VE‐cadherin (vascular, red), FpA (leakage, gray), and CD4+‐cells (green). (B) DAPI of the same section. Tumor boundary has been indicated. (C) CD8 (white) and GZMB (green) or (D) PD1 (red). (E, F) CD163 (yellow) and PD‐L1 (red) in human breast cancer stroma. Fig. S4. Correlations between CD4 and FOXP3 (A), CTLA4 and CD4 (B) and CTLA4 and FOXP3/CD4 (C) in the human breast cancer cohort. Correlation between vascular density (VE‐cadherin staining) and CD4 (D), vascular density and FOXP3 (E) and vascular density and CTLA4 (F) is also shown. (G) Correlation CD4 and PD‐L1 and (H) correlation CD163 and PD‐L1. A tumor with tumor cell CTLA4‐staining is also shown. (I) DAPI (blue), (J) CD4 (green) and FOXP3 (red), (K) FpA (gray) and VE‐cadherin (red) and (L) CTLA4 (yellow). Table S1. IC cluster cell numbers. Table S2. Extended list of signature markers in different myeloid clusters. Table S3. Gene expression differences in myeloid, T cell and DC (dendritic cell) cell clusters. Table S4. GO of gene expression changes listed in Table S3. Table S5. EC (endothelial cell) gene expression changes. Table S6. GO (gene ontology) categories of EC (endothelial cell) gene expresssion changes. Table S7. Tumor and patient characteristics. Table S8. List of immune reagents and software. [file MOL2-20-753-s001.zip › mol270144-sup-0006-TableS3.xlsx]

## Sheet: DEG of IC clusters
Macrophage and monocyte clusters															T cells clusters							DC clusters
macro/mono-derived macro	tissue resident macrophages	monocyte enriched	M2, IFN-macrophages	IFN-macrophages	replicating macrophages, M2	Lipid macrophages	pleiotropic macrophages	pleiotropic macrophages	monocyte enriched	pleiotropic macrophages	replicating, pleiotropic macrophages	pleiotropic macrophages	Combined up in all macrophage clusters	Combined down in all macrophage clusters	Cd4 and Cd8 T cells, Cd3e/Cd68 dp cells	Cd4 and Cd8 T cells	Tregs, Cd8 cells, replicating T cells, Cd3e/Cd68 dp cells	Tregs	Combined up in all T cell clusters	Combined down in all T cell clusters	Selectively changed in T cell clusters	pDC	cDC1	cDC2	mregDC and cDC2	Combined up in all DC clusters (not pDC)	Combined down in all DC clusters (not pDC)	Selectively changed in DC clusters
up 0	up 1	up 2	up 3	up 4	up 5	up 6	up 8	up 10	up 13	up 15	up 17	up 18	Aldoa	Anpep	up 7	up 12	up 19	up 26	Arg1	Apoe	Arg1	up 21	up 25	up 9	up 11	Ccl22	Arsb	Ccl22
Ifi27l2a	Malat1	Ifi27l2a	Ifi27l2a	Ifi27l2a	Ifi27l2a	Ifitm3	Xist	Pde4b	Ifi27l2a	Ifi27l2a	Ifitm3	Malat1	Ankrd11	Aplp2	Inhba	Plcxd2	Il2ra	Il18r1	Ccl24	Btg2	Il2ra (Cd25)	Rps18	Ifitm3	Ifi27l2a	Ifi27l2a	Fcgr1	Cadm1	Arsb
Ifitm3	Ifi27l2a	Inhba	Ifitm3	Ly6c2	Ifitm3	Rps18	Malat1	Nrg1	Ifitm3	Lst1	Plac8	Prdx1	Asgr2	Apoe	Arg1	Ifit1	Ifi27l2a	Ifi27l2a	Ctla4	C1qa	Il7r	Ly6a	Rps18	Isg15	Ifitm3	Gpr141	Ccdc80	CD209d, Cd209e
Ly6c2	Rps27	Ly6c2	Gapdh	Inhba	Ly6c2	Malat1	Malt1	Nfkb1	Ly6c2	Rps18	Fth1	Inhba	Ash1l	Arl4c	Gapdh		Tnfrsf4	Rell1	Foxp3	C1qc	Lmna	Rpl18a	Ifi203	Ifi209	Ms4a4c	Ifi203	Ccl8	Il4i1
Irf7	Ifitm3	Cxcl10	Ms4a4c	Chil3	Rps18	Gapdh	mt-Atp8	Cox17	Irf7	Gapdh	Malat1	Ly6c2	Ass1	Atf3	Ccl24	down 12	Lmna		Fth1	Cadm1	Odc1	Ly6e	Slfn5	Malat1	Plac8	Ifi204	Cd209d	Sgms
Lst1	Ly6c2	Vcan	Rps18	Vcan	Rps2	Rpl41	Ms4a4c	Chil3	Lst1	Rps2	Atox1	Ifi27l2a	Atox1	Bcl2a1d	Rps2	Ier3	Odc1	down 26	Gapdh	Ccl2	Plcdx2	Cd52	Tyrobp	Ly6a	Slfn5	Ifi205	Cd209e	Tnfsf9
Prdx5	Hspa8	Ifi209	Rps2	Rps27	Gapdh	Asgr2	Lst1	Mmp19	Prdx5	Cd52		Ifitm3	Atp5g1	Bhlhe40	S100a10	Klf4	Rps2	Ctss	Havcr2/TIM3	Ccl4	Srgn	Rps10	Rpl29	Rsad2	Ccl22	Ifi209	Dusp1	Tnip3
Inhba	Lst1	Ifi205	Ly6c2	Rps18	Lst1	Ass1	Il1rn	Cd80	Inhba	Isg15	down 17	Ms4a4c	Blvrb	Bmp2k	Ifitm3	Gatm		Mrc1	Icos	Ccl8	Tnfrsf4	Shisa5	Rps2	Ifitm3	Oasl2	Ifi27l2a	Ear2
Isg15	Gapdh	Slfn5	Slamf9	Gpr141	Rpl21	Lst1	Pgk1	Nr4a2	Isg15	Ms4a4c	Jund	Prdx5	Ccl24	Btg1	Rps18	Marcks	down 19	Lpl	Ifi27l2a	Cd72	Btg2	Ltb	Rpl41	Lst1	Isg15	Ifi47	Fosb
Ly6a	Lars2	Slfn4	Cd300e	Ly6i	Ms4a4c	Aldoa	Ifitm3	Ptgs2	Ly6a	Tyrobp	Rpl9-ps6	Ankrd11	Ccl5	C1qc	Lyz2	Sat1	Clk1	H2-Eb1	Ifit1	Cd80	C1qa	Ankrd11	Trim30a	Ifit1	Ifi203	Ifit1	Hepacam2
Ms4a4c	Ms4a4c	Ms4a4c	Prdx5	Ifitm3	Cd52	Nr4a3	Pkm	Ccl24	Ms4a4c	Elob			Cd276	Cbr2	Rsad2	Mrc1	Klrc1	Ccl2	Ifitm3	Cebpb	Cd72	Rpl26		Slfn1	Irf7	Ifit2	Igha
Ly6i	Rps18	Oasl2	Isg15	Mrpl52	Rpl29		Stk17b		Ly6i	Ifit1		down 18	Cd300e	Ccl12	Slfn4	Rhob	Cd72	H2-Aa	Il18r1	Clk1	Clk1	Rps16	down 25	Ifi205	Ifi47	Ifitm3	Igkc
Ifitm2	Fau	Isg15	Rpl29	Fau	Tyrobp	down 6	Ifi27l2a	down 10	Ifitm2	Rpl21		Cxcr4	Cd52	Ccl2	Srgn	Rpl9-ps6	Cadm1	Tgfbi	Il2ra	Col6a3	Ctsb	Rpl12	Sgms1	Ifi204		Irf7	Il4i1
Plac8	Pkm	Il1rn	Pou2f2	Fpr2	Ccl5	Rhob	Clec4d	Vim	Plac8	Rpl29		Igkc	Cd68	Ccl7	Il7r	Lgmn	Cebpb	Ctsc	Il7r	Ctsb	Ctsc	Rps13	Dusp1	Ifi203	down 11	Isg15	Irf4
	Prdx5	Fcgr1	Lst1	Pilra	Rpl26	Jund	Rps27	Plk2		Rps16		C1qc	Cd80	Ccl8	S100a6	Ccl8	Grn	Ccl8	Inhba	Ctsc	Ctss	Rps24	Fosb	Gpr141	Rhob	Lst1	Jund
down 0	Pou2f2	Slfn1	Blvrb	Rps15a	Isg15	Cxcr4	Gm26917	Atf3	down 13	Rpl26		Jund	Cfb	Cd36	Tyrobp	Igkc	Zfp36	C1qc	Lmna	Ctss	Itgal	Rpl37	Arsb	Rnf213	Klf2	Ly6a	Klf2
Sowahc	Irf7	Ifi211	Irf7	Ifitm2	Rps15a	Hnrnph1	Dennd4a	Bcl2a1d	mt-Nd3	Fcer1g		Ly86	Chil3	Cd63	Fth1	Igha	Psap	Apoe	Lyz2	Ear2	Klrc1	Tmem258	Vcam1	Ly6e	Igkc	Ly6e	Klf4
Mafb	Tpi1	Rnf213	Pycard	Psma7	Rps16	Mafb	Gpr141	Igha	Mafb	Fau		Gatm	Clec12a	Cd83	Rps16		Ctsb	Psap	Odc1	Fos	Marcks	Rps15a	Cadm1	Irf7	Vcam1	Malat1	Mgl2
Rpl9-ps6	Fyb	Irf7	Fcer1g		Fau	Ear2	Aldoa	Jun	Rpl9-ps6	Wfdc17		Vcam1	Clec4d	Cebpa			Ms4a4b	Lgmn	Plcxd2	Gatm	Ms4a4b	Rpl41	Hepacam2	Plac8	Igha	Ms4a4c	Mmp12
Ccl8	Rpl37	Ly6a	Slfn4	down 4	Ifitm2		Mif	Hspa1a	Ccl8	Serf2		Klf2	Cox17	Cebpb	down7		Btg2	C1qa	Rell1	Grn	Psap	Rpl18	Klf2	Oasl2	Jund	Mycbp2	Mmp13
Gm42418	Mycbp2	Oas3	Ifitm2	Gdf15	Fcer1g		Clec12a	Hspa1b	Cebpb	Atp5g1		Selenop	Cox8a	Ch25h	Selenop		Col6a3	Igha	Rps16	H2-Aa		Rpl23a	Klf4	Trim30a	Ccl8	Oasl2	Rhob
Cebpb	Rpl41	Trim30a	Elob	Sgk1	Rpl18		Cpd		Cxcr4	Rps15a		Igf1	Cpd	Col6a3	Ear2		Sgk1	Igkc	Rps18	H2-Eb1			Ccl8	Parp14		Parp14	Sgms1
Atf3	Rps25	Ifi204	Psmb8	Apoe	Rpl36al				Rhob	Rpl28		Ear2	Cxcl10	Cxcr4	Cadm1		C1qa		Rps2	Ier3		down 21	Mmp12	Slfn5		Plac8	Tnfsf9
Cxcr4	Mrpl52	Ifi47		Klf2	Rps25		down 8		Vcam1	Slfn5		Ccl8	Dennd4a	Dusp1	Cebpb		Sat1		Rsad2	Igha		Klf6	Jund	Fcgr1		Ptpn6	Tnip3
Rhob	Ptpn6	Gbp7	down 3	Plau	Plac8		Nxpe5		Sgk1	Slamf9		Retnla	Edf1	Ear2	Itgal		Fos		S100a10	Igkc		Ccl8		Ifit2		Rnf213	Vcam1
Vcam1	Maf	S100a6	mt-Co1	Ccl12	Rps10		Hist1h1c		Ccl2	Irf7			Elob	Ehd4	Sat1		Klf2		S100a6	Itgal				Sp100		Rpl29
Sgk1	S100a6	Ms4a6b	Plk2	Ear2	Rps8		Ier3		Igha	Blvrb			Fau	Fcgrt	mt-Nd3		Rhob		Slfn4	Jund				Stat2		Rpl41
Ccl2	Gpr141	Ifitm3	Ier5	Selenop	Rpl18a		Ehd4		Fn1	Rpl18			Fcer1g	Fn1	Jund		Ccl4		Srgn	Klf2				Slfn4		Rps18
Igha	Wnk1	Sell	Klf6	Cd63	Rps13		Atf3		Mrc1	Sh3bgrl3			Fcgr1	Fos	Col6a3		Lgmn		Tigit	Klf4				Mycbp2		Rps2
Mrc1	Cd52	Parp14	Arl4c	Rhob	Irf7		Bmp2k		Gatm	Rpl32			Fpr2	Fosb	Rhob				Tnfrsf4	Klrc1				Ifi47		Rsad2
Ear2	Ly6e		Fosb	Klf4	Prdx5		Serpinb6a		Ear2	Rpl34			Fth1	Fosl2	Igkc				Tyrobp	Lgmn				Slc15a2		Slc15a2
Mmp13	Rps2	down 2	Klf2	Igf1	Atp5g1		Jun		Tent5c	Cox8a			Fxyd5	Gas6	Igha					Lpl				Ptpn6		Slfn1
Igkc	Rpl26	Ear2	Aplp2	Cxcr4	Rpl30		Igkc		Bhlhe40	Rps25			Fyb	Gatm	Vcam1					Marcks						Slfn4
Jund	Rps29	Col6a3	Gdf15	Lgmn	Rpl15		Klf2		Jund	Pou2f2			Gapdh	Gdf15						Mrc1				down 9		Slfn5
	N4bp1	Vcam1	Zfp36	Igha	Rpl32		Cbr2			Cd68			Gbp7	Gm42418						Ms4a4b				Tnip3		Sp100
	Rpl36a	Rpl9-ps6	Mafb	Ch25h	Fyb		Gdf15						Gm26917	H2-M2						mt-Nd3				Irf4		Stat2
	Stap1	Sgk1	Btg1	Ccl2	Cox8a		Snx5			down 15			Gm2a	Hist1h1c						Psap				Il4i1		Trim30a
	Fpr2	Klf2	Fosl2	Vcam1	Ly6e		Timp2			Zfp36			Gpr141	Hnrnph1						Rhob				Mmp13		Tyrobp
	Spi1	Klf4	mt-Nd4l	Ccl7	Rpl12		Klf4			Ly86			Hspa8	Hspa1a						Rpl9-ps6				Tnfsf9
	Rps12	Jund	Dusp1	Mrc1	Pou2f2		Ccl7			Cd83			Ifi204	Hspa1b						Sat1				Mgl2
	Rpl28	Igha	Mrc1	Igkc	Slamf9		Pltp			Hnrnph1			Ifi205	Id2						Selenop				Ccdc80
	Aldoa		Bhlhe40	Mmp13	Mrpl52		Gas6			Mrc1			Ifi209	Ier3						Sgk1				Ccl8
	Rps17		Junb	Jund	Fcgr1		Npl			Klf4			Ifi211	Ier5						Tgfbi				Vcam1
	Cfb		Klf4	Ccl8	Ssr4		Fcgrt			Mgl2			Ifi27l2a	ifng						Vcam1				Ear2
	Slfn5		Cxcr4		Cd300e		Selenop			Retnla			Ifi47	Ifrd1						Zfp36				Cd209d
	Xist		Ifrd1		Pycard		Jund			Fos			Ifit1	Igf1										Igha
	Fxyd5		Id2		Ndufa13		Igf1			Mafb			Ifitm2	Igha										Cd209e
	Rpl31		Igf1		Rpl4		Ccl8			Ier5			Ifitm3	Igkc										Jund
	Gm2a		Tnfaip3		Edf1					Plau			Il1rn	Jun
	Rpl29		Cd83		Slfn4					Jun			Inhba	Jund
	Rpl36al		Rhob							Ear2			Irf7	Klf2
	Psmb8		Cebpb		down 5					Sat1			Isg15	Klf4
	Rrbp1		Jund		Plau					Ifrd1			Itga4	Klf6
	Resf1		mt-Nd3		Naaa					Cebpb			Lars2	Lgmn
	Mmp14		Ccl8		H2-M2					Junb			Lst1	Lpl
	Slfn1		Igkc		Tent5c					Igf1			Ly6a	Ly86
	Ly6i		Igha		Ier5					Dusp1			Ly6c2	Mafb
	Fcer1g		Sgk1		Mrc1					Rhob			Ly6e	Mgl2
	Rpl35a		Mmp13		Dusp1					Tnfaip3			Ly6i	Mmp13
	Tgfb1				Bhlhe40					mt-Nd3			Maf	Mrc1
	Pilra				Cebpb					Igha			Malat1	mt-Co1
	Runx3				Ifrd1					Sgk1			Malt1	mt-Nd3
	Stat2				Cd36					Ccl8			Mif	mt-Nd4l
	Ash1l				Cd83					Vcam1			Mmp14	Naaa
					Tnfaip3					Jund			Mmp19	Npl
	down 1				Retnla					Igkc			Mrpl52	Nxpe5
	Cebpa				Sat1								Ms4a4c	Plau
	Anpep				Gdf15								Ms4a6b	Plk2
	Cd83				Lpl								mt-Atp8	Pltp
	Ch25h				Rhob								Mycbp2	Retnla
	Cd36				Klf4								N4bp1	Rhob
	Mgl2				Igf1								Ndufa13	Rpl9-ps6
	Sgk1				Ear2								Nfkb1	Sat1
	Mrc1				Sgk1								Nr4a2	Selenop
	Lpl				Igha								Nr4a3	Serpinb6a
	Igf1				Igkc								Nrg1	Sgk1
	Klf4				Jund								Oas3	Snx5
	Vcam1				Ccl8								Oasl2	Sowahc
	Ear2				Vcam1								Parp14	Tent5c
	Igha												Pde4b	Timp2
	Jund												Pgk1	Tnfaip3
	Rpl9-ps6												Pilra	Trem2
	Igkc												Pkm	Vcam1
	Ccl8												Plac8	Vegfc
													Pou2f2	Vim
													Prdx1	Zfp36
													Prdx5
													Psma7
													Psmb8
													Ptgs2
													Ptpn6
													Pycard
													Resf1
													Rnf213
													Rpl12
													Rpl15
													Rpl18
													Rpl18
													Rpl18a
													Rpl21
													Rpl26
													Rpl28
													Rpl29
													Rpl30
													Rpl31
													Rpl32
													Rpl34
													Rpl35a
													Rpl36a
													Rpl36al
													Rpl37
													Rpl4
													Rpl41
													Rps10
													Rps12
													Rps13
													Rps15a
													Rps16
													Rps17
													Rps18
													Rps2
													Rps25
													Rps27
													Rps29
													Rps8
													Rrbp1
													Runx3
													S100a6
													Sell
													Serf2
													Sh3bgrl3
													Slamf9
													Slfn1
													Slfn4
													Slfn5
													Spi1
													Ssr4
													Stap1
													Stat2
													Stk17b
													Tgfb1
													Tpi1
													Trim30a
													Tyrobp
													Vcan
													Visr/VISTA
													Wfdc17
													Wnk1
													Xist
