# Supplementary material for: Reduced vascular leakage correlates with breast carcinoma T regulatory cell infiltration but not with metastatic propensity
Source: Mol Oncol. 2025 Oct 16;20(3):753–78. doi: 10.1002/1878-0261.70144 (PMC13042803; doi:10.1002/1878-0261.70144)
Supplement: Supplementary file 1 — Fig. S1. Cluster expression of signature macrophage and monocyte gene markers. Fig. S2. Cluster expression of signature T cell and DC (dendritic cell) gene markers. Fig. S3. (A) Typical staining for VE‐cadherin (vascular, red), FpA (leakage, gray), and CD4+‐cells (green). (B) DAPI of the same section. Tumor boundary has been indicated. (C) CD8 (white) and GZMB (green) or (D) PD1 (red). (E, F) CD163 (yellow) and PD‐L1 (red) in human breast cancer stroma. Fig. S4. Correlations between CD4 and FOXP3 (A), CTLA4 and CD4 (B) and CTLA4 and FOXP3/CD4 (C) in the human breast cancer cohort. Correlation between vascular density (VE‐cadherin staining) and CD4 (D), vascular density and FOXP3 (E) and vascular density and CTLA4 (F) is also shown. (G) Correlation CD4 and PD‐L1 and (H) correlation CD163 and PD‐L1. A tumor with tumor cell CTLA4‐staining is also shown. (I) DAPI (blue), (J) CD4 (green) and FOXP3 (red), (K) FpA (gray) and VE‐cadherin (red) and (L) CTLA4 (yellow). Table S1. IC cluster cell numbers. Table S2. Extended list of signature markers in different myeloid clusters. Table S3. Gene expression differences in myeloid, T cell and DC (dendritic cell) cell clusters. Table S4. GO of gene expression changes listed in Table S3. Table S5. EC (endothelial cell) gene expression changes. Table S6. GO (gene ontology) categories of EC (endothelial cell) gene expresssion changes. Table S7. Tumor and patient characteristics. Table S8. List of immune reagents and software. [file MOL2-20-753-s001.zip › mol270144-sup-0007-TableS4.xlsx]

## Sheet: GO all macro
GO all macrophages/monocytes changes
	Category	ID	Name	Source	p-value	q-value Bonferroni	q-value FDR B&H	q-value FDR B&Y	Hit Count in Query List	Hit Count in Genome	Hit in Query List
	GO: Molecular Function	GO:0003735	structural constituent of ribosome		1.991E-30	1.350E-27	1.350E-27	9.579E-27	32	195	RPL21,RPL26,RPL30,RPL28,RPL29,RPL31,RPL32,RPL34,RPL35A,RPL36AL,RPL37,RPL41,RPL36A,RPS2,RPS8,RPS10,RPS12,RPS13,RPS15A,RPS16,RPS17,RPS18,RPS25,RPS27,RPS29,FAU,MRPL52,RPL4,RPL12,RPL15,RPL18,RPL18A
	GO: Molecular Function	GO:0005198	structural molecule activity		3.012E-13	2.042E-10	1.021E-10	7.246E-10	36	911	RPL21,RPL26,RPL30,RPL28,RPL29,RPL31,RPL32,RPL34,RPL35A,RPL36AL,RPL37,RPL41,RPL36A,RPS2,RPS8,RPS10,RPS12,RPS13,RPS15A,RPS16,RPS17,RPS18,RPS25,RPS27,RPS29,FAU,COL6A3,MRPL52,APOE,VCAN,H1-2,RPL4,RPL12,RPL15,RPL18,RPL18A
	GO: Molecular Function	GO:0005102	signaling receptor binding		8.983E-6	6.091E-3	1.723E-3	1.223E-2	36	1756	INHBA,CXCL10,GAS6,STAP1,TYROBP,PTPN6,FCGR1A,MIF,CCL2,CCL5,CCL7,CCL8,PRDX5,MMP13,MMP14,HSPA8,VCAM1,VEGFC,PILRA,GDF15,FPR2,APOE,TGFB1,IFNG,IGF1,ISG15,TIMP2,CLEC4D,CD36,PYCARD,LPL,LY6E,FYB1,IL1RN,SNX5,CD276
	GO: Molecular Function	GO:0005126	cytokine receptor binding		1.636E-5	1.109E-2	1.723E-3	1.223E-2	13	327	CXCL10,STAP1,PTPN6,MIF,CCL2,CCL5,CCL7,CCL8,VEGFC,TGFB1,IFNG,PYCARD,IL1RN
	GO: Molecular Function	GO:0050839	cell adhesion molecule binding		1.876E-5	1.272E-2	1.723E-3	1.223E-2	18	600	RPL29,RPL34,RPS2,FXYD5,EHD4,PTPN6,PKM,ALDOA,MMP14,HSPA8,VCAM1,SELL,IGF1,ISG15,TIMP2,PRDX1,RPL15,SNX5
	GO: Molecular Function	GO:0071813	lipoprotein particle binding		1.931E-5	1.309E-2	1.723E-3	1.223E-2	5	35	PLTP,APOE,CD36,VCAN,LPL
	GO: Molecular Function	GO:0071814	protein-lipid complex binding		1.931E-5	1.309E-2	1.723E-3	1.223E-2	5	35	PLTP,APOE,CD36,VCAN,LPL
	GO: Molecular Function	GO:0008201	heparin binding		2.033E-5	1.378E-2	1.723E-3	1.223E-2	10	197	RPL29,CXCL10,CCL2,CCL5,CCL7,CCL8,SELL,APLP2,APOE,LPL
	GO: Molecular Function	GO:0031726	CCR1 chemokine receptor binding		2.783E-5	1.887E-2	1.757E-3	1.247E-2	4	19	CCL2,CCL5,CCL7,CCL8
	GO: Molecular Function	GO:0031729	CCR4 chemokine receptor binding		2.783E-5	1.887E-2	1.757E-3	1.247E-2	4	19	CCL2,CCL5,CCL7,CCL8
	GO: Molecular Function	GO:0005125	cytokine activity		2.851E-5	1.933E-2	1.757E-3	1.247E-2	11	249	INHBA,CXCL10,MIF,CCL2,CCL5,CCL7,CCL8,GDF15,TGFB1,IFNG,IL1RN
	GO: Molecular Function	GO:0031727	CCR2 chemokine receptor binding		4.623E-5	3.135E-2	2.461E-3	1.747E-2	3	8	CCL2,CCL7,CCL8
	GO: Molecular Function	GO:0019207	kinase regulator activity		5.589E-5	3.789E-2	2.461E-3	1.747E-2	12	317	CXCL10,GAS6,KLF4,WNK1,STAP1,TYROBP,MALT1,PTPN6,CCL5,TGFB1,IGF1,CD36
	GO: Molecular Function	GO:0005539	glycosaminoglycan binding		5.948E-5	4.032E-2	2.461E-3	1.747E-2	11	270	RPL29,CXCL10,CCL2,CCL5,CCL7,CCL8,SELL,APLP2,APOE,VCAN,LPL
	GO: Molecular Function	GO:0019209	kinase activator activity		5.962E-5	4.043E-2	2.461E-3	1.747E-2	9	180	GAS6,WNK1,STAP1,TYROBP,MALT1,CCL5,TGFB1,IGF1,CD36
	GO: Molecular Function	GO:0030296	protein tyrosine kinase activator activity		6.025E-5	4.085E-2	2.461E-3	1.747E-2	5	44	GAS6,STAP1,CCL5,IGF1,CD36
	GO: Molecular Function	GO:0031730	CCR5 chemokine receptor binding		6.171E-5	4.184E-2	2.461E-3	1.747E-2	4	23	CCL2,CCL5,CCL7,CCL8
	GO: Molecular Function	GO:0001228	DNA-binding transcription activator activity, RNA polymerase II-specific		1.228E-4	8.325E-2	4.380E-3	3.109E-2	16	571	CEBPA,CEBPB,SPI1,KLF4,JUN,JUNB,JUND,MAFB,KLF6,FOS,FOSB,FOSL2,POU2F2,NR4A3,ATF3,MAF
	GO: Molecular Function	GO:0019864	IgG binding		1.334E-4	9.042E-2	4.380E-3	3.109E-2	3	11	FCER1G,FCGR1A,FCGRT
	GO: Molecular Function	GO:0008009	chemokine activity		1.356E-4	9.192E-2	4.380E-3	3.109E-2	5	52	CXCL10,CCL2,CCL5,CCL7,CCL8
	GO: Molecular Function	GO:0001216	DNA-binding transcription activator activity		1.357E-4	9.198E-2	4.380E-3	3.109E-2	16	576	CEBPA,CEBPB,SPI1,KLF4,JUN,JUNB,JUND,MAFB,KLF6,FOS,FOSB,FOSL2,POU2F2,NR4A3,ATF3,MAF
	GO: Molecular Function	GO:0019763	immunoglobulin receptor activity		2.279E-4	1.545E-1	7.025E-3	4.985E-2	3	13	FCER1G,FCGR1A,FCGRT
	GO: Biological Process	GO:0033993	response to lipid		7.275E-13	3.368E-9	1.161E-10	1.047E-9	40	1180	RPL36AL,CEBPB,RPL36A,SPI1,GBP7,INHBA,CXCL10,KLF4,STAP1,MALT1,JUN,JUND,CXCR4,MIF,CCL2,CCL5,CCL8,LY86,HSPA8,VCAM1,MRC1,SGK1,FOS,FOSB,FOSL2,NR4A3,ZFP36,TGFB1,IFNG,NDUFA13,IGF1,CD36,PYCARD,LPL,MT-ND3,ASS1,CD68,TNFAIP3,IL1RN,CD276
	GO: Biological Process	GO:0030595	leukocyte chemotaxis		9.226E-13	4.272E-9	1.424E-10	1.284E-9	21	303	LGMN,SPI1,CXCL10,GAS6,WNK1,STAP1,FCER1G,CXCR4,MIF,CCL2,CCL5,CCL7,CCL8,MMP13,VEGFC,SELL,SLAMF9,DUSP1,FPR2,CH25H,IFNG
	GO: Biological Process	GO:2000026	regulation of multicellular organismal development		1.424E-12	6.593E-9	2.127E-10	1.918E-9	52	1946	ATP5MC1,LGMN,PLK2,CEBPA,CEBPB,SPI1,INHBA,CXCL10,GAS6,IRF7,CD83,KLF4,PGK1,VSIR,KLF2,TYROBP,MALT1,JUN,JUNB,PTPN6,CXCR4,BTG1,PKM,C1QC,CCL2,MAFB,CCL5,MMP14,VEGFC,BMP2K,PILRA,SGK1,FOS,ID2,RNF213,APOE,RUNX3,BHLHE40,ZFP36,TGFB1,IFNG,RHOB,NDUFA13,IFRD1,IGF1,ISG15,CD36,VCAN,TNFAIP3,RPL4,CD276,MAF
	GO: Biological Process	GO:0002688	regulation of leukocyte chemotaxis		1.563E-12	7.239E-9	2.262E-10	2.040E-9	16	157	LGMN,SPI1,CXCL10,GAS6,WNK1,STAP1,CXCR4,MIF,CCL2,CCL5,CCL7,CCL8,VEGFC,SELL,DUSP1,FPR2
	GO: Biological Process	GO:0071222	cellular response to lipopolysaccharide		1.717E-12	7.951E-9	2.409E-10	2.173E-9	22	349	CEBPB,SPI1,GBP7,CXCL10,STAP1,MALT1,JUN,MIF,CCL2,CCL5,CCL8,LY86,MRC1,ZFP36,TGFB1,IFNG,CD36,PYCARD,ASS1,CD68,TNFAIP3,CD276
	GO: Biological Process	GO:0050776	regulation of immune response		1.980E-12	9.166E-9	2.696E-10	2.431E-9	37	1050	PLK2,SPI1,GBP7,IRF7,WNK1,CLEC12A,VSIR,STAP1,CFB,STAT2,TYROBP,MALT1,JUNB,PTPN6,FCER1G,FCGR1A,FCGRT,MIF,C1QC,CCL5,HSPA8,FPR2,OAS3,NR4A3,APOE,PARP14,TGFB1,IFNG,ISG15,CLEC4D,CD36,PYCARD,IGKC,N4BP1,TNFAIP3,FYB1,CD276
	GO: Biological Process	GO:0002521	leukocyte differentiation		2.108E-12	9.760E-9	2.789E-10	2.515E-9	33	841	CEBPA,CEBPB,SPI1,INHBA,GAS6,IRF7,CD83,VSIR,TYROBP,MALT1,JUN,JUNB,PTPN6,FCER1G,CXCR4,C1QC,CCL2,MAFB,CCL5,MMP14,VCAM1,SLAMF9,KLF6,PILRA,FOS,ID2,POU2F2,RUNX3,TGFB1,IFNG,CLEC4D,IGKC,TNFAIP3
	GO: Biological Process	GO:0002237	response to molecule of bacterial origin		2.923E-12	1.353E-8	3.759E-10	3.390E-9	26	520	CEBPB,SPI1,GBP7,CXCL10,STAP1,MALT1,JUN,JUND,CXCR4,MIF,CCL2,CCL5,CCL8,LY86,VCAM1,MRC1,FOS,ZFP36,TGFB1,IFNG,CD36,PYCARD,ASS1,CD68,TNFAIP3,CD276
	GO: Biological Process	GO:0002694	regulation of leukocyte activation		3.248E-12	1.504E-8	4.065E-10	3.666E-9	31	754	CEBPA,CEBPB,SPI1,INHBA,GAS6,IRF7,CD83,VSIR,STAP1,TYROBP,MALT1,JUNB,JUND,PTPN6,FCER1G,MIF,CCL2,CCL5,MMP14,VCAM1,LST1,ID2,NR4A3,RUNX3,TGFB1,IFNG,IGF1,CLEC4D,PYCARD,TNFAIP3,CD276
	GO: Biological Process	GO:0071219	cellular response to molecule of bacterial origin		4.175E-12	1.933E-8	5.087E-10	4.588E-9	22	365	CEBPB,SPI1,GBP7,CXCL10,STAP1,MALT1,JUN,MIF,CCL2,CCL5,CCL8,LY86,MRC1,ZFP36,TGFB1,IFNG,CD36,PYCARD,ASS1,CD68,TNFAIP3,CD276
	GO: Biological Process	GO:0050900	leukocyte migration		4.288E-12	1.985E-8	5.090E-10	4.590E-9	25	486	LGMN,SPI1,CXCL10,GAS6,WNK1,STAP1,FCER1G,CXCR4,MIF,CCL2,CCL5,CCL7,CCL8,MMP13,MMP14,VCAM1,VEGFC,SELL,SLAMF9,DUSP1,FPR2,CH25H,TGFB1,IFNG,PYCARD
	GO: Biological Process	GO:0050865	regulation of cell activation		5.328E-12	2.467E-8	6.167E-10	5.561E-9	32	819	CEBPA,CEBPB,SPI1,INHBA,GAS6,IRF7,CD83,VSIR,STAP1,TYROBP,MALT1,JUNB,JUND,PTPN6,FCER1G,MIF,CCL2,CCL5,MMP14,VCAM1,LST1,ID2,NR4A3,APOE,RUNX3,TGFB1,IFNG,IGF1,CLEC4D,PYCARD,TNFAIP3,CD276
	GO: Biological Process	GO:0032103	positive regulation of response to external stimulus		8.491E-12	3.931E-8	9.589E-10	8.647E-9	30	733	LGMN,CEBPA,CEBPB,SPI1,GBP7,CXCL10,GAS6,IRF7,WNK1,STAP1,TYROBP,FCER1G,FCGR1A,CXCR4,MIF,CCL2,CCL5,PLAU,CCL7,LY86,VEGFC,SELL,FPR2,OAS3,TGFB1,IFNG,CD36,PYCARD,LPL,TNFAIP3
	GO: Biological Process	GO:0071396	cellular response to lipid		1.005E-11	4.651E-8	1.107E-9	9.986E-9	31	788	CEBPB,SPI1,GBP7,INHBA,CXCL10,STAP1,MALT1,JUN,MIF,CCL2,CCL5,CCL8,LY86,HSPA8,MRC1,SGK1,FOS,NR4A3,ZFP36,TGFB1,IFNG,NDUFA13,IGF1,CD36,PYCARD,LPL,MT-ND3,ASS1,CD68,TNFAIP3,CD276
	GO: Biological Process	GO:0046649	lymphocyte activation		1.201E-11	5.560E-8	1.293E-9	1.166E-8	35	1005	CEBPB,SPI1,INHBA,GAS6,IRF7,CD83,VSIR,CFB,TYROBP,MALT1,JUNB,PTPN6,FCER1G,CXCR4,MIF,CCL2,MAFB,CCL5,MMP14,VCAM1,LST1,SLAMF9,KLF6,ID2,POU2F2,RUNX3,TGFB1,IFNG,IGF1,CLEC4D,PYCARD,IGKC,PRDX1,TNFAIP3,CD276
	GO: Biological Process	GO:0060326	cell chemotaxis		1.253E-11	5.799E-8	1.318E-9	1.188E-8	22	386	LGMN,SPI1,CXCL10,GAS6,WNK1,STAP1,FCER1G,CXCR4,MIF,CCL2,CCL5,CCL7,CCL8,MMP13,VCAM1,VEGFC,SELL,SLAMF9,DUSP1,FPR2,CH25H,IFNG
	GO: Biological Process	GO:0002696	positive regulation of leukocyte activation		1.889E-11	8.747E-8	1.944E-9	1.753E-8	24	477	CEBPA,SPI1,GAS6,CD83,VSIR,STAP1,TYROBP,MALT1,JUND,PTPN6,FCER1G,MIF,CCL2,CCL5,MMP14,VCAM1,NR4A3,RUNX3,TGFB1,IFNG,IGF1,CLEC4D,PYCARD,CD276
	GO: Biological Process	GO:0002685	regulation of leukocyte migration		1.937E-11	8.970E-8	1.950E-9	1.758E-8	19	282	LGMN,SPI1,CXCL10,GAS6,WNK1,STAP1,CXCR4,MIF,CCL2,CCL5,CCL7,CCL8,MMP14,VEGFC,SELL,DUSP1,FPR2,TGFB1,PYCARD
	GO: Biological Process	GO:0009615	response to virus		2.009E-11	9.303E-8	1.979E-9	1.785E-8	25	522	IFI27L2,GBP7,CXCL10,RPS15A,IRF7,STAT2,S100A6,IFITM3,CXCR4,CCL2,CCL5,CCL7,CCL8,LY86,CH25H,OAS3,POU2F2,IFITM2,IFIT1,TGFB1,IFNG,ISG15,PYCARD,ATF3,TNFAIP3
	GO: Biological Process	GO:0071216	cellular response to biotic stimulus		2.062E-11	9.546E-8	1.989E-9	1.793E-8	22	396	CEBPB,SPI1,GBP7,CXCL10,STAP1,MALT1,JUN,MIF,CCL2,CCL5,CCL8,LY86,MRC1,ZFP36,TGFB1,IFNG,CD36,PYCARD,ASS1,CD68,TNFAIP3,CD276
	GO: Biological Process	GO:0050867	positive regulation of cell activation		5.006E-11	2.318E-7	4.730E-9	4.265E-8	24	500	CEBPA,SPI1,GAS6,CD83,VSIR,STAP1,TYROBP,MALT1,JUND,PTPN6,FCER1G,MIF,CCL2,CCL5,MMP14,VCAM1,NR4A3,RUNX3,TGFB1,IFNG,IGF1,CLEC4D,PYCARD,CD276
	GO: Biological Process	GO:0045597	positive regulation of cell differentiation		6.320E-11	2.926E-7	5.852E-9	5.277E-8	37	1183	ATP5MC1,CEBPA,CEBPB,SPI1,INHBA,GAS6,CD83,VSIR,TYROBP,MALT1,JUN,JUNB,JUND,IFITM3,CXCR4,BTG1,CCL5,CCL8,MMP14,VEGFC,SGK1,FOS,ID2,IFITM2,APOE,RUNX3,ZFP36,TGFB1,IFNG,IGF1,ISG15,TIMP2,CD36,VCAN,LPL,RPL4,CD276
	GO: Biological Process	GO:0019221	cytokine-mediated signaling pathway		9.302E-11	4.307E-7	8.444E-9	7.615E-8	25	561	CEBPA,SPI1,CXCL10,GAS6,IRF7,WNK1,STAP1,STAT2,PTPN6,FCER1G,IFITM3,CXCR4,CCL2,CCL5,CCL7,CCL8,KLF6,OAS3,IFITM2,PARP14,IFNG,ISG15,PYCARD,TNFAIP3,IL1RN
	GO: Biological Process	GO:1903706	regulation of hemopoiesis		1.080E-10	5.002E-7	9.619E-9	8.674E-8	25	565	CEBPA,CEBPB,SPI1,INHBA,GAS6,IRF7,CD83,VSIR,TYROBP,MALT1,JUN,JUNB,PTPN6,C1QC,MAFB,CCL5,MMP14,PILRA,FOS,ID2,RUNX3,ZFP36,TGFB1,IFNG,ISG15
	GO: Biological Process	GO:0001816	cytokine production		1.826E-10	8.455E-7	1.592E-8	1.436E-7	35	1110	CEBPB,GBP7,GAPDH,INHBA,GAS6,ASH1L,IRF7,CD83,KLF4,VSIR,KLF2,TYROBP,MALT1,PTPN6,FCER1G,MIF,CCL2,CCL5,SLAMF9,OAS3,POU2F2,NR4A3,RUNX3,ZFP36,TGFB1,IFNG,IGF1,ISG15,CD36,PYCARD,LPL,N4BP1,TNFAIP3,CD276,MAF
	GO: Biological Process	GO:1902105	regulation of leukocyte differentiation		1.857E-10	8.598E-7	1.592E-8	1.436E-7	22	444	CEBPB,SPI1,INHBA,GAS6,IRF7,CD83,VSIR,TYROBP,MALT1,JUN,JUNB,PTPN6,C1QC,MAFB,CCL5,MMP14,PILRA,FOS,ID2,RUNX3,TGFB1,IFNG
	GO: Biological Process	GO:1903131	mononuclear cell differentiation		1.940E-10	8.982E-7	1.633E-8	1.473E-7	26	629	CEBPB,SPI1,INHBA,GAS6,IRF7,CD83,VSIR,MALT1,JUN,JUNB,PTPN6,FCER1G,MAFB,MMP14,VCAM1,SLAMF9,KLF6,FOS,ID2,POU2F2,RUNX3,TGFB1,IFNG,CLEC4D,IGKC,TNFAIP3
	GO: Biological Process	GO:0050920	regulation of chemotaxis		2.171E-10	1.005E-6	1.795E-8	1.618E-7	18	287	LGMN,SPI1,MYCBP2,CXCL10,GAS6,WNK1,STAP1,CXCR4,MIF,CCL2,CCL5,CCL7,CCL8,VEGFC,SELL,DUSP1,FPR2,TGFB1
	GO: Biological Process	GO:0002687	positive regulation of leukocyte migration		2.463E-10	1.140E-6	2.001E-8	1.804E-7	15	187	LGMN,SPI1,CXCL10,GAS6,WNK1,CCL2,CCL5,CCL7,CCL8,MMP14,VEGFC,SELL,FPR2,TGFB1,PYCARD
	GO: Biological Process	GO:0002262	myeloid cell homeostasis		2.717E-10	1.258E-6	2.169E-8	1.956E-7	19	329	RPL35A,SPI1,INHBA,RPS15A,RPS17,RPS27,RPS29,KLF2,FCER1G,CCL2,MAFB,KLF6,ID2,NR4A3,ZFP36,IFNG,ISG15,PRDX1,RPL18
	GO: Biological Process	GO:0051241	negative regulation of multicellular organismal process		3.450E-10	1.597E-6	2.708E-8	2.442E-7	42	1571	LGMN,PLK2,CEBPA,CEBPB,SPI1,GBP7,INHBA,CXCL10,GAS6,CD83,KLF4,WNK1,PGK1,VSIR,PLAC8,KLF2,TYROBP,PTPN6,C1QC,CCL2,MAFB,PLAU,LST1,ANPEP,PILRA,GDF15,ID2,OAS3,APOE,RUNX3,ZFP36,TGFB1,IFNG,NDUFA13,IFRD1,IGF1,CD36,PYCARD,CD63,N4BP1,TNFAIP3,CD276
	GO: Biological Process	GO:0016032	viral process		4.592E-10	2.126E-6	3.543E-8	3.195E-7	23	511	GBP7,GAS6,IRF7,JUN,IFITM3,CXCR4,CCL2,CCL5,CCL8,HSPA8,MRC1,ANPEP,CH25H,OAS3,IFITM2,APOE,IFIT1,ZFP36,IFNG,RESF1,ISG15,N4BP1,LY6E
	GO: Biological Process	GO:0071674	mononuclear cell migration		5.726E-10	2.651E-6	4.320E-8	3.896E-7	16	232	LGMN,SPI1,CXCL10,GAS6,WNK1,CXCR4,CCL2,CCL5,CCL7,CCL8,SLAMF9,DUSP1,FPR2,CH25H,TGFB1,PYCARD
	GO: Biological Process	GO:0071677	positive regulation of mononuclear cell migration		5.785E-10	2.678E-6	4.320E-8	3.896E-7	11	88	LGMN,SPI1,CXCL10,GAS6,WNK1,CCL2,CCL5,CCL7,FPR2,TGFB1,PYCARD
	GO: Biological Process	GO:0002573	myeloid leukocyte differentiation		8.442E-10	3.909E-6	6.204E-8	5.595E-7	19	352	CEBPA,CEBPB,SPI1,INHBA,IRF7,TYROBP,JUN,JUNB,FCER1G,CXCR4,C1QC,CCL2,MAFB,CCL5,PILRA,FOS,ID2,TGFB1,IFNG
	GO: Biological Process	GO:0060284	regulation of cell development		9.519E-10	4.407E-6	6.886E-8	6.210E-7	35	1181	ATP5MC1,CEBPA,CEBPB,SPI1,INHBA,GAS6,IRF7,CD83,VSIR,TYROBP,MALT1,JUN,JUNB,PTPN6,CXCR4,C1QC,MAFB,CCL5,MMP14,VEGFC,PILRA,SGK1,FOS,ID2,APOE,RUNX3,BHLHE40,ZFP36,TGFB1,IFNG,IFRD1,IGF1,ISG15,VCAN,RPL4
	GO: Biological Process	GO:0071675	regulation of mononuclear cell migration		1.023E-9	4.734E-6	7.284E-8	6.568E-7	13	145	LGMN,SPI1,CXCL10,GAS6,WNK1,CCL2,CCL5,CCL7,CCL8,DUSP1,FPR2,TGFB1,PYCARD
	GO: Biological Process	GO:0097529	myeloid leukocyte migration		1.075E-9	4.977E-6	7.542E-8	6.801E-7	18	317	LGMN,SPI1,CXCL10,STAP1,FCER1G,CXCR4,MIF,CCL2,CCL5,CCL7,CCL8,MMP13,MMP14,VEGFC,SELL,DUSP1,FPR2,IFNG
	GO: Biological Process	GO:0032640	tumor necrosis factor production		1.127E-9	5.216E-6	7.785E-8	7.020E-7	16	243	GAS6,VSIR,TYROBP,PTPN6,FCER1G,MIF,CCL2,SLAMF9,OAS3,ZFP36,IFNG,IGF1,CD36,PYCARD,LPL,TNFAIP3
	GO: Biological Process	GO:0051249	regulation of lymphocyte activation		1.179E-9	5.461E-6	8.031E-8	7.242E-7	25	634	CEBPB,SPI1,INHBA,GAS6,IRF7,CD83,VSIR,TYROBP,MALT1,JUNB,PTPN6,MIF,CCL2,CCL5,MMP14,VCAM1,LST1,ID2,RUNX3,TGFB1,IFNG,IGF1,PYCARD,TNFAIP3,CD276
	GO: Biological Process	GO:0031347	regulation of defense response		1.370E-9	6.344E-6	9.194E-8	8.290E-7	32	1019	PLK2,CEBPA,CEBPB,SPI1,GBP7,ASH1L,IRF7,KLF4,STAP1,STAT2,TYROBP,PTPN6,FCER1G,FCGR1A,IER3,CXCR4,CCL5,FPR2,OAS3,APOE,PARP14,ZFP36,TGFB1,IFNG,IGF1,ISG15,CD36,PYCARD,LPL,N4BP1,TNFAIP3,CD276
	GO: Biological Process	GO:0006935	chemotaxis		1.432E-9	6.629E-6	9.470E-8	8.539E-7	29	851	LGMN,SPI1,MYCBP2,CXCL10,GAS6,WNK1,STAP1,FCER1G,CXCR4,MIF,CCL2,CCL5,PLAU,CCL7,CCL8,MMP13,MMP14,VCAM1,VEGFC,SELL,COL6A3,SLAMF9,DUSP1,FPR2,CH25H,NR4A3,RUNX3,TGFB1,IFNG
	GO: Biological Process	GO:0042330	taxis		1.510E-9	6.992E-6	9.849E-8	8.881E-7	29	853	LGMN,SPI1,MYCBP2,CXCL10,GAS6,WNK1,STAP1,FCER1G,CXCR4,MIF,CCL2,CCL5,PLAU,CCL7,CCL8,MMP13,MMP14,VCAM1,VEGFC,SELL,COL6A3,SLAMF9,DUSP1,FPR2,CH25H,NR4A3,RUNX3,TGFB1,IFNG
	GO: Biological Process	GO:0030334	regulation of cell migration		1.595E-9	7.383E-6	1.018E-7	9.182E-7	36	1266	LGMN,PLK2,SPI1,CXCL10,GAS6,KLF4,WNK1,VSIR,STAP1,JUN,IFITM3,CXCR4,MIF,CCL2,CCL5,PLAU,CCL7,CCL8,ALDOA,MMP14,VEGFC,SELL,KLF6,SGK1,DUSP1,FPR2,NR4A3,IFITM2,APOE,TGFB1,IFNG,RHOB,IGF1,PYCARD,CD63,IL1RN
	GO: Biological Process	GO:0071706	tumor necrosis factor superfamily cytokine production		1.605E-9	7.433E-6	1.018E-7	9.182E-7	16	249	GAS6,VSIR,TYROBP,PTPN6,FCER1G,MIF,CCL2,SLAMF9,OAS3,ZFP36,IFNG,IGF1,CD36,PYCARD,LPL,TNFAIP3
	GO: Biological Process	GO:0040011	locomotion		1.731E-9	8.015E-6	1.083E-7	9.767E-7	45	1861	LGMN,PLK2,SPI1,MYCBP2,CXCL10,GAS6,MALAT1,KLF4,WNK1,VSIR,STAP1,JUN,FCER1G,IFITM3,CXCR4,MIF,CCL2,CCL5,PLAU,CCL7,CCL8,ALDOA,MMP13,MMP14,VCAM1,VEGFC,SELL,COL6A3,SLAMF9,KLF6,SGK1,DUSP1,FPR2,CH25H,NR4A3,IFITM2,APOE,RUNX3,TGFB1,IFNG,RHOB,IGF1,PYCARD,CD63,IL1RN
	GO: Biological Process	GO:0040012	regulation of locomotion		1.846E-9	8.546E-6	1.140E-7	1.028E-6	38	1399	LGMN,PLK2,SPI1,MYCBP2,CXCL10,GAS6,MALAT1,KLF4,WNK1,VSIR,STAP1,JUN,IFITM3,CXCR4,MIF,CCL2,CCL5,PLAU,CCL7,CCL8,ALDOA,MMP14,VEGFC,SELL,KLF6,SGK1,DUSP1,FPR2,NR4A3,IFITM2,APOE,TGFB1,IFNG,RHOB,IGF1,PYCARD,CD63,IL1RN
	GO: Biological Process	GO:0048872	homeostasis of number of cells		1.891E-9	8.756E-6	1.152E-7	1.039E-6	23	550	RPL35A,SPI1,INHBA,RPS15A,RPS17,RPS27,RPS29,KLF2,FCER1G,MIF,CCL2,MAFB,PRDX5,KLF6,ID2,NR4A3,ZFP36,TGFB1,IFNG,ISG15,PRDX1,TNFAIP3,RPL18
	GO: Biological Process	GO:2000145	regulation of cell motility		1.939E-9	8.979E-6	1.166E-7	1.052E-6	37	1338	LGMN,PLK2,SPI1,CXCL10,GAS6,MALAT1,KLF4,WNK1,VSIR,STAP1,JUN,IFITM3,CXCR4,MIF,CCL2,CCL5,PLAU,CCL7,CCL8,ALDOA,MMP14,VEGFC,SELL,KLF6,SGK1,DUSP1,FPR2,NR4A3,IFITM2,APOE,TGFB1,IFNG,RHOB,IGF1,PYCARD,CD63,IL1RN
	GO: Biological Process	GO:0031663	lipopolysaccharide-mediated signaling pathway		2.142E-9	9.915E-6	1.271E-7	1.146E-6	10	76	SPI1,MALT1,MIF,CCL2,CCL5,CCL8,LY86,TGFB1,CD36,TNFAIP3
	GO: Biological Process	GO:0002761	regulation of myeloid leukocyte differentiation		3.695E-9	1.711E-5	2.146E-7	1.935E-6	14	193	CEBPB,SPI1,INHBA,IRF7,TYROBP,JUN,C1QC,MAFB,CCL5,PILRA,FOS,ID2,TGFB1,IFNG
	GO: Biological Process	GO:0019058	viral life cycle		3.707E-9	1.716E-5	2.146E-7	1.935E-6	19	385	GBP7,GAS6,IFITM3,CXCR4,CCL2,CCL5,CCL8,HSPA8,MRC1,ANPEP,CH25H,OAS3,IFITM2,APOE,IFIT1,RESF1,ISG15,N4BP1,LY6E
	GO: Biological Process	GO:0050766	positive regulation of phagocytosis		4.346E-9	2.012E-5	2.484E-7	2.240E-6	11	106	GAS6,STAP1,CFB,FCER1G,FCGR1A,CCL2,HSPA8,FPR2,IFNG,CD36,PYCARD
	GO: Biological Process	GO:0032102	negative regulation of response to external stimulus		4.538E-9	2.101E-5	2.563E-7	2.311E-6	23	576	PLK2,ASH1L,KLF4,STAP1,STAT2,PTPN6,IER3,CXCR4,MIF,CCL2,PLAU,CCL8,DUSP1,FPR2,OAS3,APOE,PARP14,ZFP36,TGFB1,IGF1,ISG15,TNFAIP3,CD276
	GO: Biological Process	GO:0010628	positive regulation of gene expression		4.624E-9	2.141E-5	2.579E-7	2.326E-6	39	1512	RPL26,RPL30,CEBPA,CEBPB,SPI1,GAPDH,INHBA,GAS6,TENT5C,IRF7,CD83,KLF4,VSIR,STAP1,TYROBP,MALT1,FCER1G,MIF,PKM,CCL2,CCL5,MMP14,HSPA8,ELOB,ID2,OAS3,POU2F2,NR4A3,ZFP36,TGFB1,IFNG,IGF1,ISG15,CD36,PYCARD,LPL,ATF3,CD276,MAF
	GO: Biological Process	GO:0060759	regulation of response to cytokine stimulus		4.815E-9	2.229E-5	2.654E-7	2.393E-6	14	197	GAS6,IRF7,KLF4,STAP1,STAT2,PTPN6,CXCR4,CCL5,OAS3,PARP14,ISG15,PYCARD,TNFAIP3,IL1RN
	GO: Biological Process	GO:0030316	osteoclast differentiation		4.999E-9	2.315E-5	2.723E-7	2.456E-6	13	165	CEBPB,SPI1,TYROBP,JUNB,FCER1G,CXCR4,CCL2,MAFB,CCL5,PILRA,FOS,TGFB1,IFNG
	GO: Biological Process	GO:0019079	viral genome replication		5.380E-9	2.491E-5	2.897E-7	2.612E-6	13	166	GBP7,GAS6,IFITM3,CCL2,CCL5,CCL8,HSPA8,OAS3,IFITM2,IFIT1,RESF1,ISG15,N4BP1
	GO: Biological Process	GO:2000147	positive regulation of cell motility		5.465E-9	2.530E-5	2.908E-7	2.623E-6	26	737	LGMN,PLK2,SPI1,CXCL10,GAS6,MALAT1,WNK1,VSIR,JUN,CXCR4,CCL2,CCL5,PLAU,CCL7,CCL8,ALDOA,MMP14,VEGFC,SELL,FPR2,NR4A3,TGFB1,IFNG,RHOB,IGF1,PYCARD
	GO: Biological Process	GO:0032680	regulation of tumor necrosis factor production		6.506E-9	3.012E-5	3.423E-7	3.087E-6	15	237	GAS6,VSIR,TYROBP,PTPN6,FCER1G,MIF,CCL2,OAS3,ZFP36,IFNG,IGF1,CD36,PYCARD,LPL,TNFAIP3
	GO: Biological Process	GO:0048525	negative regulation of viral process		7.106E-9	3.290E-5	3.697E-7	3.333E-6	11	111	IFITM3,CCL5,CH25H,OAS3,IFITM2,IFIT1,ZFP36,RESF1,ISG15,N4BP1,LY6E
	GO: Biological Process	GO:0001817	regulation of cytokine production		8.363E-9	3.872E-5	4.302E-7	3.880E-6	31	1038	CEBPB,GBP7,GAPDH,INHBA,GAS6,IRF7,CD83,KLF4,VSIR,KLF2,TYROBP,MALT1,PTPN6,FCER1G,MIF,CCL2,CCL5,OAS3,POU2F2,NR4A3,ZFP36,TGFB1,IFNG,IGF1,ISG15,CD36,PYCARD,LPL,N4BP1,TNFAIP3,CD276
	GO: Biological Process	GO:1903555	regulation of tumor necrosis factor superfamily cytokine production		9.121E-9	4.223E-5	4.641E-7	4.185E-6	15	243	GAS6,VSIR,TYROBP,PTPN6,FCER1G,MIF,CCL2,OAS3,ZFP36,IFNG,IGF1,CD36,PYCARD,LPL,TNFAIP3
	GO: Biological Process	GO:0042274	ribosomal small subunit biogenesis		9.431E-9	4.367E-5	4.746E-7	4.280E-6	11	114	RPS2,RPS8,RPS10,RPS12,RPS13,RPS15A,RPS16,RPS17,RPS25,RPS27,FAU
	GO: Biological Process	GO:0040017	positive regulation of locomotion		9.718E-9	4.499E-5	4.838E-7	4.363E-6	26	758	LGMN,PLK2,SPI1,CXCL10,GAS6,MALAT1,WNK1,VSIR,JUN,CXCR4,CCL2,CCL5,PLAU,CCL7,CCL8,ALDOA,MMP14,VEGFC,SELL,FPR2,NR4A3,TGFB1,IFNG,RHOB,IGF1,PYCARD
	GO: Biological Process	GO:0030335	positive regulation of cell migration		1.027E-8	4.754E-5	5.057E-7	4.561E-6	25	706	LGMN,PLK2,SPI1,CXCL10,GAS6,WNK1,VSIR,JUN,CXCR4,CCL2,CCL5,PLAU,CCL7,CCL8,ALDOA,MMP14,VEGFC,SELL,FPR2,NR4A3,TGFB1,IFNG,RHOB,IGF1,PYCARD
	GO: Biological Process	GO:0002690	positive regulation of leukocyte chemotaxis		1.241E-8	5.747E-5	6.050E-7	5.455E-6	11	117	LGMN,SPI1,CXCL10,GAS6,WNK1,CCL2,CCL5,CCL7,VEGFC,SELL,FPR2
	GO: Biological Process	GO:0050921	positive regulation of chemotaxis		1.430E-8	6.623E-5	6.899E-7	6.221E-6	13	180	LGMN,SPI1,CXCL10,GAS6,WNK1,CXCR4,CCL2,CCL5,CCL7,VEGFC,SELL,FPR2,TGFB1
	GO: Biological Process	GO:0050764	regulation of phagocytosis		1.547E-8	7.162E-5	7.339E-7	6.618E-6	12	149	GAS6,STAP1,CFB,FCER1G,FCGR1A,CCL2,HSPA8,FPR2,TGFB1,IFNG,CD36,PYCARD
	GO: Biological Process	GO:0070661	leukocyte proliferation		1.553E-8	7.192E-5	7.339E-7	6.618E-6	20	467	CEBPB,VSIR,CFB,TYROBP,MALT1,JUNB,PTPN6,CXCR4,MIF,CCL2,CCL5,CCL8,VCAM1,LST1,TGFB1,IFNG,IGF1,PYCARD,TNFAIP3,CD276
	GO: Biological Process	GO:0043067	regulation of programmed cell death		1.571E-8	7.274E-5	7.347E-7	6.626E-6	45	1999	LGMN,RPL26,PLK2,CEBPB,GBP7,GAPDH,INHBA,CXCL10,STK17B,GAS6,IRF7,RPS29,KLF4,PLAC8,TYROBP,MALT1,JUN,PTPN6,FCER1G,IER3,CXCR4,BTG1,MIF,CCL2,CCL5,CCL8,PRDX5,HSPA8,SELL,SGK1,DUSP1,NR4A3,APOE,RUNX3,ZFP36,TGFB1,IFNG,RHOB,NDUFA13,IGF1,PYCARD,ATF3,TNFAIP3,ATOX1,IL1RN
	GO: Biological Process	GO:0001944	vasculature development		1.604E-8	7.425E-5	7.425E-7	6.695E-6	34	1254	PLK2,SPI1,CXCL10,GAS6,RPS29,KLF4,WNK1,PGK1,KLF2,JUN,JUNB,SAT1,CXCR4,BTG1,PKM,CCL2,MAFB,CCL5,PLAU,CCL8,MMP14,VCAM1,VEGFC,ANPEP,RNF213,APOE,TGFB1,IFNG,RHOB,NDUFA13,IGF1,CD36,TNFAIP3,SNX5
	GO: Biological Process	GO:0070372	regulation of ERK1 and ERK2 cascade		1.637E-8	7.579E-5	7.504E-7	6.767E-6	19	422	INHBA,GAS6,KLF4,JUN,PTPN6,CXCR4,MIF,CCL2,CCL5,CCL7,CCL8,DUSP1,FPR2,APOE,TGFB1,IGF1,CD36,PYCARD,ATF3
	GO: Biological Process	GO:0030098	lymphocyte differentiation		1.796E-8	8.316E-5	8.153E-7	7.352E-6	22	569	SPI1,INHBA,GAS6,IRF7,CD83,VSIR,MALT1,JUNB,PTPN6,FCER1G,MAFB,MMP14,VCAM1,KLF6,ID2,POU2F2,RUNX3,TGFB1,IFNG,CLEC4D,IGKC,TNFAIP3
	GO: Biological Process	GO:0001959	regulation of cytokine-mediated signaling pathway		1.986E-8	9.194E-5	8.926E-7	8.049E-6	13	185	GAS6,IRF7,STAP1,STAT2,PTPN6,CXCR4,CCL5,OAS3,PARP14,ISG15,PYCARD,TNFAIP3,IL1RN
	GO: Biological Process	GO:0002274	myeloid leukocyte activation		2.205E-8	1.021E-4	9.817E-7	8.853E-6	17	341	CEBPA,SPI1,STAP1,TYROBP,JUN,JUND,PTPN6,FCER1G,MIF,CCL5,PILRA,NR4A3,TGFB1,IFNG,CLEC4D,PYCARD,FYB1
	GO: Biological Process	GO:0045807	positive regulation of endocytosis		2.477E-8	1.147E-4	1.092E-6	9.850E-6	14	224	PLK2,GAS6,STAP1,CFB,FCER1G,FCGR1A,CCL2,HSPA8,FPR2,APOE,IFNG,CD36,PYCARD,CD63
	GO: Biological Process	GO:0030155	regulation of cell adhesion		2.757E-8	1.276E-4	1.204E-6	1.086E-5	29	972	CEBPB,SPI1,FXYD5,CD83,KLF4,WNK1,VSIR,MALT1,PTPN6,CXCR4,CCL2,CCL5,PLAU,MMP14,VCAM1,VEGFC,DUSP1,NR4A3,RUNX3,TGFB1,IFNG,IGF1,CD36,PYCARD,ASS1,CD63,TNFAIP3,IL1RN,CD276
	GO: Biological Process	GO:0051094	positive regulation of developmental process		2.891E-8	1.339E-4	1.251E-6	1.128E-5	41	1755	ATP5MC1,CEBPA,CEBPB,SPI1,INHBA,GAS6,CD83,KLF4,VSIR,TYROBP,MALT1,JUN,JUNB,JUND,IFITM3,CXCR4,BTG1,PKM,CCL5,CCL8,MMP14,VEGFC,GDF15,SGK1,FOS,ID2,IFITM2,APOE,RUNX3,ZFP36,TGFB1,IFNG,RHOB,IGF1,ISG15,TIMP2,CD36,VCAN,LPL,RPL4,CD276
	GO: Biological Process	GO:0034101	erythrocyte homeostasis		3.056E-8	1.415E-4	1.310E-6	1.182E-5	15	266	RPL35A,SPI1,INHBA,RPS15A,RPS17,RPS27,RPS29,KLF2,MAFB,KLF6,ID2,ZFP36,ISG15,PRDX1,RPL18
	GO: Biological Process	GO:0045637	regulation of myeloid cell differentiation		3.147E-8	1.457E-4	1.337E-6	1.205E-5	16	307	CEBPB,SPI1,INHBA,IRF7,TYROBP,JUN,C1QC,MAFB,CCL5,PILRA,FOS,ID2,ZFP36,TGFB1,IFNG,ISG15
	GO: Biological Process	GO:0048514	blood vessel morphogenesis		3.409E-8	1.578E-4	1.435E-6	1.294E-5	30	1042	PLK2,SPI1,CXCL10,GAS6,RPS29,KLF4,WNK1,PGK1,KLF2,JUN,JUNB,SAT1,CXCR4,BTG1,PKM,CCL2,CCL5,PLAU,CCL8,MMP14,VEGFC,ANPEP,RNF213,APOE,TGFB1,RHOB,NDUFA13,CD36,TNFAIP3,SNX5
	GO: Biological Process	GO:0061082	myeloid leukocyte cytokine production		3.586E-8	1.660E-4	1.496E-6	1.349E-5	9	76	GAS6,ASH1L,FCER1G,MIF,NR4A3,TGFB1,IFNG,CD36,PYCARD
	GO: Biological Process	GO:0048871	multicellular organismal-level homeostasis		3.634E-8	1.682E-4	1.502E-6	1.355E-5	32	1169	RPL35A,CEBPB,SPI1,INHBA,RPS15A,GATM,RPS17,RPS27,RPS29,PLAC8,KLF2,FCER1G,CXCR4,MIF,CCL2,MAFB,CCL5,PRDX5,KLF6,ID2,NR4A3,ZFP36,TGFB1,IFNG,ISG15,CD36,IGKC,PRDX1,ANKRD11,TNFAIP3,IL1RN,RPL18
	GO: Biological Process	GO:0050727	regulation of inflammatory response		4.107E-8	1.901E-4	1.683E-6	1.517E-5	21	545	PLK2,CEBPA,CEBPB,ASH1L,KLF4,STAP1,PTPN6,FCER1G,FCGR1A,IER3,CXCR4,CCL5,FPR2,APOE,ZFP36,IFNG,IGF1,PYCARD,LPL,TNFAIP3,CD276
	GO: Biological Process	GO:0031099	regeneration		4.492E-8	2.080E-4	1.824E-6	1.645E-5	18	403	LGMN,CEBPB,MYCBP2,INHBA,GAS6,KLF4,JUN,JUNB,CXCR4,PKM,PLAU,VEGFC,FOS,NR4A3,APOE,TGFB1,IFRD1,IGF1
	GO: Biological Process	GO:0070374	positive regulation of ERK1 and ERK2 cascade		4.976E-8	2.304E-4	2.004E-6	1.807E-5	15	276	INHBA,GAS6,JUN,CXCR4,MIF,CCL2,CCL5,CCL7,CCL8,FPR2,APOE,TGFB1,IGF1,CD36,PYCARD
	GO: Biological Process	GO:0050792	regulation of viral process		5.312E-8	2.460E-4	2.120E-6	1.912E-5	13	201	GBP7,IFITM3,CXCR4,CCL5,CH25H,OAS3,IFITM2,IFIT1,ZFP36,RESF1,ISG15,N4BP1,LY6E
	GO: Biological Process	GO:0070371	ERK1 and ERK2 cascade		5.404E-8	2.502E-4	2.139E-6	1.929E-5	19	455	INHBA,GAS6,KLF4,JUN,PTPN6,CXCR4,MIF,CCL2,CCL5,CCL7,CCL8,DUSP1,FPR2,APOE,TGFB1,IGF1,CD36,PYCARD,ATF3
	GO: Biological Process	GO:0042981	regulation of apoptotic process		5.496E-8	2.544E-4	2.156E-6	1.944E-5	43	1939	LGMN,RPL26,PLK2,CEBPB,GAPDH,INHBA,CXCL10,STK17B,GAS6,IRF7,RPS29,KLF4,PLAC8,TYROBP,MALT1,JUN,PTPN6,FCER1G,IER3,BTG1,MIF,CCL2,CCL5,CCL8,PRDX5,HSPA8,SELL,SGK1,DUSP1,NR4A3,APOE,RUNX3,ZFP36,TGFB1,IFNG,RHOB,NDUFA13,IGF1,PYCARD,ATF3,TNFAIP3,ATOX1,IL1RN
	GO: Biological Process	GO:0022407	regulation of cell-cell adhesion		5.796E-8	2.684E-4	2.255E-6	2.034E-5	22	608	CEBPB,SPI1,FXYD5,CD83,KLF4,WNK1,VSIR,MALT1,PTPN6,CCL2,CCL5,VCAM1,NR4A3,RUNX3,TGFB1,IFNG,IGF1,PYCARD,ASS1,TNFAIP3,IL1RN,CD276
	GO: Biological Process	GO:0051251	positive regulation of lymphocyte activation		6.044E-8	2.798E-4	2.332E-6	2.103E-5	18	411	SPI1,GAS6,CD83,VSIR,TYROBP,MALT1,PTPN6,MIF,CCL2,CCL5,MMP14,VCAM1,RUNX3,TGFB1,IFNG,IGF1,PYCARD,CD276
	GO: Biological Process	GO:0050778	positive regulation of immune response		6.158E-8	2.851E-4	2.356E-6	2.125E-5	26	831	SPI1,GBP7,IRF7,WNK1,STAP1,CFB,TYROBP,MALT1,PTPN6,FCER1G,FCGR1A,MIF,C1QC,CCL5,HSPA8,FPR2,OAS3,NR4A3,TGFB1,IFNG,CD36,PYCARD,IGKC,TNFAIP3,FYB1,CD276
	GO: Biological Process	GO:0002367	cytokine production involved in immune response		7.178E-8	3.324E-4	2.724E-6	2.457E-5	12	171	GAS6,ASH1L,VSIR,MALT1,FCER1G,MIF,SLAMF9,NR4A3,TGFB1,IFNG,CD36,PYCARD
	GO: Biological Process	GO:0002252	immune effector process		7.980E-8	3.695E-4	3.004E-6	2.709E-5	26	842	CEBPB,SPI1,IRF7,VSIR,STAP1,CFB,TYROBP,MALT1,JUNB,PTPN6,FCER1G,FCGR1A,MIF,C1QC,CCL2,HSPA8,SLAMF9,POU2F2,NR4A3,TGFB1,IFNG,CLEC4D,CD36,PYCARD,PRDX1,TNFAIP3
	GO: Biological Process	GO:1902107	positive regulation of leukocyte differentiation		9.758E-8	4.518E-4	3.643E-6	3.285E-5	14	250	SPI1,GAS6,CD83,VSIR,TYROBP,MALT1,JUN,CCL5,MMP14,FOS,ID2,RUNX3,TGFB1,IFNG
	GO: Biological Process	GO:0045071	negative regulation of viral genome replication		1.063E-7	4.920E-4	3.936E-6	3.550E-5	8	62	IFITM3,CCL5,OAS3,IFITM2,IFIT1,RESF1,ISG15,N4BP1
	GO: Biological Process	GO:1903708	positive regulation of hemopoiesis		1.077E-7	4.985E-4	3.956E-6	3.568E-5	14	252	SPI1,GAS6,CD83,VSIR,TYROBP,MALT1,JUN,CCL5,MMP14,FOS,ID2,RUNX3,TGFB1,IFNG
	GO: Biological Process	GO:0034341	response to type II interferon		1.116E-7	5.165E-4	4.067E-6	3.667E-5	12	178	GBP7,GAPDH,IFITM3,CCL2,CCL5,CCL7,CCL8,MRC1,IFITM2,PARP14,IFNG,ASS1
	GO: Biological Process	GO:0001568	blood vessel development		1.221E-7	5.653E-4	4.417E-6	3.983E-5	31	1168	PLK2,SPI1,CXCL10,GAS6,RPS29,KLF4,WNK1,PGK1,KLF2,JUN,JUNB,SAT1,CXCR4,BTG1,PKM,CCL2,CCL5,PLAU,CCL8,MMP14,VEGFC,ANPEP,RNF213,APOE,TGFB1,IFNG,RHOB,NDUFA13,CD36,TNFAIP3,SNX5
	GO: Biological Process	GO:0010720	positive regulation of cell development		1.450E-7	6.715E-4	5.206E-6	4.694E-5	22	641	ATP5MC1,SPI1,GAS6,CD83,VSIR,TYROBP,MALT1,JUN,CXCR4,CCL5,MMP14,VEGFC,SGK1,FOS,ID2,APOE,RUNX3,TGFB1,IFNG,IGF1,VCAN,RPL4
	GO: Biological Process	GO:0140467	integrated stress response signaling		1.543E-7	7.143E-4	5.495E-6	4.955E-5	7	44	CEBPA,CEBPB,JUN,JUNB,MAFB,FOS,MAF
	GO: Biological Process	GO:0042113	B cell activation		1.693E-7	7.837E-4	5.983E-6	5.395E-5	16	347	SPI1,INHBA,CFB,TYROBP,MALT1,PTPN6,MIF,MMP14,VCAM1,KLF6,ID2,POU2F2,TGFB1,IFNG,IGKC,TNFAIP3
	GO: Biological Process	GO:0007159	leukocyte cell-cell adhesion		1.822E-7	8.438E-4	6.392E-6	5.764E-5	19	492	CEBPB,CD83,KLF4,WNK1,VSIR,MALT1,PTPN6,CCL2,CCL5,VCAM1,SELL,NR4A3,RUNX3,TGFB1,IFNG,IGF1,PYCARD,ASS1,CD276
	GO: Biological Process	GO:0032635	interleukin-6 production		1.880E-7	8.705E-4	6.545E-6	5.902E-5	13	224	CEBPB,GAS6,ASH1L,KLF2,TYROBP,PTPN6,FCER1G,POU2F2,IFNG,CD36,PYCARD,LPL,TNFAIP3
	GO: Biological Process	GO:0001525	angiogenesis		2.199E-7	1.018E-3	7.598E-6	6.852E-5	26	887	PLK2,CXCL10,GAS6,RPS29,KLF4,WNK1,PGK1,KLF2,JUN,SAT1,CXCR4,BTG1,PKM,CCL2,CCL5,PLAU,CCL8,MMP14,VEGFC,ANPEP,RNF213,TGFB1,RHOB,NDUFA13,CD36,TNFAIP3
	GO: Biological Process	GO:0070663	regulation of leukocyte proliferation		2.217E-7	1.027E-3	7.604E-6	6.857E-5	16	354	CEBPB,VSIR,TYROBP,PTPN6,MIF,CCL2,CCL5,CCL8,VCAM1,LST1,TGFB1,IFNG,IGF1,PYCARD,TNFAIP3,CD276
	GO: Biological Process	GO:0071356	cellular response to tumor necrosis factor		2.290E-7	1.060E-3	7.796E-6	7.030E-5	14	268	CEBPA,GBP7,GAS6,KLF2,CCL2,CCL5,CCL7,CCL8,VCAM1,FOS,ZFP36,PYCARD,ASS1,TNFAIP3
	GO: Biological Process	GO:1903037	regulation of leukocyte cell-cell adhesion		2.408E-7	1.115E-3	8.137E-6	7.338E-5	18	451	CEBPB,CD83,KLF4,WNK1,VSIR,MALT1,PTPN6,CCL2,CCL5,VCAM1,NR4A3,RUNX3,TGFB1,IFNG,IGF1,PYCARD,ASS1,CD276
	GO: Biological Process	GO:0044403	biological process involved in symbiotic interaction		2.435E-7	1.127E-3	8.168E-6	7.366E-5	17	403	GBP7,GAPDH,GAS6,JUN,IFITM3,CXCR4,CCL5,CCL8,HSPA8,MRC1,ANPEP,CH25H,IFITM2,APOE,IFIT1,IFNG,LY6E
	GO: Biological Process	GO:0034340	response to type I interferon		2.541E-7	1.177E-3	8.465E-6	7.633E-5	9	95	IRF7,STAT2,PTPN6,IFITM3,CH25H,OAS3,IFITM2,IFIT1,ISG15
	GO: Biological Process	GO:0002689	negative regulation of leukocyte chemotaxis		2.947E-7	1.365E-3	9.746E-6	8.789E-5	6	30	STAP1,CXCR4,MIF,CCL2,CCL8,DUSP1
	GO: Biological Process	GO:0002764	immune response-regulating signaling pathway		3.057E-7	1.415E-3	1.004E-5	9.051E-5	20	561	IRF7,WNK1,STAP1,TYROBP,MALT1,PTPN6,FCER1G,FCGR1A,FCGRT,FPR2,OAS3,NR4A3,IFNG,CLEC4D,CD36,PYCARD,IGKC,TNFAIP3,FYB1,CD276
	GO: Biological Process	GO:0001818	negative regulation of cytokine production		3.116E-7	1.443E-3	1.016E-5	9.162E-5	18	459	GBP7,INHBA,GAS6,CD83,KLF4,VSIR,KLF2,TYROBP,PTPN6,OAS3,ZFP36,TGFB1,IFNG,IGF1,PYCARD,N4BP1,TNFAIP3,CD276
	GO: Biological Process	GO:0030100	regulation of endocytosis		3.209E-7	1.486E-3	1.039E-5	9.369E-5	17	411	PLK2,GAS6,STAP1,CFB,EHD4,FCER1G,FCGR1A,CCL2,HSPA8,BMP2K,FPR2,APOE,TGFB1,IFNG,CD36,PYCARD,CD63
	GO: Biological Process	GO:0045069	regulation of viral genome replication		3.323E-7	1.539E-3	1.067E-5	9.620E-5	9	98	GBP7,IFITM3,CCL5,OAS3,IFITM2,IFIT1,RESF1,ISG15,N4BP1
	GO: Biological Process	GO:0048144	fibroblast proliferation		3.341E-7	1.547E-3	1.067E-5	9.620E-5	11	161	RPL29,GAS6,S100A6,JUN,MIF,FOSL2,TGFB1,IFNG,IGF1,PRDX1,FTH1
	GO: Biological Process	GO:0048247	lymphocyte chemotaxis		3.475E-7	1.609E-3	1.102E-5	9.938E-5	8	72	CXCL10,GAS6,WNK1,CCL2,CCL5,CCL7,CCL8,CH25H
	GO: Biological Process	GO:0045619	regulation of lymphocyte differentiation		3.730E-7	1.727E-3	1.175E-5	1.060E-4	14	279	SPI1,INHBA,GAS6,IRF7,CD83,VSIR,MALT1,JUNB,PTPN6,MMP14,ID2,RUNX3,TGFB1,IFNG
	GO: Biological Process	GO:0080134	regulation of response to stress		3.896E-7	1.804E-3	1.219E-5	1.099E-4	40	1858	RPL26,PLK2,CEBPA,CEBPB,SPI1,GBP7,ASH1L,IER5,IRF7,KLF4,STAP1,STAT2,TYROBP,PTPN6,FCER1G,FCGR1A,IER3,CXCR4,MIF,CCL2,CCL5,PLAU,DUSP1,FPR2,OAS3,NR4A3,APOE,PARP14,ZFP36,TGFB1,IFNG,IGF1,ISG15,CD36,PYCARD,LPL,PRDX1,N4BP1,TNFAIP3,CD276
	GO: Biological Process	GO:1901652	response to peptide		4.238E-7	1.962E-3	1.317E-5	1.187E-4	21	627	LGMN,INHBA,GATM,STAT2,KLF2,JUND,BTG1,PKM,MMP13,VCAM1,GDF15,SGK1,FOS,FPR2,NR4A3,IGF1,CD36,LPL,ASS1,TNFAIP3,SNX5
	GO: Biological Process	GO:0001906	cell killing		4.631E-7	2.144E-3	1.429E-5	1.289E-4	15	328	RPL30,SPI1,GBP7,GAPDH,CXCL10,STAP1,TYROBP,PTPN6,FCGR1A,CCL2,CCL8,HSPA8,TGFB1,IFNG,PRDX1
	GO: Biological Process	GO:0060761	negative regulation of response to cytokine stimulus		4.684E-7	2.169E-3	1.436E-5	1.295E-4	9	102	GAS6,KLF4,STAP1,STAT2,CCL5,OAS3,PARP14,ISG15,IL1RN
	GO: Biological Process	GO:0002699	positive regulation of immune effector process		4.969E-7	2.301E-3	1.511E-5	1.363E-4	16	376	SPI1,STAP1,CFB,TYROBP,MALT1,PTPN6,FCER1G,FCGR1A,MIF,CCL2,HSPA8,NR4A3,TGFB1,IFNG,CD36,PYCARD
	GO: Biological Process	GO:0043408	regulation of MAPK cascade		4.994E-7	2.312E-3	1.511E-5	1.363E-4	25	865	SPI1,INHBA,GAS6,ASH1L,KLF4,JUN,PTPN6,CXCR4,MIF,CCL2,CCL5,CCL7,CCL8,GDF15,DUSP1,FPR2,APOE,TGFB1,IGF1,TIMP2,CD36,PYCARD,PRDX1,ATF3,IL1RN
	GO: Biological Process	GO:0022408	negative regulation of cell-cell adhesion		5.243E-7	2.428E-3	1.576E-5	1.422E-4	14	287	CEBPB,SPI1,FXYD5,KLF4,WNK1,VSIR,PTPN6,RUNX3,TGFB1,IFNG,ASS1,TNFAIP3,IL1RN,CD276
	GO: Biological Process	GO:0009967	positive regulation of signal transduction		5.428E-7	2.513E-3	1.622E-5	1.462E-4	40	1882	RPL26,PLK2,RPL37,SPI1,GAPDH,INHBA,GAS6,RPS12,IRF7,WNK1,VSIR,STAP1,KLF2,MALT1,JUN,PTPN6,CXCR4,MIF,CCL2,CCL5,CCL7,CCL8,LY86,BMP2K,GDF15,FPR2,APOE,RUNX3,PARP14,TGFB1,IGF1,TIMP2,CLEC4D,CD36,PYCARD,CD63,ATF3,TNFAIP3,IL1RN,SNX5
	GO: Biological Process	GO:0002697	regulation of immune effector process		5.982E-7	2.770E-3	1.775E-5	1.601E-4	19	532	SPI1,VSIR,STAP1,CFB,TYROBP,MALT1,JUNB,PTPN6,FCER1G,FCGR1A,MIF,CCL2,HSPA8,NR4A3,TGFB1,IFNG,CD36,PYCARD,TNFAIP3
	GO: Biological Process	GO:0031348	negative regulation of defense response		6.345E-7	2.938E-3	1.871E-5	1.687E-4	16	383	PLK2,ASH1L,KLF4,STAT2,PTPN6,IER3,FPR2,OAS3,APOE,PARP14,ZFP36,TGFB1,IGF1,ISG15,TNFAIP3,CD276
	GO: Biological Process	GO:0034612	response to tumor necrosis factor		6.449E-7	2.986E-3	1.890E-5	1.704E-4	14	292	CEBPA,GBP7,GAS6,KLF2,CCL2,CCL5,CCL7,CCL8,VCAM1,FOS,ZFP36,PYCARD,ASS1,TNFAIP3
	GO: Biological Process	GO:0051050	positive regulation of transport		7.101E-7	3.288E-3	2.068E-5	1.865E-4	30	1200	PLK2,CEBPB,INHBA,CXCL10,GAS6,WNK1,STAP1,CFB,FCER1G,FCGR1A,CXCR4,MIF,CCL2,CCL5,CCL8,MMP13,HSPA8,PLTP,VEGFC,SGK1,FPR2,NR4A3,APOE,TGFB1,IFNG,IGF1,CD36,PYCARD,CD63,SNX5
	GO: Biological Process	GO:1903900	regulation of viral life cycle		7.260E-7	3.361E-3	2.101E-5	1.894E-4	11	174	GBP7,IFITM3,CCL5,CH25H,OAS3,IFITM2,IFIT1,RESF1,ISG15,N4BP1,LY6E
	GO: Biological Process	GO:0030218	erythrocyte differentiation		7.546E-7	3.494E-3	2.170E-5	1.957E-4	13	253	RPL35A,SPI1,INHBA,RPS15A,RPS27,RPS29,KLF2,MAFB,KLF6,ID2,ZFP36,ISG15,RPL18
	GO: Biological Process	GO:0090025	regulation of monocyte chemotaxis		7.751E-7	3.589E-3	2.215E-5	1.998E-4	6	35	LGMN,CXCL10,CCL2,CCL5,DUSP1,FPR2
	GO: Biological Process	GO:0002548	monocyte chemotaxis		7.900E-7	3.658E-3	2.244E-5	2.023E-4	8	80	LGMN,CXCL10,CCL2,CCL5,CCL7,CCL8,DUSP1,FPR2
	GO: Biological Process	GO:0032675	regulation of interleukin-6 production		8.528E-7	3.949E-3	2.408E-5	2.171E-4	12	215	CEBPB,GAS6,KLF2,TYROBP,PTPN6,FCER1G,POU2F2,IFNG,CD36,PYCARD,LPL,TNFAIP3
	GO: Biological Process	GO:0051607	defense response to virus		8.618E-7	3.990E-3	2.418E-5	2.181E-4	16	392	IFI27L2,GBP7,CXCL10,IRF7,STAT2,IFITM3,CCL5,LY86,CH25H,OAS3,IFITM2,IFIT1,IFNG,ISG15,PYCARD,TNFAIP3
	GO: Biological Process	GO:0002253	activation of immune response		8.749E-7	4.051E-3	2.440E-5	2.201E-4	20	600	GBP7,IRF7,WNK1,STAP1,CFB,TYROBP,MALT1,PTPN6,FCER1G,C1QC,FPR2,OAS3,NR4A3,IFNG,CD36,PYCARD,IGKC,TNFAIP3,FYB1,CD276
	GO: Biological Process	GO:0140546	defense response to symbiont		8.911E-7	4.126E-3	2.471E-5	2.228E-4	16	393	IFI27L2,GBP7,CXCL10,IRF7,STAT2,IFITM3,CCL5,LY86,CH25H,OAS3,IFITM2,IFIT1,IFNG,ISG15,PYCARD,TNFAIP3
	GO: Biological Process	GO:0051247	positive regulation of protein metabolic process		9.265E-7	4.290E-3	2.553E-5	2.303E-4	37	1702	LGMN,RPL26,RPL30,PLK2,CEBPA,MYCBP2,INHBA,RPS2,GAS6,KLF4,VSIR,STAP1,EHD4,KLF2,MALT1,FCGR1A,IER3,CXCR4,MIF,PKM,CCL5,MMP14,HSPA8,VEGFC,ELOB,GDF15,FPR2,APOE,PARP14,TGFB1,IFNG,NDUFA13,IGF1,CD36,PYCARD,TNFAIP3,IL1RN
	GO: Biological Process	GO:0042110	T cell activation		9.617E-7	4.453E-3	2.635E-5	2.376E-4	22	717	CEBPB,SPI1,IRF7,CD83,VSIR,MALT1,JUNB,PTPN6,FCER1G,CXCR4,CCL2,MAFB,CCL5,VCAM1,SLAMF9,RUNX3,TGFB1,IFNG,IGF1,CLEC4D,PYCARD,CD276
	GO: Biological Process	GO:0001819	positive regulation of cytokine production		1.047E-6	4.846E-3	2.850E-5	2.570E-4	20	607	CEBPB,GAPDH,IRF7,CD83,TYROBP,MALT1,FCER1G,MIF,CCL2,CCL5,OAS3,POU2F2,NR4A3,TGFB1,IFNG,ISG15,CD36,PYCARD,LPL,CD276
	GO: Biological Process	GO:1901623	regulation of lymphocyte chemotaxis		1.093E-6	5.061E-3	2.960E-5	2.669E-4	6	37	CXCL10,WNK1,CCL2,CCL5,CCL7,CCL8
	GO: Biological Process	GO:0002768	immune response-regulating cell surface receptor signaling pathway		1.123E-6	5.200E-3	3.012E-5	2.716E-4	16	400	WNK1,STAP1,TYROBP,MALT1,PTPN6,FCER1G,FCGR1A,FCGRT,FPR2,NR4A3,IFNG,CLEC4D,IGKC,TNFAIP3,FYB1,CD276
	GO: Biological Process	GO:0042742	defense response to bacterium		1.126E-6	5.211E-3	3.012E-5	2.716E-4	17	450	RPL30,CEBPB,GBP7,PLAC8,CFB,FAU,FCER1G,FCGR1A,SLAMF9,FPR2,RNF213,OAS3,IFNG,ISG15,CLEC4D,CD36,PYCARD
	GO: Biological Process	GO:0002819	regulation of adaptive immune response		1.166E-6	5.399E-3	3.103E-5	2.798E-4	13	263	IRF7,VSIR,MALT1,JUNB,PTPN6,FCER1G,FCGR1A,MIF,HSPA8,TGFB1,IFNG,PYCARD,TNFAIP3
	GO: Biological Process	GO:0006735	NADH regeneration		1.190E-6	5.508E-3	3.112E-5	2.806E-4	5	21	GAPDH,PGK1,PKM,ALDOA,TPI1
	GO: Biological Process	GO:0061621	canonical glycolysis		1.190E-6	5.508E-3	3.112E-5	2.806E-4	5	21	GAPDH,PGK1,PKM,ALDOA,TPI1
	GO: Biological Process	GO:0061718	glucose catabolic process to pyruvate		1.190E-6	5.508E-3	3.112E-5	2.806E-4	5	21	GAPDH,PGK1,PKM,ALDOA,TPI1
	GO: Biological Process	GO:0050731	positive regulation of peptidyl-tyrosine phosphorylation		1.254E-6	5.805E-3	3.261E-5	2.941E-4	12	223	GAS6,STAP1,EHD4,FCGR1A,MIF,CCL5,VEGFC,PARP14,TGFB1,IFNG,IGF1,CD36
	GO: Biological Process	GO:0050730	regulation of peptidyl-tyrosine phosphorylation		1.263E-6	5.849E-3	3.267E-5	2.946E-4	14	309	GAS6,STAP1,EHD4,PTPN6,FCGR1A,MIF,CCL5,VEGFC,APLP2,PARP14,TGFB1,IFNG,IGF1,CD36
	GO: Biological Process	GO:0070664	negative regulation of leukocyte proliferation		1.282E-6	5.935E-3	3.297E-5	2.973E-4	10	148	CEBPB,VSIR,TYROBP,PTPN6,CCL2,CCL8,LST1,TGFB1,TNFAIP3,CD276
	GO: Biological Process	GO:0140888	interferon-mediated signaling pathway		1.297E-6	6.003E-3	3.317E-5	2.991E-4	9	115	IRF7,STAT2,PTPN6,IFITM3,OAS3,IFITM2,PARP14,IFNG,ISG15
	GO: Biological Process	GO:0000165	MAPK cascade		1.472E-6	6.817E-3	3.745E-5	3.377E-4	26	981	SPI1,INHBA,GAS6,ASH1L,KLF4,JUN,PTPN6,CXCR4,MIF,CCL2,CCL5,CCL7,CCL8,GDF15,DUSP1,FPR2,APOE,ZFP36,TGFB1,IGF1,TIMP2,CD36,PYCARD,PRDX1,ATF3,IL1RN
	GO: Biological Process	GO:0071346	cellular response to type II interferon		1.539E-6	7.127E-3	3.894E-5	3.512E-4	10	151	GBP7,GAPDH,CCL2,CCL5,CCL7,CCL8,MRC1,PARP14,IFNG,ASS1
	GO: Biological Process	GO:0010243	response to organonitrogen compound		1.593E-6	7.376E-3	4.001E-5	3.608E-4	31	1316	ATP5MC1,LGMN,CEBPB,INHBA,GATM,STAT2,KLF2,JUN,JUND,FCER1G,CXCR4,BTG1,PKM,MMP13,VCAM1,SELL,GDF15,SGK1,FOS,FOSB,FPR2,NR4A3,APOE,IGF1,CD36,LPL,ASS1,CD68,TNFAIP3,LY6E,SNX5
	GO: Biological Process	GO:0007162	negative regulation of cell adhesion		1.599E-6	7.402E-3	4.001E-5	3.608E-4	16	411	CEBPB,SPI1,FXYD5,KLF4,WNK1,VSIR,PTPN6,MMP14,DUSP1,RUNX3,TGFB1,IFNG,ASS1,TNFAIP3,IL1RN,CD276
	GO: Biological Process	GO:0002831	regulation of response to biotic stimulus		1.720E-6	7.965E-3	4.282E-5	3.861E-4	20	627	SPI1,GBP7,IRF7,STAT2,TYROBP,PTPN6,MIF,CCL5,LY86,FPR2,OAS3,APOE,PARP14,TGFB1,IFNG,ISG15,CD36,PYCARD,N4BP1,TNFAIP3
	GO: Biological Process	GO:0072359	circulatory system development		1.819E-6	8.424E-3	4.505E-5	4.062E-4	40	1974	PLK2,SPI1,INHBA,CXCL10,GAS6,RPS29,KLF4,WNK1,PGK1,KLF2,JUN,JUNB,SAT1,CXCR4,BTG1,PKM,CCL2,MAFB,CCL5,PLAU,CCL8,MMP13,MMP14,VCAM1,VEGFC,ANPEP,FOSL2,ID2,RNF213,APOE,TGFB1,IFNG,RHOB,NDUFA13,IGF1,CD36,VCAN,TNFAIP3,LY6E,SNX5
	GO: Biological Process	GO:0071357	cellular response to type I interferon		1.952E-6	9.036E-3	4.807E-5	4.334E-4	8	90	IRF7,STAT2,PTPN6,IFITM3,OAS3,IFITM2,IFIT1,ISG15
	GO: Biological Process	GO:0046651	lymphocyte proliferation		2.052E-6	9.499E-3	5.026E-5	4.532E-4	16	419	CEBPB,VSIR,CFB,TYROBP,MALT1,PTPN6,CXCR4,MIF,CCL5,VCAM1,LST1,TGFB1,IFNG,IGF1,PYCARD,CD276
	GO: Biological Process	GO:0048646	anatomical structure formation involved in morphogenesis		2.096E-6	9.704E-3	5.107E-5	4.606E-4	39	1910	PLK2,INHBA,CXCL10,GAS6,RPS29,KLF4,WNK1,PGK1,KLF2,TYROBP,JUN,JUNB,PTPN6,SAT1,IFITM3,CXCR4,BTG1,PKM,CCL2,MAFB,CCL5,PLAU,CCL8,ALDOA,MMP14,VCAM1,VEGFC,ANPEP,KLF6,GDF15,DUSP1,RNF213,NR4A3,IFITM2,TGFB1,RHOB,NDUFA13,CD36,TNFAIP3
	GO: Biological Process	GO:1901698	response to nitrogen compound		2.232E-6	1.033E-2	5.410E-5	4.878E-4	32	1407	ATP5MC1,LGMN,CEBPB,INHBA,GATM,STAT2,KLF2,JUN,JUND,FCER1G,CXCR4,BTG1,PKM,MMP13,VCAM1,SELL,GDF15,SGK1,FOS,FOSB,FPR2,NR4A3,APOE,IFIT1,IGF1,CD36,LPL,ASS1,CD68,TNFAIP3,LY6E,SNX5
	GO: Biological Process	GO:0034351	negative regulation of glial cell apoptotic process		2.272E-6	1.052E-2	5.479E-5	4.940E-4	4	11	GAS6,CCL2,CCL8,IGF1
	GO: Biological Process	GO:0035239	tube morphogenesis		2.425E-6	1.123E-2	5.767E-5	5.201E-4	33	1483	PLK2,SPI1,CXCL10,GAS6,RPS29,KLF4,WNK1,PGK1,KLF2,JUN,JUNB,SAT1,CXCR4,BTG1,PKM,CCL2,CCL5,PLAU,CCL8,MMP14,VEGFC,ANPEP,ID2,RNF213,NR4A3,APOE,TGFB1,RHOB,NDUFA13,IGF1,CD36,TNFAIP3,SNX5
	GO: Biological Process	GO:2000341	regulation of chemokine (C-X-C motif) ligand 2 production		2.429E-6	1.125E-2	5.767E-5	5.201E-4	5	24	KLF4,MIF,CCL5,OAS3,LPL
	GO: Biological Process	GO:0072567	chemokine (C-X-C motif) ligand 2 production		2.429E-6	1.125E-2	5.767E-5	5.201E-4	5	24	KLF4,MIF,CCL5,OAS3,LPL
	GO: Biological Process	GO:0032943	mononuclear cell proliferation		2.539E-6	1.176E-2	5.998E-5	5.409E-4	16	426	CEBPB,VSIR,CFB,TYROBP,MALT1,PTPN6,CXCR4,MIF,CCL5,VCAM1,LST1,TGFB1,IFNG,IGF1,PYCARD,CD276
	GO: Biological Process	GO:0002443	leukocyte mediated immunity		2.788E-6	1.291E-2	6.553E-5	5.909E-4	18	535	SPI1,IRF7,VSIR,STAP1,TYROBP,MALT1,PTPN6,FCER1G,FCGR1A,C1QC,CCL2,HSPA8,SLAMF9,POU2F2,NR4A3,TGFB1,IFNG,PRDX1
	GO: Biological Process	GO:0061620	glycolytic process through glucose-6-phosphate		3.013E-6	1.395E-2	7.047E-5	6.354E-4	5	25	GAPDH,PGK1,PKM,ALDOA,TPI1
	GO: Biological Process	GO:0035295	tube development		3.029E-6	1.403E-2	7.048E-5	6.356E-4	38	1864	PLK2,CEBPA,SPI1,CXCL10,GAS6,RPS29,KLF4,WNK1,PGK1,KLF2,JUN,JUNB,PTPN6,SAT1,CXCR4,BTG1,PKM,CCL2,CCL5,PLAU,CCL8,MMP14,VEGFC,ANPEP,KLF6,ID2,RNF213,NR4A3,APOE,TGFB1,RHOB,NDUFA13,IGF1,CD36,VCAN,ASS1,TNFAIP3,SNX5
	GO: Biological Process	GO:0006909	phagocytosis		3.067E-6	1.420E-2	7.099E-5	6.402E-4	13	287	GAS6,STAP1,CFB,TYROBP,FCER1G,FCGR1A,CCL2,HSPA8,FPR2,TGFB1,IFNG,CD36,PYCARD
	GO: Biological Process	GO:0042246	tissue regeneration		3.131E-6	1.450E-2	7.171E-5	6.467E-4	11	202	LGMN,INHBA,GAS6,JUNB,CXCR4,PKM,PLAU,VEGFC,FOS,IFRD1,IGF1
	GO: Biological Process	GO:0030183	B cell differentiation		3.131E-6	1.450E-2	7.171E-5	6.467E-4	11	202	SPI1,INHBA,MALT1,PTPN6,MMP14,VCAM1,KLF6,ID2,POU2F2,IGKC,TNFAIP3
	GO: Biological Process	GO:1904151	positive regulation of microglial cell mediated cytotoxicity		3.144E-6	1.456E-2	7.171E-5	6.467E-4	3	4	SPI1,STAP1,TYROBP
	GO: Biological Process	GO:1903039	positive regulation of leukocyte cell-cell adhesion		3.361E-6	1.556E-2	7.629E-5	6.880E-4	14	336	CD83,VSIR,MALT1,PTPN6,CCL2,CCL5,VCAM1,NR4A3,RUNX3,TGFB1,IFNG,IGF1,PYCARD,CD276
	GO: Biological Process	GO:0034115	negative regulation of heterotypic cell-cell adhesion		3.383E-6	1.566E-2	7.641E-5	6.890E-4	4	12	KLF4,WNK1,TNFAIP3,IL1RN
	GO: Biological Process	GO:0001960	negative regulation of cytokine-mediated signaling pathway		3.443E-6	1.594E-2	7.738E-5	6.977E-4	8	97	GAS6,STAP1,STAT2,CCL5,OAS3,PARP14,ISG15,IL1RN
	GO: Biological Process	GO:0051726	regulation of cell cycle		3.495E-6	1.618E-2	7.818E-5	7.050E-4	31	1367	LGMN,RPL26,PLK2,RPL36AL,CEBPA,RPL36A,INHBA,RPS8,RPS15A,RPS18,RPS29,KLF4,JUN,JUNB,JUND,PTPN6,IER3,BTG1,CCL2,CCL8,HSPA8,SGK1,DUSP1,ID2,NR4A3,RUNX3,TGFB1,RHOB,IGF1,TIMP2,TNFAIP3
	GO: Biological Process	GO:0090026	positive regulation of monocyte chemotaxis		3.703E-6	1.714E-2	8.242E-5	7.433E-4	5	26	LGMN,CXCL10,CCL2,CCL5,FPR2
	GO: Biological Process	GO:0050864	regulation of B cell activation		3.819E-6	1.768E-2	8.460E-5	7.629E-4	10	167	SPI1,INHBA,TYROBP,PTPN6,MIF,MMP14,ID2,TGFB1,IFNG,TNFAIP3
	GO: Biological Process	GO:0007155	cell adhesion		3.911E-6	1.811E-2	8.623E-5	7.775E-4	36	1735	RPL29,CEBPB,SPI1,GAS6,FXYD5,CD83,KLF4,WNK1,VSIR,MALT1,PTPN6,CXCR4,CCL2,CCL5,PLAU,MMP14,VCAM1,VEGFC,SELL,COL6A3,DUSP1,FPR2,NR4A3,RUNX3,TGFB1,IFNG,RHOB,IGF1,CD36,PYCARD,VCAN,ASS1,CD63,TNFAIP3,IL1RN,CD276
	GO: Biological Process	GO:0050866	negative regulation of cell activation		4.141E-6	1.917E-2	9.087E-5	8.194E-4	13	295	CEBPB,SPI1,INHBA,VSIR,TYROBP,PTPN6,LST1,ID2,APOE,RUNX3,TGFB1,TNFAIP3,CD276
	GO: Biological Process	GO:0043410	positive regulation of MAPK cascade		4.162E-6	1.927E-2	9.089E-5	8.196E-4	19	607	SPI1,INHBA,GAS6,JUN,CXCR4,MIF,CCL2,CCL5,CCL7,CCL8,GDF15,FPR2,APOE,TGFB1,IGF1,TIMP2,CD36,PYCARD,IL1RN
	GO: Biological Process	GO:0045088	regulation of innate immune response		4.288E-6	1.985E-2	9.320E-5	8.405E-4	17	497	SPI1,GBP7,IRF7,STAT2,TYROBP,PTPN6,CCL5,FPR2,OAS3,APOE,PARP14,TGFB1,ISG15,CD36,PYCARD,N4BP1,TNFAIP3
	GO: Biological Process	GO:0000028	ribosomal small subunit assembly		4.510E-6	2.088E-2	9.758E-5	8.799E-4	5	27	RPS2,RPS10,RPS25,RPS27,FAU
	GO: Biological Process	GO:0070587	regulation of cell-cell adhesion involved in gastrulation		4.851E-6	2.246E-2	1.045E-4	9.420E-4	4	13	KLF4,WNK1,TNFAIP3,IL1RN
	GO: Biological Process	GO:0072676	lymphocyte migration		4.913E-6	2.275E-2	1.053E-4	9.498E-4	9	135	CXCL10,GAS6,WNK1,CCL2,CCL5,CCL7,CCL8,CH25H,PYCARD
	GO: Biological Process	GO:0008285	negative regulation of cell population proliferation		5.682E-6	2.631E-2	1.212E-4	1.093E-3	25	991	CEBPA,CEBPB,INHBA,KLF4,VSIR,TYROBP,JUN,PTPN6,IFITM3,BTG1,CCL2,CCL8,VEGFC,LST1,DUSP1,IFITM2,APOE,RUNX3,TGFB1,IFNG,IGF1,TIMP2,FTH1,TNFAIP3,CD276
	GO: Biological Process	GO:1990868	response to chemokine		5.805E-6	2.688E-2	1.227E-4	1.107E-3	8	104	CXCL10,WNK1,CXCR4,CCL2,CCL5,CCL7,CCL8,DUSP1
	GO: Biological Process	GO:1990869	cellular response to chemokine		5.805E-6	2.688E-2	1.227E-4	1.107E-3	8	104	CXCL10,WNK1,CXCR4,CCL2,CCL5,CCL7,CCL8,DUSP1
	GO: Biological Process	GO:0048145	regulation of fibroblast proliferation		5.882E-6	2.723E-2	1.238E-4	1.116E-3	9	138	GAS6,S100A6,JUN,MIF,FOSL2,TGFB1,IFNG,IGF1,FTH1
	GO: Biological Process	GO:0032612	interleukin-1 production		6.093E-6	2.821E-2	1.276E-4	1.151E-3	10	176	GAS6,TYROBP,MALT1,SLAMF9,IFNG,IGF1,CD36,PYCARD,LPL,TNFAIP3
	GO: Biological Process	GO:0032611	interleukin-1 beta production		6.240E-6	2.889E-2	1.295E-4	1.168E-3	9	139	TYROBP,MALT1,SLAMF9,IFNG,IGF1,CD36,PYCARD,LPL,TNFAIP3
	GO: Biological Process	GO:0045639	positive regulation of myeloid cell differentiation		6.240E-6	2.889E-2	1.295E-4	1.168E-3	9	139	INHBA,TYROBP,JUN,CCL5,FOS,ID2,TGFB1,IFNG,ISG15
	GO: Biological Process	GO:0001503	ossification		6.376E-6	2.952E-2	1.318E-4	1.188E-3	18	568	LGMN,CEBPA,CEBPB,RRBP1,JUNB,JUND,IFITM3,MMP13,MMP14,VEGFC,BMP2K,ID2,IFITM2,TGFB1,IGF1,ISG15,VCAN,CD276
	GO: Biological Process	GO:0033033	negative regulation of myeloid cell apoptotic process		6.535E-6	3.026E-2	1.343E-4	1.211E-3	5	29	GAS6,IRF7,FCER1G,MIF,CCL5
	GO: Biological Process	GO:0014070	response to organic cyclic compound		6.614E-6	3.062E-2	1.343E-4	1.211E-3	27	1133	CEBPA,CEBPB,INHBA,CXCL10,CD83,KLF2,JUND,CXCR4,CCL2,CCL5,CCL8,MMP14,HSPA8,SELL,SGK1,FOS,FOSB,FOSL2,NR4A3,IFIT1,ZFP36,TGFB1,IGF1,CD36,MT-ND3,ASS1,IL1RN
	GO: Biological Process	GO:0032760	positive regulation of tumor necrosis factor production		6.615E-6	3.063E-2	1.343E-4	1.211E-3	9	140	TYROBP,FCER1G,MIF,CCL2,OAS3,IFNG,CD36,PYCARD,LPL
	GO: Biological Process	GO:0006090	pyruvate metabolic process		6.615E-6	3.063E-2	1.343E-4	1.211E-3	9	140	GAPDH,PGK1,IER3,PKM,ALDOA,NR4A3,IFNG,IGF1,TPI1
	GO: Biological Process	GO:0061081	positive regulation of myeloid leukocyte cytokine production involved in immune response		6.759E-6	3.129E-2	1.366E-4	1.232E-3	6	50	FCER1G,MIF,NR4A3,IFNG,CD36,PYCARD
	GO: Biological Process	GO:0050870	positive regulation of T cell activation		6.841E-6	3.167E-2	1.377E-4	1.242E-3	13	309	CD83,VSIR,MALT1,PTPN6,CCL2,CCL5,VCAM1,RUNX3,TGFB1,IFNG,IGF1,PYCARD,CD276
	GO: Biological Process	GO:0002705	positive regulation of leukocyte mediated immunity		7.075E-6	3.276E-2	1.418E-4	1.279E-3	10	179	SPI1,STAP1,TYROBP,MALT1,FCER1G,FCGR1A,CCL2,HSPA8,TGFB1,IFNG
	GO: Biological Process	GO:0006096	glycolytic process		7.174E-6	3.322E-2	1.432E-4	1.291E-3	8	107	GAPDH,PGK1,IER3,PKM,ALDOA,IFNG,IGF1,TPI1
	GO: Biological Process	GO:1904149	regulation of microglial cell mediated cytotoxicity		7.807E-6	3.615E-2	1.545E-4	1.393E-3	3	5	SPI1,STAP1,TYROBP
	GO: Biological Process	GO:0090634	microglial cell mediated cytotoxicity		7.807E-6	3.615E-2	1.545E-4	1.393E-3	3	5	SPI1,STAP1,TYROBP
	GO: Biological Process	GO:0001649	osteoblast differentiation		7.855E-6	3.637E-2	1.548E-4	1.396E-3	13	313	LGMN,CEBPA,CEBPB,RRBP1,JUNB,JUND,IFITM3,VEGFC,ID2,IFITM2,IGF1,VCAN,CD276
	GO: Biological Process	GO:1903557	positive regulation of tumor necrosis factor superfamily cytokine production		8.319E-6	3.852E-2	1.628E-4	1.468E-3	9	144	TYROBP,FCER1G,MIF,CCL2,OAS3,IFNG,CD36,PYCARD,LPL
	GO: Biological Process	GO:0002695	negative regulation of leukocyte activation		8.334E-6	3.859E-2	1.628E-4	1.468E-3	12	268	CEBPB,SPI1,INHBA,VSIR,TYROBP,PTPN6,LST1,ID2,RUNX3,TGFB1,TNFAIP3,CD276
	GO: Biological Process	GO:0050863	regulation of T cell activation		8.574E-6	3.970E-2	1.668E-4	1.504E-3	16	469	CEBPB,IRF7,CD83,VSIR,MALT1,JUNB,PTPN6,CCL2,CCL5,VCAM1,RUNX3,TGFB1,IFNG,IGF1,PYCARD,CD276
	GO: Biological Process	GO:0002757	immune response-activating signaling pathway		8.808E-6	4.078E-2	1.706E-4	1.539E-3	17	525	IRF7,WNK1,STAP1,TYROBP,MALT1,PTPN6,FCER1G,FPR2,OAS3,NR4A3,IFNG,CD36,PYCARD,IGKC,TNFAIP3,FYB1,CD276
	GO: Biological Process	GO:0018108	peptidyl-tyrosine phosphorylation		8.934E-6	4.136E-2	1.723E-4	1.554E-3	14	366	GAS6,STAP1,EHD4,PTPN6,FCGR1A,MIF,CCL5,VEGFC,APLP2,PARP14,TGFB1,IFNG,IGF1,CD36
	GO: Biological Process	GO:0045765	regulation of angiogenesis		9.040E-6	4.186E-2	1.737E-4	1.566E-3	16	471	PLK2,CXCL10,KLF4,PGK1,KLF2,CXCR4,BTG1,PKM,CCL2,CCL5,VEGFC,RNF213,RHOB,NDUFA13,CD36,TNFAIP3
	GO: Biological Process	GO:0006007	glucose catabolic process		9.210E-6	4.264E-2	1.748E-4	1.576E-3	5	31	GAPDH,PGK1,PKM,ALDOA,TPI1
	GO: Biological Process	GO:0002407	dendritic cell chemotaxis		9.210E-6	4.264E-2	1.748E-4	1.576E-3	5	31	SPI1,GAS6,CXCR4,CCL5,SLAMF9
	GO: Biological Process	GO:0061615	glycolytic process through fructose-6-phosphate		9.210E-6	4.264E-2	1.748E-4	1.576E-3	5	31	GAPDH,PGK1,PKM,ALDOA,TPI1
	GO: Biological Process	GO:0018212	peptidyl-tyrosine modification		9.500E-6	4.399E-2	1.795E-4	1.619E-3	14	368	GAS6,STAP1,EHD4,PTPN6,FCGR1A,MIF,CCL5,VEGFC,APLP2,PARP14,TGFB1,IFNG,IGF1,CD36
	GO: Biological Process	GO:0030593	neutrophil chemotaxis		1.038E-5	4.808E-2	1.954E-4	1.762E-3	9	148	CXCL10,FCER1G,CXCR4,CCL2,CCL5,CCL7,CCL8,SELL,IFNG
	GO: Biological Process	GO:0051093	negative regulation of developmental process		1.045E-5	4.837E-2	1.958E-4	1.766E-3	29	1301	LGMN,PLK2,CEBPA,SPI1,INHBA,CXCL10,GAS6,TENT5C,IRF7,KLF4,PGK1,PLAC8,KLF2,C1QC,CCL2,MAFB,VEGFC,PILRA,GDF15,ID2,APOE,RUNX3,ZFP36,TGFB1,IFNG,NDUFA13,IFRD1,IGF1,CD36
	GO: Biological Process	GO:0045667	regulation of osteoblast differentiation		1.089E-5	5.040E-2	2.032E-4	1.833E-3	10	188	LGMN,CEBPA,CEBPB,JUND,IFITM3,VEGFC,ID2,IFITM2,IGF1,CD276
	GO: Biological Process	GO:0050670	regulation of lymphocyte proliferation		1.099E-5	5.089E-2	2.044E-4	1.843E-3	13	323	CEBPB,VSIR,TYROBP,PTPN6,MIF,CCL5,VCAM1,LST1,TGFB1,IFNG,IGF1,PYCARD,CD276
	GO: Biological Process	GO:0051250	negative regulation of lymphocyte activation		1.124E-5	5.203E-2	2.081E-4	1.877E-3	11	231	CEBPB,INHBA,VSIR,TYROBP,PTPN6,LST1,ID2,RUNX3,TGFB1,TNFAIP3,CD276
	GO: Biological Process	GO:0002718	regulation of cytokine production involved in immune response		1.157E-5	5.358E-2	2.135E-4	1.925E-3	9	150	VSIR,MALT1,FCER1G,MIF,NR4A3,TGFB1,IFNG,CD36,PYCARD
	GO: Biological Process	GO:2000501	regulation of natural killer cell chemotaxis		1.208E-5	5.593E-2	2.211E-4	1.994E-3	4	16	CCL2,CCL5,CCL7,CCL8
	GO: Biological Process	GO:0034350	regulation of glial cell apoptotic process		1.208E-5	5.593E-2	2.211E-4	1.994E-3	4	16	GAS6,CCL2,CCL8,IGF1
	GO: Biological Process	GO:1901342	regulation of vasculature development		1.235E-5	5.717E-2	2.251E-4	2.030E-3	16	483	PLK2,CXCL10,KLF4,PGK1,KLF2,CXCR4,BTG1,PKM,CCL2,CCL5,VEGFC,RNF213,RHOB,NDUFA13,CD36,TNFAIP3
	GO: Biological Process	GO:0032944	regulation of mononuclear cell proliferation		1.253E-5	5.800E-2	2.275E-4	2.051E-3	13	327	CEBPB,VSIR,TYROBP,PTPN6,MIF,CCL5,VCAM1,LST1,TGFB1,IFNG,IGF1,PYCARD,CD276
	GO: Biological Process	GO:0045786	negative regulation of cell cycle		1.299E-5	6.016E-2	2.350E-4	2.119E-3	16	485	RPL26,PLK2,CEBPA,INHBA,KLF4,IER3,BTG1,CCL2,CCL8,DUSP1,ID2,RUNX3,TGFB1,RHOB,TIMP2,TNFAIP3
	GO: Biological Process	GO:2000401	regulation of lymphocyte migration		1.333E-5	6.172E-2	2.395E-4	2.160E-3	7	84	CXCL10,WNK1,CCL2,CCL5,CCL7,CCL8,PYCARD
	GO: Biological Process	GO:0043066	negative regulation of apoptotic process		1.335E-5	6.179E-2	2.395E-4	2.160E-3	27	1178	LGMN,PLK2,CEBPB,GAPDH,GAS6,IRF7,KLF4,PLAC8,MALT1,JUN,FCER1G,IER3,MIF,CCL2,CCL5,CCL8,PRDX5,HSPA8,SGK1,DUSP1,NR4A3,APOE,NDUFA13,IGF1,TNFAIP3,ATOX1,IL1RN
	GO: Biological Process	GO:0006959	humoral immune response		1.380E-5	6.389E-2	2.467E-4	2.224E-3	13	330	RPL30,GAPDH,CXCL10,CD83,CFB,PTPN6,FAU,FCGRT,C1QC,CCL2,CCL8,POU2F2,IFNG
	GO: Biological Process	GO:0033028	myeloid cell apoptotic process		1.462E-5	6.771E-2	2.594E-4	2.339E-3	6	57	GAS6,IRF7,FCER1G,MIF,CCL5,IFNG
	GO: Biological Process	GO:0010934	macrophage cytokine production		1.462E-5	6.771E-2	2.594E-4	2.339E-3	6	57	GAS6,ASH1L,TGFB1,IFNG,CD36,PYCARD
	GO: Biological Process	GO:0070586	cell-cell adhesion involved in gastrulation		1.568E-5	7.261E-2	2.772E-4	2.499E-3	4	17	KLF4,WNK1,TNFAIP3,IL1RN
	GO: Biological Process	GO:0050728	negative regulation of inflammatory response		1.606E-5	7.438E-2	2.828E-4	2.550E-3	11	240	PLK2,ASH1L,KLF4,PTPN6,IER3,FPR2,APOE,ZFP36,IGF1,TNFAIP3,CD276
	GO: Biological Process	GO:0009628	response to abiotic stimulus		1.676E-5	7.760E-2	2.924E-4	2.637E-3	32	1552	LGMN,RPL26,NR2F6,CXCL10,MALAT1,IER5,PGK1,PLAC8,JUN,JUND,CXCR4,CCL2,PLAU,CCL7,MMP14,VCAM1,VEGFC,SGK1,FOS,FOSB,FOSL2,ID2,BHLHE40,TGFB1,RHOB,IGF1,MT-CO1,CD36,PYCARD,LPL,MT-ND3,N4BP1
	GO: Biological Process	GO:0002763	positive regulation of myeloid leukocyte differentiation		1.680E-5	7.778E-2	2.924E-4	2.637E-3	7	87	TYROBP,JUN,CCL5,FOS,ID2,TGFB1,IFNG
	GO: Biological Process	GO:0060337	type I interferon-mediated signaling pathway		1.680E-5	7.778E-2	2.924E-4	2.637E-3	7	87	IRF7,STAT2,PTPN6,IFITM3,OAS3,IFITM2,ISG15
	GO: Biological Process	GO:0030162	regulation of proteolysis		1.749E-5	8.098E-2	3.033E-4	2.735E-3	22	860	LGMN,PLK2,CEBPA,GAPDH,GAS6,PSMB8,KLF4,VSIR,MALT1,PLAU,MMP14,HSPA8,ELOB,COL6A3,APLP2,APOE,IFNG,NDUFA13,IGF1,TIMP2,PYCARD,N4BP1
	GO: Biological Process	GO:0030225	macrophage differentiation		1.811E-5	8.384E-2	3.117E-4	2.811E-3	7	88	CEBPA,SPI1,INHBA,C1QC,ID2,TGFB1,IFNG
	GO: Biological Process	GO:0048146	positive regulation of fibroblast proliferation		1.811E-5	8.384E-2	3.117E-4	2.811E-3	7	88	GAS6,S100A6,JUN,MIF,FOSL2,TGFB1,IGF1
	GO: Biological Process	GO:0006754	ATP biosynthetic process		1.882E-5	8.716E-2	3.228E-4	2.911E-3	8	122	ATP5MC1,PKM,ALDOA,TGFB1,NDUFA13,MT-ATP8,MT-ND3,MT-ND4L
	GO: Biological Process	GO:0045669	positive regulation of osteoblast differentiation		1.950E-5	9.029E-2	3.332E-4	3.005E-3	7	89	CEBPA,CEBPB,JUND,IFITM3,IFITM2,IGF1,CD276
	GO: Biological Process	GO:0022409	positive regulation of cell-cell adhesion		1.980E-5	9.165E-2	3.370E-4	3.039E-3	14	393	CD83,VSIR,MALT1,PTPN6,CCL2,CCL5,VCAM1,NR4A3,RUNX3,TGFB1,IFNG,IGF1,PYCARD,CD276
	GO: Biological Process	GO:0035747	natural killer cell chemotaxis		2.002E-5	9.268E-2	3.395E-4	3.061E-3	4	18	CCL2,CCL5,CCL7,CCL8
	GO: Biological Process	GO:0006468	protein phosphorylation		2.060E-5	9.537E-2	3.481E-4	3.139E-3	35	1794	PLK2,CEBPA,INHBA,STK17B,GAS6,WNK1,STAP1,STAT2,EHD4,MALT1,JUN,PTPN6,FCGR1A,CXCR4,MIF,CCL2,CCL5,HSPA8,VEGFC,BMP2K,GDF15,SGK1,DUSP1,FPR2,APLP2,APOE,RUNX3,PARP14,TGFB1,IFNG,IGF1,CD36,PYCARD,TNFAIP3,IL1RN
	GO: Biological Process	GO:0045944	positive regulation of transcription by RNA polymerase II		2.105E-5	9.747E-2	3.544E-4	3.196E-3	30	1423	CEBPA,CEBPB,SPI1,INHBA,CXCL10,ASH1L,IER5,IRF7,KLF4,PLAC8,STAT2,KLF2,JUN,JUNB,JUND,PKM,MAFB,ELOB,KLF6,FOS,FOSB,FOSL2,POU2F2,NR4A3,TGFB1,IFNG,IFRD1,IGF1,ATF3,MAF
	GO: Biological Process	GO:1904645	response to amyloid-beta		2.170E-5	1.005E-1	3.640E-4	3.282E-3	6	61	LGMN,MMP13,VCAM1,FPR2,IGF1,CD36
	GO: Biological Process	GO:0045444	fat cell differentiation		2.245E-5	1.039E-1	3.752E-4	3.383E-3	12	296	CEBPA,CEBPB,PSMB8,KLF4,PLAC8,MAFB,ID2,NR4A3,ZFP36,TGFB1,IGF1,LPL
	GO: Biological Process	GO:0055094	response to lipoprotein particle		2.258E-5	1.046E-1	3.761E-4	3.391E-3	5	37	FCER1G,APOE,CD36,LPL,CD68
	GO: Biological Process	GO:0071495	cellular response to endogenous stimulus		2.266E-5	1.049E-1	3.761E-4	3.391E-3	36	1879	ATP5MC1,LGMN,CEBPB,SPI1,INHBA,GAS6,SSR4,KLF4,VSIR,EHD4,KLF2,JUN,CXCR4,PKM,CCL2,CCL5,HSPA8,VCAM1,VEGFC,GDF15,SGK1,FOS,FOSB,FPR2,ID2,NR4A3,ZFP36,TGFB1,IGF1,CD36,LPL,MT-ND3,ASS1,CD63,LY6E,SNX5
	GO: Biological Process	GO:0031349	positive regulation of defense response		2.365E-5	1.095E-1	3.909E-4	3.525E-3	17	567	CEBPA,CEBPB,SPI1,GBP7,IRF7,STAP1,TYROBP,FCER1G,FCGR1A,CCL5,FPR2,OAS3,IFNG,CD36,PYCARD,LPL,TNFAIP3
	GO: Biological Process	GO:0043069	negative regulation of programmed cell death		2.372E-5	1.098E-1	3.909E-4	3.525E-3	27	1217	LGMN,PLK2,CEBPB,GAPDH,GAS6,IRF7,KLF4,PLAC8,MALT1,JUN,FCER1G,IER3,MIF,CCL2,CCL5,CCL8,PRDX5,HSPA8,SGK1,DUSP1,NR4A3,APOE,NDUFA13,IGF1,TNFAIP3,ATOX1,IL1RN
	GO: Biological Process	GO:0042254	ribosome biogenesis		2.410E-5	1.116E-1	3.957E-4	3.568E-3	13	348	RPL26,RPL35A,RPS2,RPS8,RPS10,RPS12,RPS13,RPS15A,RPS16,RPS17,RPS25,RPS27,FAU
	GO: Biological Process	GO:0006897	endocytosis		2.483E-5	1.149E-1	4.062E-4	3.663E-3	22	880	PLK2,GAS6,STAP1,CFB,EHD4,TYROBP,FCER1G,FCGR1A,IFITM3,CCL2,HSPA8,MRC1,BMP2K,FPR2,APOE,TGFB1,IFNG,ASGR2,CD36,PYCARD,CD63,SNX5
	GO: Biological Process	GO:0002888	positive regulation of myeloid leukocyte mediated immunity		2.581E-5	1.195E-1	4.190E-4	3.779E-3	5	38	SPI1,STAP1,TYROBP,FCER1G,FCGR1A
	GO: Biological Process	GO:0036336	dendritic cell migration		2.581E-5	1.195E-1	4.190E-4	3.779E-3	5	38	SPI1,GAS6,CXCR4,CCL5,SLAMF9
	GO: Biological Process	GO:1901653	cellular response to peptide		2.588E-5	1.198E-1	4.190E-4	3.779E-3	15	457	LGMN,INHBA,KLF2,PKM,VCAM1,GDF15,SGK1,FOS,FPR2,NR4A3,IGF1,CD36,LPL,ASS1,SNX5
	GO: Biological Process	GO:1903707	negative regulation of hemopoiesis		2.598E-5	1.203E-1	4.192E-4	3.780E-3	9	166	CEBPA,SPI1,INHBA,C1QC,MAFB,PILRA,ID2,RUNX3,IFNG
	GO: Biological Process	GO:0002686	negative regulation of leukocyte migration		2.614E-5	1.210E-1	4.203E-4	3.790E-3	6	63	STAP1,CXCR4,MIF,CCL2,CCL8,DUSP1
	GO: Biological Process	GO:1902075	cellular response to salt		2.713E-5	1.256E-1	4.347E-4	3.920E-3	11	254	ATP5MC1,LGMN,CEBPA,WNK1,JUN,JUNB,JUND,FOS,FOSB,ID2,LY6E
	GO: Biological Process	GO:0070098	chemokine-mediated signaling pathway		2.786E-5	1.290E-1	4.448E-4	4.011E-3	7	94	CXCL10,WNK1,CXCR4,CCL2,CCL5,CCL7,CCL8
	GO: Biological Process	GO:0042098	T cell proliferation		2.823E-5	1.307E-1	4.492E-4	4.051E-3	12	303	CEBPB,VSIR,MALT1,PTPN6,CXCR4,CCL5,VCAM1,TGFB1,IFNG,IGF1,PYCARD,CD276
	GO: Biological Process	GO:0046034	ATP metabolic process		2.856E-5	1.322E-1	4.528E-4	4.084E-3	9	168	ATP5MC1,PKM,ALDOA,HSPA8,TGFB1,NDUFA13,MT-ATP8,MT-ND3,MT-ND4L
	GO: Biological Process	GO:0009725	response to hormone		2.931E-5	1.357E-1	4.632E-4	4.177E-3	25	1092	INHBA,GATM,SSR4,STAT2,JUND,BTG1,PKM,MMP13,MMP14,HSPA8,GDF15,SGK1,FOS,FOSB,NR4A3,ZFP36,TGFB1,IGF1,TIMP2,CD36,LPL,MT-ND3,ASS1,IL1RN,SNX5
	GO: Biological Process	GO:0071347	cellular response to interleukin-1		2.981E-5	1.380E-1	4.695E-4	4.233E-3	8	130	CEBPB,KLF2,CCL2,CCL5,CCL7,CCL8,PYCARD,IL1RN
	GO: Biological Process	GO:0045621	positive regulation of lymphocyte differentiation		2.993E-5	1.386E-1	4.697E-4	4.236E-3	9	169	SPI1,GAS6,CD83,VSIR,MALT1,MMP14,RUNX3,TGFB1,IFNG
	GO: Biological Process	GO:0032652	regulation of interleukin-1 production		3.135E-5	1.451E-1	4.904E-4	4.422E-3	9	170	GAS6,TYROBP,MALT1,IFNG,IGF1,CD36,PYCARD,LPL,TNFAIP3
	GO: Biological Process	GO:0032602	chemokine production		3.150E-5	1.458E-1	4.910E-4	4.428E-3	8	131	KLF4,MIF,CCL5,SLAMF9,OAS3,IFNG,PYCARD,LPL
	GO: Biological Process	GO:0071402	cellular response to lipoprotein particle stimulus		3.333E-5	1.543E-1	5.178E-4	4.670E-3	5	40	FCER1G,APOE,CD36,LPL,CD68
	GO: Biological Process	GO:1905517	macrophage migration		3.416E-5	1.581E-1	5.273E-4	4.755E-3	7	97	STAP1,MIF,CCL2,CCL5,CCL8,MMP13,MMP14
	GO: Biological Process	GO:2000630	positive regulation of miRNA metabolic process		3.416E-5	1.582E-1	5.273E-4	4.755E-3	6	66	SPI1,KLF4,JUN,FOS,XIST,TGFB1
	GO: Biological Process	GO:0040007	growth		3.450E-5	1.597E-1	5.306E-4	4.785E-3	30	1461	ATP5MC1,LGMN,RPL29,MYCBP2,INHBA,GAS6,PLAC8,KLF2,JUNB,CXCR4,BTG1,PKM,PLAU,MMP13,MMP14,VEGFC,COL6A3,SELENOP,KLF6,GDF15,SGK1,FOS,APOE,TGFB1,NDUFA13,IFRD1,IGF1,ANKRD11,LY6E,RPL4
	GO: Biological Process	GO:0032651	regulation of interleukin-1 beta production		3.512E-5	1.626E-1	5.384E-4	4.855E-3	8	133	TYROBP,MALT1,IFNG,IGF1,CD36,PYCARD,LPL,TNFAIP3
	GO: Biological Process	GO:0022603	regulation of anatomical structure morphogenesis		3.622E-5	1.677E-1	5.534E-4	4.990E-3	27	1247	ATP5MC1,PLK2,CXCL10,KLF4,PGK1,STAT2,KLF2,CXCR4,BTG1,PKM,CCL2,CCL5,CCL7,CCL8,ALDOA,VEGFC,LST1,SGK1,RNF213,APOE,TGFB1,RHOB,NDUFA13,IFRD1,CD36,TNFAIP3,RPL4
	GO: Biological Process	GO:0002429	immune response-activating cell surface receptor signaling pathway		3.838E-5	1.777E-1	5.846E-4	5.271E-3	13	364	WNK1,STAP1,TYROBP,MALT1,PTPN6,FCER1G,FPR2,NR4A3,IFNG,IGKC,TNFAIP3,FYB1,CD276
	GO: Biological Process	GO:0045785	positive regulation of cell adhesion		3.896E-5	1.804E-1	5.914E-4	5.333E-3	17	590	CD83,VSIR,MALT1,PTPN6,CCL2,CCL5,VCAM1,VEGFC,NR4A3,RUNX3,TGFB1,IFNG,IGF1,CD36,PYCARD,CD63,CD276
	GO: Biological Process	GO:0045646	regulation of erythrocyte differentiation		4.053E-5	1.876E-1	6.132E-4	5.530E-3	6	68	SPI1,INHBA,MAFB,ID2,ZFP36,ISG15
	GO: Biological Process	GO:0071621	granulocyte chemotaxis		4.115E-5	1.905E-1	6.205E-4	5.596E-3	9	176	CXCL10,FCER1G,CXCR4,CCL2,CCL5,CCL7,CCL8,SELL,IFNG
	GO: Biological Process	GO:0002703	regulation of leukocyte mediated immunity		4.248E-5	1.967E-1	6.387E-4	5.759E-3	12	316	SPI1,VSIR,STAP1,TYROBP,MALT1,PTPN6,FCER1G,FCGR1A,CCL2,HSPA8,TGFB1,IFNG
	GO: Biological Process	GO:1904796	regulation of core promoter binding		4.282E-5	1.983E-1	6.417E-4	5.786E-3	3	8	KLF4,ID2,IFNG
	GO: Biological Process	GO:1990266	neutrophil migration		4.301E-5	1.991E-1	6.423E-4	5.792E-3	9	177	CXCL10,FCER1G,CXCR4,CCL2,CCL5,CCL7,CCL8,SELL,IFNG
	GO: Biological Process	GO:0009206	purine ribonucleoside triphosphate biosynthetic process		4.341E-5	2.010E-1	6.462E-4	5.827E-3	8	137	ATP5MC1,PKM,ALDOA,TGFB1,NDUFA13,MT-ATP8,MT-ND3,MT-ND4L
	GO: Biological Process	GO:0006979	response to oxidative stress		4.361E-5	2.019E-1	6.471E-4	5.835E-3	16	536	KLF2,JUN,BTG1,PRDX5,MMP14,SELENOP,FOS,NR4A3,APOE,RHOB,MT-CO1,CD36,MT-ND3,PRDX1,TNFAIP3,ATOX1
	GO: Biological Process	GO:0031399	regulation of protein modification process		4.486E-5	2.077E-1	6.635E-4	5.983E-3	34	1785	RPL37,CEBPA,SPI1,MYCBP2,INHBA,RPS2,GAS6,STAP1,STAT2,EHD4,MALT1,JUN,PTPN6,FCGR1A,CXCR4,MIF,CCL5,VEGFC,GDF15,DUSP1,FPR2,APLP2,APOE,PARP14,TGFB1,IFNG,IGF1,ISG15,CD36,PYCARD,VCAN,N4BP1,TNFAIP3,IL1RN
	GO: Biological Process	GO:0048589	developmental growth		4.565E-5	2.113E-1	6.719E-4	6.059E-3	25	1122	ATP5MC1,LGMN,RPL29,MYCBP2,INHBA,GAS6,PLAC8,KLF2,JUNB,CXCR4,PKM,PLAU,MMP13,VEGFC,COL6A3,KLF6,GDF15,FOS,APOE,TGFB1,IFRD1,IGF1,ANKRD11,LY6E,RPL4
	GO: Biological Process	GO:0009145	purine nucleoside triphosphate biosynthetic process		4.572E-5	2.117E-1	6.719E-4	6.059E-3	8	138	ATP5MC1,PKM,ALDOA,TGFB1,NDUFA13,MT-ATP8,MT-ND3,MT-ND4L
	GO: Biological Process	GO:0034349	glial cell apoptotic process		4.648E-5	2.152E-1	6.810E-4	6.141E-3	4	22	GAS6,CCL2,CCL8,IGF1
	GO: Biological Process	GO:0048246	macrophage chemotaxis		5.182E-5	2.399E-1	7.545E-4	6.804E-3	6	71	STAP1,MIF,CCL2,CCL5,CCL8,MMP13
	GO: Biological Process	GO:0043370	regulation of CD4-positive, alpha-beta T cell differentiation		5.182E-5	2.399E-1	7.545E-4	6.804E-3	6	71	CD83,MALT1,JUNB,RUNX3,TGFB1,IFNG
	GO: Biological Process	GO:1902533	positive regulation of intracellular signal transduction		5.280E-5	2.445E-1	7.664E-4	6.911E-3	26	1203	RPL26,PLK2,RPL37,SPI1,GAPDH,INHBA,GAS6,MALT1,JUN,PTPN6,CXCR4,MIF,CCL2,CCL5,CCL7,CCL8,GDF15,FPR2,APOE,TGFB1,IGF1,TIMP2,CLEC4D,CD36,PYCARD,IL1RN
	GO: Biological Process	GO:0010714	positive regulation of collagen metabolic process		5.338E-5	2.471E-1	7.723E-4	6.964E-3	5	44	INHBA,VSIR,CCL2,PRDX5,TGFB1
	GO: Biological Process	GO:0071277	cellular response to calcium ion		5.686E-5	2.632E-1	8.175E-4	7.372E-3	7	105	LGMN,WNK1,JUN,JUNB,JUND,FOS,FOSB
	GO: Biological Process	GO:0002720	positive regulation of cytokine production involved in immune response		5.686E-5	2.632E-1	8.175E-4	7.372E-3	7	105	MALT1,FCER1G,MIF,NR4A3,IFNG,CD36,PYCARD
	GO: Biological Process	GO:0002440	production of molecular mediator of immune response		5.830E-5	2.699E-1	8.357E-4	7.536E-3	14	434	GAS6,ASH1L,VSIR,MALT1,FCER1G,MIF,SLAMF9,POU2F2,NR4A3,TGFB1,IFNG,CD36,PYCARD,TNFAIP3
	GO: Biological Process	GO:0009201	ribonucleoside triphosphate biosynthetic process		5.886E-5	2.725E-1	8.411E-4	7.584E-3	8	143	ATP5MC1,PKM,ALDOA,TGFB1,NDUFA13,MT-ATP8,MT-ND3,MT-ND4L
	GO: Biological Process	GO:0030336	negative regulation of cell migration		5.976E-5	2.767E-1	8.513E-4	7.677E-3	14	435	KLF4,STAP1,IFITM3,CXCR4,MIF,CCL2,CCL8,DUSP1,IFITM2,APOE,TGFB1,RHOB,CD63,IL1RN
	GO: Biological Process	GO:0048660	regulation of smooth muscle cell proliferation		6.114E-5	2.831E-1	8.683E-4	7.830E-3	10	230	KLF4,JUN,CCL5,ID2,NR4A3,APOE,TGFB1,IFNG,IGF1,TNFAIP3
	GO: Biological Process	GO:0071499	cellular response to laminar fluid shear stress		6.380E-5	2.954E-1	9.033E-4	8.146E-3	3	9	KLF4,KLF2,ASS1
	GO: Biological Process	GO:0042116	macrophage activation		6.493E-5	3.006E-1	9.165E-4	8.265E-3	8	145	CEBPA,SPI1,STAP1,TYROBP,JUN,JUND,MIF,IFNG
	GO: Biological Process	GO:0045577	regulation of B cell differentiation		6.637E-5	3.073E-1	9.333E-4	8.417E-3	5	46	SPI1,INHBA,PTPN6,MMP14,ID2
	GO: Biological Process	GO:0045893	positive regulation of DNA-templated transcription		6.652E-5	3.080E-1	9.333E-4	8.417E-3	35	1899	EDF1,CEBPA,CEBPB,SPI1,INHBA,CXCL10,ASH1L,IER5,IRF7,KLF4,PLAC8,STAT2,KLF2,JUN,JUNB,JUND,PKM,MAFB,ELOB,KLF6,FOS,FOSB,FOSL2,ID2,POU2F2,NR4A3,APOE,RUNX3,TGFB1,IFNG,IFRD1,IGF1,ATF3,SNX5,MAF
	GO: Biological Process	GO:0001932	regulation of protein phosphorylation		6.893E-5	3.191E-1	9.641E-4	8.694E-3	27	1295	CEBPA,INHBA,GAS6,STAP1,STAT2,EHD4,MALT1,JUN,PTPN6,FCGR1A,CXCR4,MIF,CCL5,VEGFC,GDF15,DUSP1,FPR2,APLP2,APOE,PARP14,TGFB1,IFNG,IGF1,CD36,PYCARD,TNFAIP3,IL1RN
	GO: Biological Process	GO:1902680	positive regulation of RNA biosynthetic process		7.088E-5	3.282E-1	9.885E-4	8.914E-3	35	1905	EDF1,CEBPA,CEBPB,SPI1,INHBA,CXCL10,ASH1L,IER5,IRF7,KLF4,PLAC8,STAT2,KLF2,JUN,JUNB,JUND,PKM,MAFB,ELOB,KLF6,FOS,FOSB,FOSL2,ID2,POU2F2,NR4A3,APOE,RUNX3,TGFB1,IFNG,IFRD1,IGF1,ATF3,SNX5,MAF
	GO: Biological Process	GO:0016052	carbohydrate catabolic process		7.150E-5	3.311E-1	9.942E-4	8.965E-3	9	189	GAPDH,PGK1,IER3,PKM,GM2A,ALDOA,IFNG,IGF1,TPI1
	GO: Biological Process	GO:0010035	response to inorganic substance		7.289E-5	3.375E-1	1.010E-3	9.112E-3	19	747	LGMN,CEBPA,GATM,WNK1,KLF2,JUN,JUNB,JUND,VCAM1,FOS,FOSB,ID2,NR4A3,RHOB,MT-CO1,CD36,PRDX1,ASS1,TNFAIP3
	GO: Biological Process	GO:2000514	regulation of CD4-positive, alpha-beta T cell activation		7.645E-5	3.540E-1	1.057E-3	9.528E-3	7	110	CD83,VSIR,MALT1,JUNB,RUNX3,TGFB1,IFNG
	GO: Biological Process	GO:0035701	hematopoietic stem cell migration		7.864E-5	3.641E-1	1.084E-3	9.772E-3	4	25	CEBPA,GAS6,CXCR4,KLF6
	GO: Biological Process	GO:0010586	miRNA metabolic process		8.096E-5	3.748E-1	1.112E-3	1.003E-2	7	111	SPI1,KLF4,JUN,ELOB,FOS,XIST,TGFB1
	GO: Biological Process	GO:0033032	regulation of myeloid cell apoptotic process		8.167E-5	3.781E-1	1.115E-3	1.006E-2	5	48	GAS6,IRF7,FCER1G,MIF,CCL5
	GO: Biological Process	GO:0060338	regulation of type I interferon-mediated signaling pathway		8.167E-5	3.781E-1	1.115E-3	1.006E-2	5	48	IRF7,STAT2,PTPN6,OAS3,ISG15
	GO: Biological Process	GO:0032653	regulation of interleukin-10 production		8.192E-5	3.793E-1	1.116E-3	1.006E-2	6	77	CD83,VSIR,TYROBP,FCER1G,ISG15,PYCARD
	GO: Biological Process	GO:0045930	negative regulation of mitotic cell cycle		8.444E-5	3.910E-1	1.147E-3	1.034E-2	11	288	RPL26,PLK2,INHBA,KLF4,IER3,BTG1,CCL2,CCL8,DUSP1,ID2,TIMP2
	GO: Biological Process	GO:1900142	negative regulation of oligodendrocyte apoptotic process		8.601E-5	3.982E-1	1.158E-3	1.044E-2	2	2	GAS6,IGF1
	GO: Biological Process	GO:0035393	chemokine (C-X-C motif) ligand 9 production		8.601E-5	3.982E-1	1.158E-3	1.044E-2	2	2	SLAMF9,OAS3
	GO: Biological Process	GO:0019242	methylglyoxal biosynthetic process		8.601E-5	3.982E-1	1.158E-3	1.044E-2	2	2	ALDOA,TPI1
	GO: Biological Process	GO:0032731	positive regulation of interleukin-1 beta production		8.807E-5	4.077E-1	1.178E-3	1.063E-2	6	78	TYROBP,MALT1,IFNG,CD36,PYCARD,LPL
	GO: Biological Process	GO:0050922	negative regulation of chemotaxis		8.807E-5	4.077E-1	1.178E-3	1.063E-2	6	78	STAP1,CXCR4,MIF,CCL2,CCL8,DUSP1
	GO: Biological Process	GO:1901699	cellular response to nitrogen compound		8.887E-5	4.115E-1	1.183E-3	1.067E-2	21	891	ATP5MC1,LGMN,CEBPB,INHBA,KLF2,JUN,CXCR4,PKM,VCAM1,GDF15,SGK1,FOS,FPR2,NR4A3,IFIT1,IGF1,CD36,LPL,ASS1,LY6E,SNX5
	GO: Biological Process	GO:0050673	epithelial cell proliferation		8.891E-5	4.117E-1	1.183E-3	1.067E-2	17	631	CEBPB,JUN,CCL2,CCL5,PLAU,CCL8,MMP14,VEGFC,ID2,NR4A3,APOE,RUNX3,ZFP36,TGFB1,IFNG,IGF1,TNFAIP3
	GO: Biological Process	GO:2000146	negative regulation of cell motility		8.981E-5	4.158E-1	1.191E-3	1.074E-2	14	452	KLF4,STAP1,IFITM3,CXCR4,MIF,CCL2,CCL8,DUSP1,IFITM2,APOE,TGFB1,RHOB,CD63,IL1RN
	GO: Biological Process	GO:0048659	smooth muscle cell proliferation		9.016E-5	4.175E-1	1.193E-3	1.076E-2	10	241	KLF4,JUN,CCL5,ID2,NR4A3,APOE,TGFB1,IFNG,IGF1,TNFAIP3
	GO: Biological Process	GO:0034614	cellular response to reactive oxygen species		9.449E-5	4.375E-1	1.243E-3	1.121E-2	9	196	KLF2,JUN,PRDX5,FOS,NR4A3,RHOB,CD36,PRDX1,TNFAIP3
	GO: Biological Process	GO:0009205	purine ribonucleoside triphosphate metabolic process		9.449E-5	4.375E-1	1.243E-3	1.121E-2	9	196	ATP5MC1,PKM,ALDOA,HSPA8,TGFB1,NDUFA13,MT-ATP8,MT-ND3,MT-ND4L
	GO: Biological Process	GO:0008284	positive regulation of cell population proliferation		9.511E-5	4.404E-1	1.247E-3	1.125E-2	26	1247	LGMN,CXCL10,GAS6,MALAT1,RPS15A,PLAC8,S100A6,JUN,PTPN6,MIF,CCL2,CCL5,PLAU,VCAM1,VEGFC,FOSL2,ID2,NR4A3,TGFB1,IFNG,IGF1,PYCARD,VCAN,ATF3,TNFAIP3,CD276
	GO: Biological Process	GO:0009142	nucleoside triphosphate biosynthetic process		9.906E-5	4.587E-1	1.291E-3	1.164E-2	8	154	ATP5MC1,PKM,ALDOA,TGFB1,NDUFA13,MT-ATP8,MT-ND3,MT-ND4L
	GO: Biological Process	GO:0001773	myeloid dendritic cell activation		9.954E-5	4.609E-1	1.291E-3	1.164E-2	5	50	SPI1,PILRA,TGFB1,CLEC4D,PYCARD
	GO: Biological Process	GO:1904646	cellular response to amyloid-beta		9.954E-5	4.609E-1	1.291E-3	1.164E-2	5	50	LGMN,VCAM1,FPR2,IGF1,CD36
	GO: Biological Process	GO:0035456	response to interferon-beta		9.954E-5	4.609E-1	1.291E-3	1.164E-2	5	50	GBP7,IFITM3,IFITM2,IFIT1,NDUFA13
	GO: Biological Process	GO:0032613	interleukin-10 production		1.015E-4	4.698E-1	1.309E-3	1.180E-2	6	80	CD83,VSIR,TYROBP,FCER1G,ISG15,PYCARD
	GO: Biological Process	GO:0045600	positive regulation of fat cell differentiation		1.015E-4	4.698E-1	1.309E-3	1.180E-2	6	80	CEBPA,CEBPB,ID2,ZFP36,IGF1,LPL
	GO: Biological Process	GO:0042326	negative regulation of phosphorylation		1.032E-4	4.777E-1	1.327E-3	1.197E-2	14	458	CEBPA,INHBA,WNK1,STAP1,JUN,PTPN6,DUSP1,APOE,PARP14,TGFB1,IFNG,IGF1,PYCARD,TNFAIP3
	GO: Biological Process	GO:0001909	leukocyte mediated cytotoxicity		1.061E-4	4.912E-1	1.361E-3	1.227E-2	9	199	SPI1,STAP1,TYROBP,PTPN6,FCGR1A,CCL2,HSPA8,TGFB1,PRDX1
	GO: Biological Process	GO:0002822	regulation of adaptive immune response based on somatic recombination of immune receptors built from immunoglobulin superfamily domains		1.068E-4	4.945E-1	1.363E-3	1.230E-2	10	246	VSIR,MALT1,JUNB,PTPN6,FCER1G,FCGR1A,HSPA8,TGFB1,IFNG,TNFAIP3
	GO: Biological Process	GO:0045670	regulation of osteoclast differentiation		1.069E-4	4.949E-1	1.363E-3	1.230E-2	7	116	CEBPB,TYROBP,MAFB,CCL5,PILRA,FOS,IFNG
	GO: Biological Process	GO:0019320	hexose catabolic process		1.095E-4	5.072E-1	1.393E-3	1.256E-2	5	51	GAPDH,PGK1,PKM,ALDOA,TPI1
	GO: Biological Process	GO:0043068	positive regulation of programmed cell death		1.179E-4	5.457E-1	1.495E-3	1.348E-2	19	775	RPL26,GBP7,INHBA,STK17B,RPS29,TYROBP,JUN,BTG1,CCL2,CCL5,CCL8,DUSP1,NR4A3,RUNX3,TGFB1,IFNG,RHOB,PYCARD,ATF3
	GO: Biological Process	GO:1902106	negative regulation of leukocyte differentiation		1.184E-4	5.482E-1	1.498E-3	1.351E-2	8	158	SPI1,INHBA,C1QC,MAFB,PILRA,ID2,RUNX3,IFNG
	GO: Biological Process	GO:0009144	purine nucleoside triphosphate metabolic process		1.188E-4	5.503E-1	1.499E-3	1.352E-2	9	202	ATP5MC1,PKM,ALDOA,HSPA8,TGFB1,NDUFA13,MT-ATP8,MT-ND3,MT-ND4L
	GO: Biological Process	GO:0071417	cellular response to organonitrogen compound		1.207E-4	5.588E-1	1.519E-3	1.369E-2	20	843	ATP5MC1,LGMN,CEBPB,INHBA,KLF2,JUN,CXCR4,PKM,VCAM1,GDF15,SGK1,FOS,FPR2,NR4A3,IGF1,CD36,LPL,ASS1,LY6E,SNX5
	GO: Biological Process	GO:1903038	negative regulation of leukocyte cell-cell adhesion		1.234E-4	5.712E-1	1.540E-3	1.389E-2	9	203	CEBPB,KLF4,WNK1,VSIR,PTPN6,RUNX3,TGFB1,ASS1,CD276
	GO: Biological Process	GO:0009199	ribonucleoside triphosphate metabolic process		1.234E-4	5.712E-1	1.540E-3	1.389E-2	9	203	ATP5MC1,PKM,ALDOA,HSPA8,TGFB1,NDUFA13,MT-ATP8,MT-ND3,MT-ND4L
	GO: Biological Process	GO:0002821	positive regulation of adaptive immune response		1.237E-4	5.728E-1	1.540E-3	1.389E-2	8	159	MALT1,FCER1G,FCGR1A,MIF,HSPA8,TGFB1,IFNG,PYCARD
	GO: Biological Process	GO:0042325	regulation of phosphorylation		1.237E-4	5.728E-1	1.540E-3	1.389E-2	28	1416	CEBPA,INHBA,GAS6,WNK1,STAP1,STAT2,EHD4,MALT1,JUN,PTPN6,FCGR1A,CXCR4,MIF,CCL5,VEGFC,GDF15,DUSP1,FPR2,APLP2,APOE,PARP14,TGFB1,IFNG,IGF1,CD36,PYCARD,TNFAIP3,IL1RN
	GO: Biological Process	GO:2000679	positive regulation of transcription regulatory region DNA binding		1.245E-4	5.766E-1	1.542E-3	1.390E-2	4	28	KLF4,TGFB1,IFNG,IGF1
	GO: Biological Process	GO:0034114	regulation of heterotypic cell-cell adhesion		1.245E-4	5.766E-1	1.542E-3	1.390E-2	4	28	KLF4,WNK1,TNFAIP3,IL1RN
	GO: Biological Process	GO:0042129	regulation of T cell proliferation		1.301E-4	6.025E-1	1.602E-3	1.445E-2	10	252	CEBPB,VSIR,PTPN6,CCL5,VCAM1,TGFB1,IFNG,IGF1,PYCARD,CD276
	GO: Biological Process	GO:0002700	regulation of production of molecular mediator of immune response		1.301E-4	6.025E-1	1.602E-3	1.445E-2	10	252	VSIR,MALT1,FCER1G,MIF,NR4A3,TGFB1,IFNG,CD36,PYCARD,TNFAIP3
	GO: Biological Process	GO:0050729	positive regulation of inflammatory response		1.329E-4	6.152E-1	1.632E-3	1.472E-2	9	205	CEBPA,CEBPB,STAP1,FCER1G,FCGR1A,CCL5,IFNG,PYCARD,LPL
	GO: Biological Process	GO:0031640	killing of cells of another organism		1.392E-4	6.446E-1	1.701E-3	1.534E-2	7	121	RPL30,GBP7,GAPDH,CXCL10,CCL2,CCL8,IFNG
	GO: Biological Process	GO:0032755	positive regulation of interleukin-6 production		1.392E-4	6.446E-1	1.701E-3	1.534E-2	7	121	TYROBP,FCER1G,POU2F2,IFNG,CD36,PYCARD,LPL
	GO: Biological Process	GO:0035710	CD4-positive, alpha-beta T cell activation		1.408E-4	6.518E-1	1.711E-3	1.543E-2	8	162	CEBPB,CD83,VSIR,MALT1,JUNB,RUNX3,TGFB1,IFNG
	GO: Biological Process	GO:0070555	response to interleukin-1		1.408E-4	6.518E-1	1.711E-3	1.543E-2	8	162	CEBPB,KLF2,CCL2,CCL5,CCL7,CCL8,PYCARD,IL1RN
	GO: Biological Process	GO:0050777	negative regulation of immune response		1.433E-4	6.636E-1	1.733E-3	1.562E-2	10	255	PLK2,SPI1,VSIR,STAT2,PTPN6,OAS3,PARP14,TGFB1,ISG15,TNFAIP3
	GO: Biological Process	GO:0035455	response to interferon-alpha		1.434E-4	6.641E-1	1.733E-3	1.562E-2	4	29	GAS6,IFITM3,IFITM2,IFIT1
	GO: Biological Process	GO:0002460	adaptive immune response based on somatic recombination of immune receptors built from immunoglobulin superfamily domains		1.437E-4	6.653E-1	1.733E-3	1.562E-2	13	415	IRF7,VSIR,MALT1,JUNB,PTPN6,FCER1G,FCGR1A,C1QC,HSPA8,POU2F2,TGFB1,IFNG,TNFAIP3
	GO: Biological Process	GO:2000403	positive regulation of lymphocyte migration		1.442E-4	6.676E-1	1.734E-3	1.564E-2	5	54	CXCL10,WNK1,CCL5,CCL7,PYCARD
	GO: Biological Process	GO:0051090	regulation of DNA-binding transcription factor activity		1.454E-4	6.733E-1	1.744E-3	1.573E-2	15	533	CEBPB,SPI1,GAS6,KLF4,MALT1,JUN,JUND,SGK1,ID2,BHLHE40,TGFB1,IFRD1,CD36,PYCARD,TNFAIP3
	GO: Biological Process	GO:2001057	reactive nitrogen species metabolic process		1.466E-4	6.786E-1	1.753E-3	1.581E-2	7	122	KLF4,KLF2,PRDX5,IFNG,IGF1,CD36,ASS1
	GO: Biological Process	GO:0061515	myeloid cell development		1.469E-4	6.801E-1	1.753E-3	1.581E-2	8	163	CEBPB,SPI1,RPS29,KLF2,TYROBP,PTPN6,KLF6,RPL18
	GO: Biological Process	GO:0031638	zymogen activation		1.516E-4	7.019E-1	1.804E-3	1.627E-2	6	86	LGMN,PGK1,VSIR,PLAU,MMP14,PYCARD
	GO: Biological Process	GO:0032642	regulation of chemokine production		1.542E-4	7.139E-1	1.831E-3	1.651E-2	7	123	KLF4,MIF,CCL5,OAS3,IFNG,PYCARD,LPL
	GO: Biological Process	GO:0060627	regulation of vesicle-mediated transport		1.560E-4	7.221E-1	1.847E-3	1.665E-2	18	726	PLK2,SPI1,GAS6,STAP1,CFB,EHD4,FCER1G,FCGR1A,CCL2,HSPA8,BMP2K,FPR2,APOE,TGFB1,IFNG,CD36,PYCARD,CD63
	GO: Biological Process	GO:0032722	positive regulation of chemokine production		1.616E-4	7.481E-1	1.909E-3	1.721E-2	6	87	MIF,CCL5,OAS3,IFNG,PYCARD,LPL
	GO: Biological Process	GO:1902074	response to salt		1.646E-4	7.620E-1	1.939E-3	1.748E-2	14	479	ATP5MC1,LGMN,CEBPA,WNK1,JUN,JUNB,JUND,CXCR4,SELL,FOS,FOSB,ID2,CD36,LY6E
	GO: Biological Process	GO:0097530	granulocyte migration		1.651E-4	7.644E-1	1.940E-3	1.750E-2	9	211	CXCL10,FCER1G,CXCR4,CCL2,CCL5,CCL7,CCL8,SELL,IFNG
	GO: Biological Process	GO:0051338	regulation of transferase activity		1.662E-4	7.693E-1	1.948E-3	1.756E-2	22	1002	CEBPA,RPS2,GAS6,KLF4,WNK1,STAP1,MALT1,PTPN6,FCGR1A,MIF,CCL5,VEGFC,DUSP1,APLP2,APOE,ZFP36,TGFB1,IFNG,IGF1,PYCARD,TNFAIP3,IL1RN
	GO: Biological Process	GO:0002526	acute inflammatory response		1.735E-4	8.035E-1	2.029E-3	1.830E-2	8	167	CEBPB,ASH1L,FCER1G,FCGR1A,CCL5,VCAM1,ASS1,IL1RN
	GO: Biological Process	GO:0097190	apoptotic signaling pathway		1.785E-4	8.263E-1	2.077E-3	1.873E-2	18	734	RPL26,IFI27L2,CEBPB,SPI1,INHBA,RPS29,TYROBP,JUN,IER3,MIF,RUNX3,TGFB1,IFNG,NDUFA13,IGF1,PYCARD,ATF3,TNFAIP3
	GO: Biological Process	GO:0051701	biological process involved in interaction with host		1.785E-4	8.267E-1	2.077E-3	1.873E-2	10	262	GBP7,GAS6,IFITM3,CXCR4,MRC1,ANPEP,CH25H,IFITM2,IFIT1,LY6E
	GO: Biological Process	GO:0002762	negative regulation of myeloid leukocyte differentiation		1.831E-4	8.478E-1	2.125E-3	1.916E-2	6	89	SPI1,INHBA,C1QC,MAFB,PILRA,IFNG
	GO: Biological Process	GO:1902895	positive regulation of miRNA transcription		1.866E-4	8.642E-1	2.152E-3	1.940E-2	5	57	SPI1,KLF4,JUN,FOS,TGFB1
	GO: Biological Process	GO:0048245	eosinophil chemotaxis		1.873E-4	8.671E-1	2.152E-3	1.940E-2	4	31	CCL2,CCL5,CCL7,CCL8
	GO: Biological Process	GO:0046597	negative regulation of viral entry into host cell		1.873E-4	8.671E-1	2.152E-3	1.940E-2	4	31	IFITM3,CH25H,IFITM2,LY6E
	GO: Biological Process	GO:0002544	chronic inflammatory response		1.873E-4	8.671E-1	2.152E-3	1.940E-2	4	31	CEBPB,CCL5,VCAM1,TNFAIP3
	GO: Biological Process	GO:0051384	response to glucocorticoid		1.883E-4	8.717E-1	2.158E-3	1.946E-2	8	169	SGK1,FOS,FOSB,ZFP36,TGFB1,MT-ND3,ASS1,IL1RN
	GO: Biological Process	GO:0045859	regulation of protein kinase activity		1.908E-4	8.832E-1	2.181E-3	1.966E-2	18	738	CEBPA,GAS6,STAP1,MALT1,PTPN6,FCGR1A,MIF,CCL5,VEGFC,DUSP1,APLP2,APOE,TGFB1,IFNG,IGF1,PYCARD,TNFAIP3,IL1RN
	GO: Biological Process	GO:0097191	extrinsic apoptotic signaling pathway		1.957E-4	9.063E-1	2.232E-3	2.013E-2	10	265	SPI1,INHBA,RUNX3,TGFB1,IFNG,NDUFA13,IGF1,PYCARD,ATF3,TNFAIP3
	GO: Biological Process	GO:0032732	positive regulation of interleukin-1 production		2.068E-4	9.577E-1	2.353E-3	2.122E-2	6	91	TYROBP,MALT1,IFNG,CD36,PYCARD,LPL
	GO: Biological Process	GO:0040013	negative regulation of locomotion		2.078E-4	9.623E-1	2.359E-3	2.127E-2	14	490	KLF4,STAP1,IFITM3,CXCR4,MIF,CCL2,CCL8,DUSP1,IFITM2,APOE,TGFB1,RHOB,CD63,IL1RN
	GO: Biological Process	GO:0034616	response to laminar fluid shear stress		2.113E-4	9.784E-1	2.392E-3	2.157E-2	3	13	KLF4,KLF2,ASS1
	GO: Biological Process	GO:0031664	regulation of lipopolysaccharide-mediated signaling pathway		2.125E-4	9.838E-1	2.394E-3	2.158E-2	4	32	MIF,LY86,CD36,TNFAIP3
	GO: Biological Process	GO:0045649	regulation of macrophage differentiation		2.125E-4	9.838E-1	2.394E-3	2.158E-2	4	32	INHBA,C1QC,ID2,TGFB1
	GO: Biological Process	GO:0046637	regulation of alpha-beta T cell differentiation		2.196E-4	1.000E0	2.459E-3	2.217E-2	6	92	CD83,MALT1,JUNB,RUNX3,TGFB1,IFNG
	GO: Biological Process	GO:1905521	regulation of macrophage migration		2.198E-4	1.000E0	2.459E-3	2.217E-2	5	59	STAP1,MIF,CCL2,CCL5,MMP14
	GO: Biological Process	GO:2000677	regulation of transcription regulatory region DNA binding		2.198E-4	1.000E0	2.459E-3	2.217E-2	5	59	KLF4,ID2,TGFB1,IFNG,IGF1
	GO: Biological Process	GO:0002366	leukocyte activation involved in immune response		2.239E-4	1.000E0	2.498E-3	2.252E-2	12	377	SPI1,TYROBP,MALT1,JUNB,PTPN6,FCER1G,NR4A3,TGFB1,IFNG,CLEC4D,PYCARD,TNFAIP3
	GO: Biological Process	GO:0000302	response to reactive oxygen species		2.275E-4	1.000E0	2.522E-3	2.274E-2	10	270	KLF2,JUN,PRDX5,FOS,NR4A3,APOE,RHOB,CD36,PRDX1,TNFAIP3
	GO: Biological Process	GO:0002275	myeloid cell activation involved in immune response		2.277E-4	1.000E0	2.522E-3	2.274E-2	7	131	SPI1,TYROBP,PTPN6,FCER1G,NR4A3,IFNG,PYCARD
	GO: Biological Process	GO:0070167	regulation of biomineral tissue development		2.277E-4	1.000E0	2.522E-3	2.274E-2	7	131	LGMN,CEBPB,GAS6,BMP2K,TGFB1,ISG15,CD276
	GO: Biological Process	GO:0050918	positive chemotaxis		2.329E-4	1.000E0	2.574E-3	2.321E-2	6	93	CXCL10,CXCR4,MIF,CCL5,VEGFC,FPR2
	GO: Biological Process	GO:0043065	positive regulation of apoptotic process		2.359E-4	1.000E0	2.601E-3	2.345E-2	18	751	RPL26,INHBA,STK17B,RPS29,TYROBP,JUN,BTG1,CCL2,CCL5,CCL8,DUSP1,NR4A3,RUNX3,TGFB1,IFNG,RHOB,PYCARD,ATF3
	GO: Biological Process	GO:0046365	monosaccharide catabolic process		2.380E-4	1.000E0	2.618E-3	2.361E-2	5	60	GAPDH,PGK1,PKM,ALDOA,TPI1
	GO: Biological Process	GO:0044093	positive regulation of molecular function		2.445E-4	1.000E0	2.683E-3	2.419E-2	32	1788	LGMN,EDF1,PLK2,CEBPB,RPS2,GAS6,KLF4,VSIR,STAP1,MALT1,JUN,FCGR1A,BTG1,MIF,GM2A,CCL2,CCL5,CCL7,CCL8,HSPA8,VEGFC,SGK1,APOE,TGFB1,IFNG,NDUFA13,IFRD1,IGF1,TIMP2,CD36,PYCARD,IL1RN
	GO: Biological Process	GO:0002263	cell activation involved in immune response		2.465E-4	1.000E0	2.690E-3	2.426E-2	12	381	SPI1,TYROBP,MALT1,JUNB,PTPN6,FCER1G,NR4A3,TGFB1,IFNG,CLEC4D,PYCARD,TNFAIP3
	GO: Biological Process	GO:2000628	regulation of miRNA metabolic process		2.469E-4	1.000E0	2.690E-3	2.426E-2	6	94	SPI1,KLF4,JUN,FOS,XIST,TGFB1
	GO: Biological Process	GO:0032623	interleukin-2 production		2.469E-4	1.000E0	2.690E-3	2.426E-2	6	94	CD83,MALT1,FCER1G,ZFP36,TNFAIP3,CD276
	GO: Biological Process	GO:0009141	nucleoside triphosphate metabolic process		2.493E-4	1.000E0	2.710E-3	2.443E-2	9	223	ATP5MC1,PKM,ALDOA,HSPA8,TGFB1,NDUFA13,MT-ATP8,MT-ND3,MT-ND4L
	GO: Biological Process	GO:0055095	lipoprotein particle mediated signaling		2.565E-4	1.000E0	2.774E-3	2.502E-2	2	3	CD36,LPL
	GO: Biological Process	GO:0055096	low-density lipoprotein particle mediated signaling		2.565E-4	1.000E0	2.774E-3	2.502E-2	2	3	CD36,LPL
	GO: Biological Process	GO:0043009	chordate embryonic development		2.637E-4	1.000E0	2.847E-3	2.567E-2	25	1255	RPL28,RPL35A,RPL36AL,CEBPA,CEBPB,RPL36A,RPS8,RPS15A,TENT5C,RPS29,KLF4,KLF2,JUNB,IFITM3,CXCR4,ALDOA,MMP14,VCAM1,XIST,IFITM2,RUNX3,TGFB1,IGF1,ANKRD11,LY6E
	GO: Biological Process	GO:0043615	astrocyte cell migration		2.671E-4	1.000E0	2.876E-3	2.594E-2	3	14	CCL2,CCL8,MMP14
	GO: Biological Process	GO:0009611	response to wounding		2.725E-4	1.000E0	2.927E-3	2.639E-2	18	760	LGMN,MYCBP2,INHBA,GAS6,KLF4,TYROBP,JUN,PTPN6,FCER1G,CXCR4,CCL2,PLAU,APOE,ZFP36,TGFB1,IGF1,CD36,TNFAIP3
	GO: Biological Process	GO:0045428	regulation of nitric oxide biosynthetic process		2.769E-4	1.000E0	2.960E-3	2.670E-2	6	96	KLF4,KLF2,IFNG,IGF1,CD36,ASS1
	GO: Biological Process	GO:0031343	positive regulation of cell killing		2.769E-4	1.000E0	2.960E-3	2.670E-2	6	96	SPI1,STAP1,TYROBP,CCL2,HSPA8,IFNG
	GO: Biological Process	GO:0098609	cell-cell adhesion		2.782E-4	1.000E0	2.968E-3	2.676E-2	23	1112	CEBPB,SPI1,FXYD5,CD83,KLF4,WNK1,VSIR,MALT1,PTPN6,CCL2,CCL5,VCAM1,SELL,NR4A3,RUNX3,TGFB1,IFNG,IGF1,PYCARD,ASS1,TNFAIP3,IL1RN,CD276
	GO: Biological Process	GO:0032479	regulation of type I interferon production		2.864E-4	1.000E0	3.048E-3	2.748E-2	7	136	GBP7,GAPDH,IRF7,TYROBP,OAS3,ISG15,PYCARD
	GO: Biological Process	GO:0002702	positive regulation of production of molecular mediator of immune response		2.890E-4	1.000E0	3.069E-3	2.767E-2	8	180	MALT1,FCER1G,MIF,NR4A3,TGFB1,IFNG,CD36,PYCARD
	GO: Biological Process	GO:0045445	myoblast differentiation		2.994E-4	1.000E0	3.173E-3	2.861E-2	7	137	CXCL10,BTG1,CCL8,FOSL2,TGFB1,IFRD1,IGF1
	GO: Biological Process	GO:0072677	eosinophil migration		3.027E-4	1.000E0	3.200E-3	2.886E-2	4	35	CCL2,CCL5,CCL7,CCL8
	GO: Biological Process	GO:0042063	gliogenesis		3.119E-4	1.000E0	3.286E-3	2.963E-2	14	510	STAP1,S100A6,CXCR4,CCL2,CCL8,MMP14,VEGFC,ID2,TGFB1,IFNG,IGF1,TIMP2,VCAN,SNX5
	GO: Biological Process	GO:0051253	negative regulation of RNA metabolic process		3.128E-4	1.000E0	3.286E-3	2.963E-2	30	1654	NR2F6,CEBPA,CEBPB,SPI1,GAS6,RPS13,TENT5C,IRF7,KLF4,KLF2,JUN,JUND,MAFB,PRDX5,HSPA8,FOSB,ID2,NR4A3,RUNX3,PARP14,BHLHE40,ZFP36,TGFB1,IFNG,NDUFA13,RESF1,CD36,H1-2,ATF3,MAF
	GO: Biological Process	GO:0050672	negative regulation of lymphocyte proliferation		3.130E-4	1.000E0	3.286E-3	2.963E-2	7	138	CEBPB,VSIR,TYROBP,PTPN6,LST1,TGFB1,CD276
	GO: Biological Process	GO:0010721	negative regulation of cell development		3.191E-4	1.000E0	3.343E-3	3.014E-2	12	392	CEBPA,SPI1,INHBA,C1QC,MAFB,PILRA,ID2,RUNX3,TGFB1,IFNG,IFRD1,IGF1
	GO: Biological Process	GO:0038093	Fc receptor signaling pathway		3.225E-4	1.000E0	3.363E-3	3.032E-2	5	64	FCER1G,FCGR1A,FCGRT,NR4A3,CLEC4D
	GO: Biological Process	GO:0097028	dendritic cell differentiation		3.225E-4	1.000E0	3.363E-3	3.032E-2	5	64	CEBPB,SPI1,GAS6,SLAMF9,TGFB1
	GO: Biological Process	GO:0031214	biomineral tissue development		3.232E-4	1.000E0	3.363E-3	3.032E-2	9	231	LGMN,CEBPB,GAS6,MMP13,BMP2K,TGFB1,IGF1,ISG15,CD276
	GO: Biological Process	GO:0098586	cellular response to virus		3.270E-4	1.000E0	3.387E-3	3.055E-2	6	99	CXCL10,S100A6,CCL5,POU2F2,TGFB1,IFNG
	GO: Biological Process	GO:0032945	negative regulation of mononuclear cell proliferation		3.270E-4	1.000E0	3.387E-3	3.055E-2	7	139	CEBPB,VSIR,TYROBP,PTPN6,LST1,TGFB1,CD276
	GO: Biological Process	GO:2000343	positive regulation of chemokine (C-X-C motif) ligand 2 production		3.316E-4	1.000E0	3.420E-3	3.084E-2	3	15	MIF,CCL5,LPL
	GO: Biological Process	GO:0045647	negative regulation of erythrocyte differentiation		3.316E-4	1.000E0	3.420E-3	3.084E-2	3	15	SPI1,MAFB,ZFP36
	GO: Biological Process	GO:0009314	response to radiation		3.339E-4	1.000E0	3.435E-3	3.098E-2	15	576	RPL26,NR2F6,CXCL10,JUN,JUND,CCL7,VCAM1,SGK1,FOS,ID2,BHLHE40,TGFB1,RHOB,MT-ND3,N4BP1
	GO: Biological Process	GO:0071404	cellular response to low-density lipoprotein particle stimulus		3.381E-4	1.000E0	3.471E-3	3.130E-2	4	36	FCER1G,CD36,LPL,CD68
	GO: Biological Process	GO:0032606	type I interferon production		3.416E-4	1.000E0	3.499E-3	3.155E-2	7	140	GBP7,GAPDH,IRF7,TYROBP,OAS3,ISG15,PYCARD
	GO: Biological Process	GO:0009792	embryo development ending in birth or egg hatching		3.463E-4	1.000E0	3.536E-3	3.189E-2	25	1278	RPL28,RPL35A,RPL36AL,CEBPA,CEBPB,RPL36A,RPS8,RPS15A,TENT5C,RPS29,KLF4,KLF2,JUNB,IFITM3,CXCR4,ALDOA,MMP14,VCAM1,XIST,IFITM2,RUNX3,TGFB1,IGF1,ANKRD11,LY6E
	GO: Biological Process	GO:0045429	positive regulation of nitric oxide biosynthetic process		3.468E-4	1.000E0	3.536E-3	3.189E-2	5	65	KLF4,KLF2,IFNG,CD36,ASS1
	GO: Biological Process	GO:1902679	negative regulation of RNA biosynthetic process		3.525E-4	1.000E0	3.587E-3	3.235E-2	28	1509	NR2F6,CEBPA,CEBPB,SPI1,GAS6,IRF7,KLF4,KLF2,JUN,JUND,MAFB,PRDX5,HSPA8,FOSB,ID2,NR4A3,RUNX3,PARP14,BHLHE40,ZFP36,TGFB1,IFNG,NDUFA13,RESF1,CD36,H1-2,ATF3,MAF
	GO: Biological Process	GO:0006508	proteolysis		3.549E-4	1.000E0	3.603E-3	3.249E-2	34	1988	LGMN,PLK2,CEBPA,GAPDH,PSMA7,GAS6,PSMB8,KLF4,PGK1,VSIR,CFB,MALT1,FAU,MAFB,PLAU,MMP13,MMP14,HSPA8,ELOB,COL6A3,ANPEP,RNF213,APLP2,CPD,APOE,TGFB1,IFNG,NDUFA13,IGF1,ISG15,TIMP2,PYCARD,N4BP1,TNFAIP3
	GO: Biological Process	GO:0002292	T cell differentiation involved in immune response		3.643E-4	1.000E0	3.691E-3	3.328E-2	6	101	MALT1,JUNB,FCER1G,TGFB1,IFNG,CLEC4D
	GO: Biological Process	GO:0002449	lymphocyte mediated immunity		3.658E-4	1.000E0	3.698E-3	3.335E-2	12	398	IRF7,VSIR,MALT1,PTPN6,FCER1G,FCGR1A,C1QC,HSPA8,POU2F2,TGFB1,IFNG,PRDX1
	GO: Biological Process	GO:0051101	regulation of DNA binding		3.722E-4	1.000E0	3.740E-3	3.373E-2	7	142	EDF1,KLF4,JUN,ID2,TGFB1,IFNG,IGF1
	GO: Biological Process	GO:0031667	response to nutrient levels		3.722E-4	1.000E0	3.740E-3	3.373E-2	15	582	CXCL10,GAS6,GATM,JUN,HSPA8,VCAM1,GDF15,FOS,APOE,ZFP36,CD36,LPL,ASS1,CD68,ATF3
	GO: Biological Process	GO:0019083	viral transcription		3.724E-4	1.000E0	3.740E-3	3.373E-2	5	66	JUN,IFITM3,CCL5,IFITM2,ZFP36
	GO: Biological Process	GO:0043086	negative regulation of catalytic activity		3.832E-4	1.000E0	3.824E-3	3.449E-2	18	782	CEBPA,GAPDH,GAS6,KLF4,WNK1,PTPN6,PRDX5,COL6A3,DUSP1,APLP2,APOE,IFIT1,ZFP36,IFNG,IGF1,TIMP2,PYCARD,TNFAIP3
	GO: Biological Process	GO:0033002	muscle cell proliferation		3.835E-4	1.000E0	3.824E-3	3.449E-2	11	343	KLF4,JUN,CCL5,FOS,ID2,NR4A3,APOE,TGFB1,IFNG,IGF1,TNFAIP3
	GO: Biological Process	GO:2000134	negative regulation of G1/S transition of mitotic cell cycle		3.841E-4	1.000E0	3.824E-3	3.449E-2	6	102	RPL26,PLK2,INHBA,KLF4,CCL2,CCL8
	GO: Biological Process	GO:0080164	regulation of nitric oxide metabolic process		3.841E-4	1.000E0	3.824E-3	3.449E-2	6	102	KLF4,KLF2,IFNG,IGF1,CD36,ASS1
	GO: Biological Process	GO:0019220	regulation of phosphate metabolic process		3.947E-4	1.000E0	3.921E-3	3.536E-2	29	1598	CEBPA,INHBA,GAS6,WNK1,STAP1,STAT2,EHD4,MALT1,JUN,PTPN6,FCGR1A,CXCR4,MIF,CCL5,VEGFC,GDF15,DUSP1,FPR2,APLP2,APOE,PARP14,TGFB1,IFNG,IGF1,CD36,PYCARD,VCAN,TNFAIP3,IL1RN
	GO: Biological Process	GO:0051174	regulation of phosphorus metabolic process		3.987E-4	1.000E0	3.951E-3	3.563E-2	29	1599	CEBPA,INHBA,GAS6,WNK1,STAP1,STAT2,EHD4,MALT1,JUN,PTPN6,FCGR1A,CXCR4,MIF,CCL5,VEGFC,GDF15,DUSP1,FPR2,APLP2,APOE,PARP14,TGFB1,IFNG,IGF1,CD36,PYCARD,VCAN,TNFAIP3,IL1RN
	GO: Biological Process	GO:1904407	positive regulation of nitric oxide metabolic process		3.994E-4	1.000E0	3.951E-3	3.563E-2	5	67	KLF4,KLF2,IFNG,CD36,ASS1
	GO: Biological Process	GO:0016064	immunoglobulin mediated immune response		4.008E-4	1.000E0	3.951E-3	3.563E-2	8	189	IRF7,PTPN6,FCER1G,FCGR1A,C1QC,POU2F2,TGFB1,IFNG
	GO: Biological Process	GO:0043549	regulation of kinase activity		4.010E-4	1.000E0	3.951E-3	3.563E-2	19	854	CEBPA,GAS6,WNK1,STAP1,MALT1,PTPN6,FCGR1A,MIF,CCL5,VEGFC,DUSP1,APLP2,APOE,TGFB1,IFNG,IGF1,PYCARD,TNFAIP3,IL1RN
	GO: Biological Process	GO:0010038	response to metal ion		4.047E-4	1.000E0	3.973E-3	3.583E-2	13	462	LGMN,CEBPA,GATM,WNK1,JUN,JUNB,JUND,VCAM1,FOS,FOSB,ID2,MT-CO1,ASS1
	GO: Biological Process	GO:0045638	negative regulation of myeloid cell differentiation		4.051E-4	1.000E0	3.973E-3	3.583E-2	7	144	SPI1,INHBA,C1QC,MAFB,PILRA,ZFP36,IFNG
	GO: Biological Process	GO:0010629	negative regulation of gene expression		4.059E-4	1.000E0	3.973E-3	3.583E-2	32	1840	LGMN,SPI1,GBP7,GAPDH,INHBA,GAS6,RPS13,TENT5C,CD83,KLF4,VSIR,KLF2,TYROBP,PTPN6,MIF,PLAU,ELOB,ID2,OAS3,XIST,APOE,PARP14,ZFP36,TGFB1,IFNG,IGF1,RESF1,CD36,PYCARD,N4BP1,TNFAIP3,CD276
	GO: Biological Process	GO:0045936	negative regulation of phosphate metabolic process		4.090E-4	1.000E0	3.995E-3	3.603E-2	14	524	CEBPA,INHBA,WNK1,STAP1,JUN,PTPN6,DUSP1,APOE,PARP14,TGFB1,IFNG,IGF1,PYCARD,TNFAIP3
	GO: Biological Process	GO:0010563	negative regulation of phosphorus metabolic process		4.168E-4	1.000E0	4.053E-3	3.655E-2	14	525	CEBPA,INHBA,WNK1,STAP1,JUN,PTPN6,DUSP1,APOE,PARP14,TGFB1,IFNG,IGF1,PYCARD,TNFAIP3
	GO: Biological Process	GO:0060142	regulation of syncytium formation by plasma membrane fusion		4.176E-4	1.000E0	4.053E-3	3.655E-2	4	38	CXCL10,TYROBP,CCL8,GDF15
	GO: Biological Process	GO:1903901	negative regulation of viral life cycle		4.176E-4	1.000E0	4.053E-3	3.655E-2	4	38	IFITM3,CH25H,IFITM2,LY6E
	GO: Biological Process	GO:0019882	antigen processing and presentation		4.223E-4	1.000E0	4.091E-3	3.689E-2	7	145	LGMN,PSMB8,FCER1G,FCGR1A,IFNG,PYCARD,CD68
	GO: Biological Process	GO:0043388	positive regulation of DNA binding		4.279E-4	1.000E0	4.136E-3	3.730E-2	5	68	EDF1,KLF4,TGFB1,IFNG,IGF1
	GO: Biological Process	GO:0016525	negative regulation of angiogenesis		4.299E-4	1.000E0	4.147E-3	3.740E-2	8	191	PLK2,CXCL10,KLF4,PGK1,KLF2,CCL2,NDUFA13,CD36
	GO: Biological Process	GO:0050678	regulation of epithelial cell proliferation		4.329E-4	1.000E0	4.167E-3	3.757E-2	14	527	JUN,CCL2,CCL5,PLAU,CCL8,VEGFC,NR4A3,APOE,RUNX3,ZFP36,TGFB1,IFNG,IGF1,TNFAIP3
	GO: Biological Process	GO:0030217	T cell differentiation		4.371E-4	1.000E0	4.198E-3	3.786E-2	12	406	SPI1,IRF7,CD83,VSIR,MALT1,JUNB,FCER1G,MAFB,RUNX3,TGFB1,IFNG,CLEC4D
	GO: Biological Process	GO:0046718	viral entry into host cell		4.451E-4	1.000E0	4.267E-3	3.848E-2	8	192	GAS6,IFITM3,CXCR4,MRC1,ANPEP,CH25H,IFITM2,LY6E
	GO: Biological Process	GO:0071385	cellular response to glucocorticoid stimulus		4.579E-4	1.000E0	4.380E-3	3.950E-2	5	69	SGK1,ZFP36,TGFB1,MT-ND3,ASS1
	GO: Biological Process	GO:0010758	regulation of macrophage chemotaxis		4.620E-4	1.000E0	4.410E-3	3.977E-2	4	39	STAP1,MIF,CCL2,CCL5
	GO: Biological Process	GO:0009266	response to temperature stimulus		4.673E-4	1.000E0	4.452E-3	4.014E-2	9	243	NR2F6,CXCL10,IER5,PLAC8,CXCR4,CCL2,FOS,IGF1,LPL
	GO: Biological Process	GO:2000181	negative regulation of blood vessel morphogenesis		4.768E-4	1.000E0	4.533E-3	4.088E-2	8	194	PLK2,CXCL10,KLF4,PGK1,KLF2,CCL2,NDUFA13,CD36
	GO: Biological Process	GO:0010631	epithelial cell migration		4.853E-4	1.000E0	4.605E-3	4.152E-2	13	471	LGMN,PLK2,KLF4,JUN,CXCR4,VEGFC,KLF6,APOE,TGFB1,IFNG,RHOB,IGF1,CD63
	GO: Biological Process	GO:0071248	cellular response to metal ion		4.958E-4	1.000E0	4.694E-3	4.233E-2	9	245	LGMN,CEBPA,WNK1,JUN,JUNB,JUND,FOS,FOSB,ID2
	GO: Biological Process	GO:0032963	collagen metabolic process		4.973E-4	1.000E0	4.699E-3	4.237E-2	7	149	INHBA,VSIR,CCL2,PRDX5,MMP13,MMP14,TGFB1
	GO: Biological Process	GO:0043434	response to peptide hormone		5.024E-4	1.000E0	4.717E-3	4.254E-2	14	535	INHBA,GATM,STAT2,JUND,BTG1,PKM,GDF15,SGK1,FOS,NR4A3,IGF1,LPL,ASS1,SNX5
	GO: Biological Process	GO:0038094	Fc-gamma receptor signaling pathway		5.096E-4	1.000E0	4.717E-3	4.254E-2	4	40	FCER1G,FCGR1A,FCGRT,CLEC4D
	GO: Biological Process	GO:0034391	regulation of smooth muscle cell apoptotic process		5.096E-4	1.000E0	4.717E-3	4.254E-2	4	40	GAPDH,NR4A3,IFNG,IGF1
	GO: Biological Process	GO:0034390	smooth muscle cell apoptotic process		5.096E-4	1.000E0	4.717E-3	4.254E-2	4	40	GAPDH,NR4A3,IFNG,IGF1
	GO: Biological Process	GO:0060279	positive regulation of ovulation		5.098E-4	1.000E0	4.717E-3	4.254E-2	2	4	INHBA,PLAU
	GO: Biological Process	GO:2000502	negative regulation of natural killer cell chemotaxis		5.098E-4	1.000E0	4.717E-3	4.254E-2	2	4	CCL2,CCL8
	GO: Biological Process	GO:0035684	helper T cell extravasation		5.098E-4	1.000E0	4.717E-3	4.254E-2	2	4	CCL2,CCL5
	GO: Biological Process	GO:1900141	regulation of oligodendrocyte apoptotic process		5.098E-4	1.000E0	4.717E-3	4.254E-2	2	4	GAS6,IGF1
	GO: Biological Process	GO:1901343	negative regulation of vasculature development		5.103E-4	1.000E0	4.717E-3	4.254E-2	8	196	PLK2,CXCL10,KLF4,PGK1,KLF2,CCL2,NDUFA13,CD36
	GO: Biological Process	GO:0031960	response to corticosteroid		5.103E-4	1.000E0	4.717E-3	4.254E-2	8	196	SGK1,FOS,FOSB,ZFP36,TGFB1,MT-ND3,ASS1,IL1RN
	GO: Biological Process	GO:0070848	response to growth factor		5.105E-4	1.000E0	4.717E-3	4.254E-2	20	942	LGMN,SPI1,INHBA,GAS6,KLF4,VSIR,EHD4,JUN,CCL2,CCL5,HSPA8,VCAM1,VEGFC,GDF15,FOS,ID2,RUNX3,ZFP36,TGFB1,CD63
	GO: Biological Process	GO:0072593	reactive oxygen species metabolic process		5.225E-4	1.000E0	4.819E-3	4.346E-2	10	300	ATP5MC1,TYROBP,IER3,PLAU,PRDX5,FPR2,TGFB1,NDUFA13,CD36,PRDX1
	GO: Biological Process	GO:0043085	positive regulation of catalytic activity		5.331E-4	1.000E0	4.907E-3	4.425E-2	25	1316	LGMN,RPS2,GAS6,KLF4,VSIR,STAP1,MALT1,FCGR1A,BTG1,MIF,GM2A,CCL2,CCL5,CCL7,CCL8,HSPA8,VEGFC,APOE,TGFB1,IFNG,NDUFA13,IGF1,TIMP2,PYCARD,IL1RN
	GO: Biological Process	GO:0045934	negative regulation of nucleobase-containing compound metabolic process		5.427E-4	1.000E0	4.985E-3	4.496E-2	31	1790	NR2F6,CEBPA,CEBPB,SPI1,GAS6,RPS13,TENT5C,IRF7,KLF4,KLF2,JUN,JUND,MAFB,PRDX5,HSPA8,FOSB,DUSP1,ID2,NR4A3,RUNX3,PARP14,BHLHE40,ZFP36,TGFB1,IFNG,NDUFA13,RESF1,CD36,H1-2,ATF3,MAF
	GO: Biological Process	GO:0090132	epithelium migration		5.463E-4	1.000E0	5.009E-3	4.517E-2	13	477	LGMN,PLK2,KLF4,JUN,CXCR4,VEGFC,KLF6,APOE,TGFB1,IFNG,RHOB,IGF1,CD63
	GO: Biological Process	GO:0071407	cellular response to organic cyclic compound		5.568E-4	1.000E0	5.092E-3	4.592E-2	16	671	CEBPA,CEBPB,INHBA,KLF2,CCL2,CCL5,CCL8,HSPA8,SGK1,NR4A3,IFIT1,ZFP36,TGFB1,IGF1,MT-ND3,ASS1
	GO: Biological Process	GO:0019725	cellular homeostasis		5.576E-4	1.000E0	5.092E-3	4.592E-2	21	1021	CXCL10,GAS6,WNK1,PTPN6,CXCR4,CCL2,CCL5,CCL7,CCL8,PRDX5,ALDOA,VCAM1,SGK1,APLP2,APOE,TGFB1,IFNG,IGF1,PRDX1,FTH1,ATOX1
	GO: Biological Process	GO:0032967	positive regulation of collagen biosynthetic process		5.606E-4	1.000E0	5.099E-3	4.598E-2	4	41	INHBA,CCL2,PRDX5,TGFB1
	GO: Biological Process	GO:2000406	positive regulation of T cell migration		5.606E-4	1.000E0	5.099E-3	4.598E-2	4	41	CXCL10,WNK1,CCL5,PYCARD
	GO: Biological Process	GO:0002833	positive regulation of response to biotic stimulus		5.657E-4	1.000E0	5.136E-3	4.631E-2	12	418	SPI1,GBP7,IRF7,TYROBP,MIF,CCL5,LY86,FPR2,OAS3,CD36,PYCARD,TNFAIP3
	GO: Biological Process	GO:0010632	regulation of epithelial cell migration		5.743E-4	1.000E0	5.203E-3	4.692E-2	11	360	LGMN,PLK2,KLF4,JUN,VEGFC,APOE,TGFB1,IFNG,RHOB,IGF1,CD63
	GO: Biological Process	GO:0060100	positive regulation of phagocytosis, engulfment		5.826E-4	1.000E0	5.231E-3	4.717E-2	3	18	STAP1,FCGR1A,CD36
	GO: Biological Process	GO:1905155	positive regulation of membrane invagination		5.826E-4	1.000E0	5.231E-3	4.717E-2	3	18	STAP1,FCGR1A,CD36
	GO: Biological Process	GO:0040015	negative regulation of multicellular organism growth		5.826E-4	1.000E0	5.231E-3	4.717E-2	3	18	LGMN,PLAC8,GDF15
	GO: Biological Process	GO:0019724	B cell mediated immunity		5.830E-4	1.000E0	5.231E-3	4.717E-2	8	200	IRF7,PTPN6,FCER1G,FCGR1A,C1QC,POU2F2,TGFB1,IFNG
	GO: Biological Process	GO:0044409	entry into host		5.830E-4	1.000E0	5.231E-3	4.717E-2	8	200	GAS6,IFITM3,CXCR4,MRC1,ANPEP,CH25H,IFITM2,LY6E
	GO: Biological Process	GO:0034113	heterotypic cell-cell adhesion		5.939E-4	1.000E0	5.319E-3	4.796E-2	5	73	KLF4,WNK1,VCAM1,TNFAIP3,IL1RN
	GO: Biological Process	GO:0051248	negative regulation of protein metabolic process		5.951E-4	1.000E0	5.319E-3	4.796E-2	25	1326	RPL37,CEBPA,SPI1,GAPDH,MYCBP2,GAS6,KLF4,JUN,PTPN6,MIF,PLAU,COL6A3,DUSP1,APLP2,APOE,PARP14,ZFP36,TGFB1,IFNG,IGF1,ISG15,TIMP2,PYCARD,N4BP1,TNFAIP3
	GO: Biological Process	GO:0002040	sprouting angiogenesis		6.091E-4	1.000E0	5.434E-3	4.900E-2	10	306	PLK2,GAS6,KLF4,KLF2,CXCR4,PKM,VEGFC,RNF213,TGFB1,NDUFA13
	GO: Biological Process	GO:0035458	cellular response to interferon-beta		6.151E-4	1.000E0	5.477E-3	4.939E-2	4	42	GBP7,IFITM2,IFIT1,NDUFA13
	GO: Biological Process	GO:0098771	inorganic ion homeostasis		6.223E-4	1.000E0	5.531E-3	4.987E-2	16	678	CXCL10,WNK1,PTPN6,CCL2,CCL5,CCL7,CCL8,ANPEP,SGK1,APLP2,APOE,TGFB1,IFNG,FTH1,ATOX1,SNX5
	GO: Cellular Component	GO:0022626	cytosolic ribosome		3.928E-36	1.744E-33	1.744E-33	1.164E-32	31	123	RPL21,RPL26,RPL30,RPL28,RPL29,RPL31,RPL32,RPL34,RPL35A,RPL36AL,RPL37,RPL41,RPL36A,RPS2,RPS8,RPS10,RPS12,RPS13,RPS15A,RPS16,RPS17,RPS18,RPS25,RPS27,RPS29,FAU,RPL4,RPL12,RPL15,RPL18,RPL18A
	GO: Cellular Component	GO:0044391	ribosomal subunit		1.458E-30	6.472E-28	3.236E-28	2.160E-27	32	199	RPL21,RPL26,RPL30,RPL28,RPL29,RPL31,RPL32,RPL34,RPL35A,RPL36AL,RPL37,RPL41,RPL36A,RPS2,RPS8,RPS10,RPS12,RPS13,RPS15A,RPS16,RPS17,RPS18,RPS25,RPS27,RPS29,FAU,MRPL52,RPL4,RPL12,RPL15,RPL18,RPL18A
	GO: Cellular Component	GO:0005840	ribosome		4.020E-27	1.785E-24	5.950E-25	3.971E-24	33	277	RPL21,RPL26,RPL30,RPL28,RPL29,RPL31,RPL32,RPL34,RPL35A,RPL36AL,RPL37,RPL41,RPL36A,RPS2,RPS8,RPS10,RPS12,RPS13,RPS15A,RPS16,RPS17,RPS18,RPS25,RPS27,RPS29,RRBP1,FAU,MRPL52,RPL4,RPL12,RPL15,RPL18,RPL18A
	GO: Cellular Component	GO:0022625	cytosolic large ribosomal subunit		8.912E-25	3.957E-22	9.892E-23	6.602E-22	19	59	RPL21,RPL26,RPL30,RPL28,RPL29,RPL31,RPL32,RPL34,RPL35A,RPL36AL,RPL37,RPL41,RPL36A,RPS12,RPL4,RPL12,RPL15,RPL18,RPL18A
	GO: Cellular Component	GO:0015934	large ribosomal subunit		8.175E-20	3.630E-17	7.259E-18	4.845E-17	20	119	RPL21,RPL26,RPL30,RPL28,RPL29,RPL31,RPL32,RPL34,RPL35A,RPL36AL,RPL37,RPL41,RPL36A,RPS12,MRPL52,RPL4,RPL12,RPL15,RPL18,RPL18A
	GO: Cellular Component	GO:0022627	cytosolic small ribosomal subunit		6.159E-16	2.735E-13	4.558E-14	3.042E-13	13	50	RPS2,RPS8,RPS10,RPS12,RPS13,RPS15A,RPS16,RPS17,RPS18,RPS25,RPS27,RPS29,FAU
	GO: Cellular Component	GO:0042788	polysomal ribosome		5.322E-13	2.363E-10	3.376E-11	2.253E-10	10	35	RPL30,RPL29,RPL31,RPL32,RPL36AL,RPL41,RPL36A,RPS29,RPL18,RPL18A
	GO: Cellular Component	GO:0015935	small ribosomal subunit		1.131E-12	5.024E-10	6.279E-11	4.191E-10	13	86	RPS2,RPS8,RPS10,RPS12,RPS13,RPS15A,RPS16,RPS17,RPS18,RPS25,RPS27,RPS29,FAU
	GO: Cellular Component	GO:0098794	postsynapse		6.660E-12	2.957E-9	3.286E-10	2.193E-9	34	937	RPL21,RPL26,RPL30,RPL28,RPL29,RPL31,RPL32,RPL34,RPL35A,RPL37,RPL36A,GAPDH,RPS2,PSMA7,RPS8,RPS10,RPS12,RPS13,RPS15A,RPS16,RPS17,RPS18,RPS25,RPS27,HNRNPH1,C1QC,HSPA8,APLP2,IGF1,RPL4,RPL12,RPL15,RPL18,RPL18A
	GO: Cellular Component	GO:0005844	polysome		6.848E-10	3.040E-7	3.040E-8	2.029E-7	11	90	RPL30,RPL29,RPL31,RPL32,RPL36AL,RPL41,RPL36A,RPS25,RPS29,RPL18,RPL18A
	GO: Cellular Component	GO:1990904	ribonucleoprotein complex		1.262E-9	5.604E-7	5.095E-8	3.400E-7	36	1264	RPL21,RPL26,RPL30,RPL28,RPL29,RPL31,RPL32,RPL34,RPL35A,RPL36AL,RPL37,RPL41,RPL36A,GAPDH,RPS2,RPS8,RPS10,RPS12,RPS13,RPS15A,RPS16,RPS17,RPS18,RPS25,RPS27,RPS29,HNRNPH1,FAU,HSPA8,MRPL52,ZFP36,RPL4,RPL12,RPL15,RPL18,RPL18A
	GO: Cellular Component	GO:0098552	side of membrane		3.453E-9	1.533E-6	1.278E-7	8.527E-7	28	835	RPL29,RPL31,RPL32,CXCL10,RPS16,RPS17,RPS29,CD83,VSIR,S100A6,FCER1G,FCGR1A,FCGRT,CXCR4,GM2A,HSPA8,VCAM1,SELL,SLAMF9,ANPEP,APOE,IFNG,CLEC4D,ASGR2,CD36,IGKC,SNX5,CD276
	GO: Cellular Component	GO:0005791	rough endoplasmic reticulum		3.205E-8	1.423E-5	1.046E-6	6.980E-6	11	129	RPL29,RPL31,RPL32,RPS16,RPS17,RPS29,SSR4,PKM,CCL2,RPL4,RPL18
	GO: Cellular Component	GO:0035976	transcription factor AP-1 complex		3.489E-8	1.549E-5	1.046E-6	6.980E-6	4	5	JUN,JUNB,JUND,FOS
	GO: Cellular Component	GO:0045202	synapse		3.733E-8	1.658E-5	1.046E-6	6.980E-6	42	1855	RPL21,RPL26,RPL30,RPL28,RPL29,RPL31,PLK2,RPL32,RPL34,RPL35A,RPL37,RPL36A,GAPDH,RPS2,PSMA7,RPS8,RPS10,RPS12,RPS13,RPS15A,RPS16,RPS17,RPS18,RPS25,RPS27,WNK1,HNRNPH1,BLVRB,C1QC,CCL2,HSPA8,APLP2,APOE,RHOB,IGF1,VCAN,LY6E,RPL4,RPL12,RPL15,RPL18,RPL18A
	GO: Cellular Component	GO:0098556	cytoplasmic side of rough endoplasmic reticulum membrane		3.769E-8	1.673E-5	1.046E-6	6.980E-6	6	22	RPL29,RPL31,RPL32,RPS16,RPS17,RPS29
	GO: Cellular Component	GO:0030867	rough endoplasmic reticulum membrane		1.724E-7	7.653E-5	4.502E-6	3.004E-5	7	45	RPL29,RPL31,RPL32,RPS16,RPS17,RPS29,SSR4
	GO: Cellular Component	GO:0009986	cell surface		4.606E-7	2.045E-4	1.136E-5	7.583E-5	30	1184	CXCL10,CD83,CLEC12A,VSIR,TYROBP,FCER1G,FCGR1A,FCGRT,IFITM3,CXCR4,MIF,PLAU,HSPA8,VCAM1,SELL,MRC1,SLAMF9,ANPEP,APOE,TGFB1,IFNG,TIMP2,CLEC4D,ASGR2,CD36,VCAN,LPL,IGKC,CD63,CD276
	GO: Cellular Component	GO:0098554	cytoplasmic side of endoplasmic reticulum membrane		5.142E-7	2.283E-4	1.202E-5	8.019E-5	6	33	RPL29,RPL31,RPL32,RPS16,RPS17,RPS29
	GO: Cellular Component	GO:0030141	secretory granule		5.709E-7	2.535E-4	1.267E-5	8.454E-5	27	1002	GAS6,CLEC12A,PLAC8,TYROBP,PTPN6,FCER1G,MIF,PKM,GM2A,PLAU,ALDOA,HSPA8,VEGFC,SELL,SELENOP,ANPEP,FPR2,APLP2,TGFB1,IGF1,TIMP2,CLEC4D,CD36,PYCARD,FTH1,CD63,CD68
	GO: Cellular Component	GO:0005925	focal adhesion		5.991E-7	2.660E-4	1.267E-5	8.454E-5	17	433	RPL30,RPL31,RPS2,RPS8,RPS10,RPS13,RPS16,RPS17,RPS18,RPS29,PLAU,MMP14,HSPA8,RHOB,RPL4,RPL12,RPL18
	GO: Cellular Component	GO:0030055	cell-substrate junction		8.734E-7	3.878E-4	1.763E-5	1.176E-4	17	445	RPL30,RPL31,RPS2,RPS8,RPS10,RPS13,RPS16,RPS17,RPS18,RPS29,PLAU,MMP14,HSPA8,RHOB,RPL4,RPL12,RPL18
	GO: Cellular Component	GO:0034774	secretory granule lumen		2.687E-6	1.193E-3	5.187E-5	3.462E-4	14	332	GAS6,PLAC8,PTPN6,MIF,PKM,GM2A,ALDOA,HSPA8,VEGFC,SELENOP,TGFB1,IGF1,TIMP2,PYCARD
	GO: Cellular Component	GO:0060205	cytoplasmic vesicle lumen		2.983E-6	1.324E-3	5.518E-5	3.683E-4	14	335	GAS6,PLAC8,PTPN6,MIF,PKM,GM2A,ALDOA,HSPA8,VEGFC,SELENOP,TGFB1,IGF1,TIMP2,PYCARD
	GO: Cellular Component	GO:0031983	vesicle lumen		3.195E-6	1.419E-3	5.675E-5	3.788E-4	14	337	GAS6,PLAC8,PTPN6,MIF,PKM,GM2A,ALDOA,HSPA8,VEGFC,SELENOP,TGFB1,IGF1,TIMP2,PYCARD
	GO: Cellular Component	GO:0009897	external side of plasma membrane		6.980E-6	3.099E-3	1.192E-4	7.955E-4	18	576	CXCL10,CD83,VSIR,FCER1G,FCGR1A,FCGRT,CXCR4,VCAM1,SELL,SLAMF9,ANPEP,APOE,IFNG,CLEC4D,ASGR2,CD36,IGKC,CD276
	GO: Cellular Component	GO:0032040	small-subunit processome		7.763E-6	3.447E-3	1.277E-4	8.520E-4	7	78	RPS8,RPS12,RPS13,RPS15A,RPS16,RPS17,RPS27
	GO: Cellular Component	GO:0090575	RNA polymerase II transcription regulator complex		9.672E-6	4.294E-3	1.534E-4	1.024E-3	12	274	CEBPA,CEBPB,STAT2,JUN,JUNB,JUND,MAFB,FOS,FOSL2,RUNX3,ATF3,MAF
	GO: Cellular Component	GO:0070820	tertiary granule		2.227E-5	9.887E-3	3.409E-4	2.275E-3	9	164	CLEC12A,PTPN6,FCER1G,PLAU,ALDOA,FPR2,TIMP2,CLEC4D,FTH1
	GO: Cellular Component	GO:0031091	platelet alpha granule		2.478E-5	1.100E-2	3.667E-4	2.448E-3	7	93	GAS6,ALDOA,VEGFC,APLP2,TGFB1,IGF1,CD36
	GO: Cellular Component	GO:0098793	presynapse		3.056E-5	1.357E-2	4.376E-4	2.921E-3	21	833	RPL26,RPL28,RPL29,RPL32,RPL34,RPL35A,RPL37,RPL36A,RPS10,RPS12,RPS13,RPS15A,RPS16,RPS27,BLVRB,CCL2,HSPA8,RPL4,RPL12,RPL15,RPL18
	GO: Cellular Component	GO:0099503	secretory vesicle		3.235E-5	1.436E-2	4.488E-4	2.995E-3	27	1248	GAS6,CLEC12A,PLAC8,TYROBP,PTPN6,FCER1G,MIF,PKM,GM2A,PLAU,ALDOA,HSPA8,VEGFC,SELL,SELENOP,ANPEP,FPR2,APLP2,TGFB1,IGF1,TIMP2,CLEC4D,CD36,PYCARD,FTH1,CD63,CD68
	GO: Cellular Component	GO:0101002	ficolin-1-rich granule		5.726E-5	2.542E-2	7.704E-4	5.142E-3	9	185	FCER1G,MIF,PKM,ALDOA,HSPA8,FPR2,TIMP2,CLEC4D,FTH1
	GO: Cellular Component	GO:0030667	secretory granule membrane		7.759E-5	3.445E-2	1.013E-3	6.762E-3	12	339	CLEC12A,TYROBP,FCER1G,PLAU,SELL,ANPEP,FPR2,APLP2,CLEC4D,CD36,CD63,CD68
	GO: Cellular Component	GO:1990647	C/EBP complex		8.472E-5	3.761E-2	1.075E-3	7.173E-3	2	2	CEBPA,CEBPB
	GO: Cellular Component	GO:0030684	preribosome		1.077E-4	4.783E-2	1.328E-3	8.867E-3	7	117	RPS8,RPS12,RPS13,RPS15A,RPS16,RPS17,RPS27
	GO: Cellular Component	GO:0070161	anchoring junction		1.207E-4	5.361E-2	1.449E-3	9.671E-3	22	987	RPL30,RPL31,RPS2,RPS8,RPS10,ASH1L,RPS13,RPS16,RPS17,RPS18,RPS29,PTPN6,CXCR4,PLAU,MMP13,MMP14,HSPA8,RHOB,FYB1,RPL4,RPL12,RPL18
	GO: Cellular Component	GO:0005667	transcription regulator complex		1.665E-4	7.391E-2	1.940E-3	1.295E-2	16	606	CEBPA,CEBPB,SPI1,KLF4,STAT2,JUN,JUNB,JUND,MAFB,ELOB,FOS,FOSL2,NR4A3,RUNX3,ATF3,MAF
	GO: Cellular Component	GO:0000785	chromatin		1.704E-4	7.565E-2	1.940E-3	1.295E-2	28	1454	NR2F6,PLK2,CEBPA,CEBPB,SPI1,ASH1L,IRF7,KLF4,STAT2,KLF2,JUN,JUNB,JUND,MAFB,ALDOA,KLF6,FOS,FOSB,FOSL2,ID2,POU2F2,NR4A3,RUNX3,BHLHE40,PRDX1,H1-2,ATF3,MAF
	GO: Cellular Component	GO:0036488	CHOP-C/EBP complex		2.526E-4	1.122E-1	2.804E-3	1.871E-2	2	3	CEBPA,CEBPB
	GO: Cellular Component	GO:0031093	platelet alpha granule lumen		3.859E-4	1.714E-1	4.089E-3	2.729E-2	5	67	GAS6,ALDOA,VEGFC,TGFB1,IGF1
	GO: Cellular Component	GO:0032993	protein-DNA complex		3.868E-4	1.717E-1	4.089E-3	2.729E-2	28	1529	NR2F6,PLK2,CEBPA,CEBPB,SPI1,ASH1L,IRF7,KLF4,STAT2,KLF2,JUN,JUNB,JUND,MAFB,ALDOA,KLF6,FOS,FOSB,FOSL2,ID2,POU2F2,NR4A3,RUNX3,BHLHE40,PRDX1,H1-2,ATF3,MAF
	GO: Cellular Component	GO:0005730	nucleolus		4.463E-4	1.981E-1	4.608E-3	3.075E-2	29	1622	RPL26,RPL31,EDF1,RPL34,CEBPA,RPS2,RPS8,RPS10,RPS12,RPS13,RPS15A,RPS16,RPS17,IER5,RPS25,RPS27,MALT1,PTPN6,HSPA8,KLF6,RNF213,RUNX3,PYCARD,PRDX1,ATF3,N4BP1,RPL4,RPL12,RPL18
	GO: Cellular Component	GO:0098562	cytoplasmic side of membrane		4.839E-4	2.148E-1	4.883E-3	3.259E-2	9	246	RPL29,RPL31,RPL32,RPS16,RPS17,RPS29,S100A6,GM2A,SNX5
	GO: Cellular Component	GO:0070821	tertiary granule membrane		5.741E-4	2.549E-1	5.664E-3	3.780E-2	5	73	CLEC12A,FCER1G,PLAU,FPR2,CLEC4D
	GO: Cellular Component	GO:0005764	lysosome		6.483E-4	2.878E-1	6.056E-3	4.042E-2	18	824	LGMN,NAAA,PLAC8,IFITM3,CXCR4,GM2A,MMP13,HSPA8,ANPEP,IFITM2,APOE,PYCARD,VCAN,ASS1,FTH1,CD63,CD68,TNFAIP3
	GO: Cellular Component	GO:0000323	lytic vacuole		6.483E-4	2.878E-1	6.056E-3	4.042E-2	18	824	LGMN,NAAA,PLAC8,IFITM3,CXCR4,GM2A,MMP13,HSPA8,ANPEP,IFITM2,APOE,PYCARD,VCAN,ASS1,FTH1,CD63,CD68,TNFAIP3
	GO: Cellular Component	GO:0031904	endosome lumen		6.546E-4	2.907E-1	6.056E-3	4.042E-2	4	43	LGMN,GAPDH,HSPA8,CD63
	GO: Cellular Component	GO:0042581	specific granule		7.267E-4	3.227E-1	6.510E-3	4.345E-2	7	160	CLEC12A,PTPN6,PLAU,FPR2,TIMP2,CLEC4D,CD36
	GO: Cellular Component	GO:0000791	euchromatin		7.331E-4	3.255E-1	6.510E-3	4.345E-2	5	77	KLF4,JUN,ID2,PRDX1,H1-2
	GO: Cellular Component	GO:0098800	inner mitochondrial membrane protein complex		8.404E-4	3.731E-1	7.316E-3	4.883E-2	7	164	ATP5MC1,COX8A,NDUFA13,MT-ATP8,MT-CO1,MT-ND3,MT-ND4L

## Sheet: GO all T cells
GOs all T cell changes
	Category	ID	Name	Source	p-value	q-value Bonferroni	q-value FDR B&H	q-value FDR B&Y	Hit Count in Query List	Hit Count in Genome	Hit in Query List
	GO: Molecular Function	GO:0031726	CCR1 chemokine receptor binding		5.215E-7	1.752E-4	8.762E-5	5.604E-4	4	19	CCL2,CCL4,CCL8,CCL24
	GO: Molecular Function	GO:0031729	CCR4 chemokine receptor binding		5.215E-7	1.752E-4	8.762E-5	5.604E-4	4	19	CCL2,CCL4,CCL8,CCL24
	GO: Molecular Function	GO:0031730	CCR5 chemokine receptor binding		1.179E-6	3.961E-4	1.320E-4	8.445E-4	4	23	CCL2,CCL4,CCL8,CCL24
	GO: Molecular Function	GO:0008009	chemokine activity		3.338E-5	1.122E-2	2.420E-3	1.548E-2	4	52	CCL2,CCL4,CCL8,CCL24
	GO: Molecular Function	GO:0043394	proteoglycan binding		3.601E-5	1.210E-2	2.420E-3	1.548E-2	4	53	LPL,APOE,CTSB,CTSS
	GO: Molecular Function	GO:0048020	CCR chemokine receptor binding		4.481E-5	1.506E-2	2.509E-3	1.605E-2	4	56	CCL2,CCL4,CCL8,CCL24
	GO: Molecular Function	GO:0005102	signaling receptor binding		9.320E-5	3.132E-2	4.474E-3	2.861E-2	17	1756	TGFBI,TYROBP,CADM1,PSAP,TIGIT,INHBA,CD80,LPL,CCL2,CD72,CCL4,GRN,CCL8,APOE,CCL24,ITGAL,VCAM1
	GO: Molecular Function	GO:0003823	antigen binding		1.211E-4	4.070E-2	5.088E-3	3.254E-2	5	137	PSAP,HLA-DQA1,IGKC,KLRC1,IL7R
	GO: Molecular Function	GO:0005518	collagen binding		1.992E-4	6.693E-2	6.693E-3	4.281E-2	4	82	TGFBI,SRGN,CTSB,CTSS
	GO: Molecular Function	GO:0042379	chemokine receptor binding		1.992E-4	6.693E-2	6.693E-3	4.281E-2	4	82	CCL2,CCL4,CCL8,CCL24
	GO: Molecular Function	GO:0005125	cytokine activity		2.418E-4	8.125E-2	7.387E-3	4.724E-2	6	249	INHBA,CCL2,CCL4,GRN,CCL8,CCL24
	GO: Molecular Function	GO:0140375	immune receptor activity		2.724E-4	9.152E-2	7.627E-3	4.878E-2	5	163	HLA-DQA1,IL2RA,IL18R1,KLRC1,IL7R
	GO: Biological Process	GO:0002682	regulation of immune system process		4.010E-19	1.192E-15	1.192E-15	1.022E-14	35	1812	LGMN,TYROBP,JUND,RSAD2,CADM1,CEBPB,ICOS,TIGIT,INHBA,HLA-DQA1,CD80,FOS,CTSC,IGKC,C1QA,C1QC,CCL2,CCL4,GRN,CCL8,CTLA4,APOE,CCL24,ITGAL,IL2RA,IL18R1,KLRC1,CTSS,ZFP36,VCAM1,IL7R,CD200,TNFRSF4,ARG1,FOXP3
	GO: Biological Process	GO:0002684	positive regulation of immune system process		1.022E-16	3.039E-13	1.519E-13	1.303E-12	28	1235	LGMN,TYROBP,JUND,RSAD2,CADM1,ICOS,HLA-DQA1,CD80,FOS,CTSC,IGKC,C1QA,C1QC,CCL2,CCL4,CCL8,CTLA4,CCL24,ITGAL,IL2RA,IL18R1,KLRC1,CTSS,VCAM1,IL7R,TNFRSF4,ARG1,FOXP3
	GO: Biological Process	GO:0009607	response to biotic stimulus		7.349E-16	2.184E-12	6.798E-13	5.829E-12	33	1998	S100A6,MRC1,TYROBP,IFI27L2,JUND,RSAD2,CADM1,CEBPB,GAPDH,IER3,IFITM3,HLA-DQA1,CD80,FOS,LPL,C1QA,C1QC,CCL2,CCL4,GRN,CCL8,ODC1,APOE,CCL24,KLF4,IFIT1,KLRC1,CTSS,ZFP36,VCAM1,IL7R,ARG1,FOXP3
	GO: Biological Process	GO:0045321	leukocyte activation		9.150E-16	2.719E-12	6.798E-13	5.829E-12	27	1227	TYROBP,JUND,RSAD2,CADM1,CEBPB,ICOS,PSAP,TIGIT,INHBA,HLA-DQA1,CD80,CTSC,IGKC,C1QA,CCL2,GRN,CTLA4,ITGAL,IL2RA,IL18R1,KLRC1,VCAM1,IL7R,CD200,TNFRSF4,ARG1,FOXP3
	GO: Biological Process	GO:0001775	cell activation		3.014E-15	8.958E-12	1.394E-12	1.195E-11	28	1410	TYROBP,JUND,RSAD2,CADM1,CEBPB,ICOS,PSAP,TIGIT,INHBA,HLA-DQA1,CD80,CTSC,IGKC,C1QA,CCL2,GRN,CTLA4,APOE,ITGAL,IL2RA,IL18R1,KLRC1,VCAM1,IL7R,CD200,TNFRSF4,ARG1,FOXP3
	GO: Biological Process	GO:0051707	response to other organism		3.098E-15	9.206E-12	1.394E-12	1.195E-11	32	1951	S100A6,MRC1,TYROBP,IFI27L2,JUND,RSAD2,CADM1,CEBPB,GAPDH,IER3,IFITM3,HLA-DQA1,CD80,FOS,LPL,C1QA,C1QC,CCL2,CCL4,GRN,CCL8,ODC1,APOE,CCL24,IFIT1,KLRC1,CTSS,ZFP36,VCAM1,IL7R,ARG1,FOXP3
	GO: Biological Process	GO:0043207	response to external biotic stimulus		3.283E-15	9.758E-12	1.394E-12	1.195E-11	32	1955	S100A6,MRC1,TYROBP,IFI27L2,JUND,RSAD2,CADM1,CEBPB,GAPDH,IER3,IFITM3,HLA-DQA1,CD80,FOS,LPL,C1QA,C1QC,CCL2,CCL4,GRN,CCL8,ODC1,APOE,CCL24,IFIT1,KLRC1,CTSS,ZFP36,VCAM1,IL7R,ARG1,FOXP3
	GO: Biological Process	GO:0050865	regulation of cell activation		1.567E-14	4.656E-11	5.820E-12	4.991E-11	22	819	TYROBP,JUND,CEBPB,ICOS,TIGIT,INHBA,HLA-DQA1,CD80,CTSC,CCL2,GRN,CTLA4,APOE,ITGAL,IL2RA,KLRC1,VCAM1,IL7R,CD200,TNFRSF4,ARG1,FOXP3
	GO: Biological Process	GO:0006954	inflammatory response		3.231E-14	9.602E-11	1.046E-11	8.968E-11	24	1061	TYROBP,CEBPB,IER3,SGK1,FOS,CTSC,LPL,C1QA,CCL2,CCL4,GRN,CCL8,APOE,CCL24,KLF4,ITGAL,IL2RA,IL18R1,CTSS,ZFP36,VCAM1,CD200,TNFRSF4,FOXP3
	GO: Biological Process	GO:0002694	regulation of leukocyte activation		3.519E-14	1.046E-10	1.046E-11	8.968E-11	21	754	TYROBP,JUND,CEBPB,ICOS,TIGIT,INHBA,HLA-DQA1,CD80,CTSC,CCL2,GRN,CTLA4,ITGAL,IL2RA,KLRC1,VCAM1,IL7R,CD200,TNFRSF4,ARG1,FOXP3
	GO: Biological Process	GO:0046649	lymphocyte activation		9.694E-13	2.881E-9	2.619E-10	2.246E-9	22	1005	TYROBP,RSAD2,CADM1,CEBPB,ICOS,PSAP,TIGIT,INHBA,HLA-DQA1,CD80,IGKC,CCL2,CTLA4,ITGAL,IL2RA,IL18R1,KLRC1,VCAM1,IL7R,TNFRSF4,ARG1,FOXP3
	GO: Biological Process	GO:0002683	negative regulation of immune system process		1.626E-12	4.832E-9	4.027E-10	3.453E-9	18	619	TYROBP,CEBPB,TIGIT,INHBA,HLA-DQA1,CD80,C1QC,CCL2,GRN,CCL8,CTLA4,IL2RA,KLRC1,IL7R,CD200,TNFRSF4,ARG1,FOXP3
	GO: Biological Process	GO:0042110	T cell activation		1.781E-12	5.294E-9	4.072E-10	3.492E-9	19	717	RSAD2,CADM1,CEBPB,ICOS,PSAP,TIGIT,HLA-DQA1,CD80,CCL2,CTLA4,ITGAL,IL2RA,IL18R1,KLRC1,VCAM1,IL7R,TNFRSF4,ARG1,FOXP3
	GO: Biological Process	GO:0034097	response to cytokine		7.952E-12	2.363E-8	1.688E-9	1.447E-8	22	1118	MRC1,CEBPB,GAPDH,IFITM3,RPS2,HLA-DQA1,FOS,RPS16,CCL2,CCL4,CCL8,CCL24,KLF4,IL2RA,IL18R1,IFIT1,ZFP36,VCAM1,IL7R,KLF2,TNFRSF4,ARG1
	GO: Biological Process	GO:0071345	cellular response to cytokine stimulus		8.574E-12	2.548E-8	1.699E-9	1.457E-8	21	1004	MRC1,CEBPB,GAPDH,IFITM3,RPS2,FOS,RPS16,CCL2,CCL4,CCL8,CCL24,KLF4,IL2RA,IL18R1,IFIT1,ZFP36,VCAM1,IL7R,KLF2,TNFRSF4,ARG1
	GO: Biological Process	GO:0050866	negative regulation of cell activation		1.818E-11	5.403E-8	3.377E-9	2.896E-8	13	295	TYROBP,CEBPB,TIGIT,INHBA,HLA-DQA1,CD80,GRN,CTLA4,APOE,IL2RA,CD200,ARG1,FOXP3
	GO: Biological Process	GO:0051241	negative regulation of multicellular organismal process		2.020E-11	6.005E-8	3.532E-9	3.029E-8	25	1571	LGMN,TYROBP,BTG2,CEBPB,LMNA,TIGIT,INHBA,HLA-DQA1,CD80,SRGN,CTSC,C1QC,CCL2,GRN,CTLA4,APOE,KLF4,IL2RA,IL18R1,ZFP36,CD200,KLF2,TNFRSF4,ARG1,FOXP3
	GO: Biological Process	GO:0051249	regulation of lymphocyte activation		2.685E-11	7.979E-8	4.433E-9	3.801E-8	17	634	TYROBP,CEBPB,ICOS,TIGIT,INHBA,HLA-DQA1,CD80,CCL2,CTLA4,ITGAL,IL2RA,KLRC1,VCAM1,IL7R,TNFRSF4,ARG1,FOXP3
	GO: Biological Process	GO:0070661	leukocyte proliferation		3.828E-11	1.138E-7	5.987E-9	5.134E-8	15	467	TYROBP,CADM1,CEBPB,HLA-DQA1,CD80,CCL2,CCL8,CTLA4,ITGAL,IL2RA,VCAM1,IL7R,TNFRSF4,ARG1,FOXP3
	GO: Biological Process	GO:0070664	negative regulation of leukocyte proliferation		7.232E-11	2.149E-7	1.075E-8	9.214E-8	10	148	TYROBP,CEBPB,HLA-DQA1,CD80,CCL2,CCL8,CTLA4,IL2RA,ARG1,FOXP3
	GO: Biological Process	GO:0002695	negative regulation of leukocyte activation		9.744E-11	2.896E-7	1.379E-8	1.182E-7	12	268	TYROBP,CEBPB,TIGIT,INHBA,HLA-DQA1,CD80,GRN,CTLA4,IL2RA,CD200,ARG1,FOXP3
	GO: Biological Process	GO:0001817	regulation of cytokine production		1.306E-10	3.880E-7	1.764E-8	1.512E-7	20	1038	TYROBP,RSAD2,CADM1,CEBPB,TIGIT,GAPDH,INHBA,CD80,SRGN,LPL,CCL2,CCL4,KLF4,IL18R1,ZFP36,CD200,KLF2,TNFRSF4,ARG1,FOXP3
	GO: Biological Process	GO:0098542	defense response to other organism		1.675E-10	4.979E-7	2.163E-8	1.854E-7	23	1445	MRC1,TYROBP,IFI27L2,RSAD2,CADM1,CEBPB,GAPDH,IFITM3,HLA-DQA1,C1QA,C1QC,CCL2,CCL4,GRN,CCL8,APOE,CCL24,IFIT1,KLRC1,CTSS,IL7R,ARG1,FOXP3
	GO: Biological Process	GO:0070663	regulation of leukocyte proliferation		1.746E-10	5.190E-7	2.163E-8	1.854E-7	13	354	TYROBP,CEBPB,HLA-DQA1,CD80,CCL2,CCL8,CTLA4,ITGAL,IL2RA,VCAM1,TNFRSF4,ARG1,FOXP3
	GO: Biological Process	GO:0002521	leukocyte differentiation		2.505E-10	7.445E-7	2.919E-8	2.503E-7	18	841	TYROBP,RSAD2,CEBPB,PSAP,INHBA,HLA-DQA1,CD80,FOS,IGKC,C1QC,CCL2,CTLA4,IL2RA,IL18R1,KLRC1,VCAM1,IL7R,FOXP3
	GO: Biological Process	GO:0002252	immune effector process		2.553E-10	7.589E-7	2.919E-8	2.503E-7	18	842	TYROBP,RSAD2,CADM1,CEBPB,HLA-DQA1,CD80,CTSC,C1QA,C1QC,CCL2,GRN,ITGAL,IL18R1,KLRC1,IL7R,TNFRSF4,ARG1,FOXP3
	GO: Biological Process	GO:1903037	regulation of leukocyte cell-cell adhesion		2.914E-10	8.661E-7	3.208E-8	2.751E-7	14	451	CEBPB,ICOS,TIGIT,HLA-DQA1,CD80,CCL2,CTLA4,KLF4,ITGAL,IL2RA,VCAM1,IL7R,ARG1,FOXP3
	GO: Biological Process	GO:2000026	regulation of multicellular organismal development		3.325E-10	9.882E-7	3.529E-8	3.026E-7	26	1946	RHOB,LGMN,S100A10,TYROBP,BTG2,CEBPB,INHBA,HLA-DQA1,CD80,SGK1,SRGN,FOS,CTSC,C1QC,CCL2,GRN,CTLA4,APOE,CCL24,KLF4,IL2RA,MARCKS,ZFP36,IL7R,KLF2,FOXP3
	GO: Biological Process	GO:0001816	cytokine production		4.247E-10	1.262E-6	4.352E-8	3.732E-7	20	1110	TYROBP,RSAD2,CADM1,CEBPB,TIGIT,GAPDH,INHBA,CD80,SRGN,LPL,CCL2,CCL4,KLF4,IL18R1,ZFP36,CD200,KLF2,TNFRSF4,ARG1,FOXP3
	GO: Biological Process	GO:0045087	innate immune response		5.625E-10	1.672E-6	5.476E-8	4.695E-7	20	1128	MRC1,TYROBP,IFI27L2,RSAD2,CADM1,GAPDH,IFITM3,HLA-DQA1,C1QA,C1QC,CCL2,CCL4,GRN,CCL8,APOE,CCL24,IFIT1,KLRC1,CTSS,ARG1
	GO: Biological Process	GO:0032101	regulation of response to external stimulus		5.712E-10	1.698E-6	5.476E-8	4.695E-7	22	1396	LGMN,TYROBP,RSAD2,CADM1,CEBPB,IER3,CTSC,LPL,CCL2,CCL4,GRN,CCL8,APOE,CCL24,KLF4,IL2RA,KLRC1,CTSS,ZFP36,CD200,ARG1,FOXP3
	GO: Biological Process	GO:0007159	leukocyte cell-cell adhesion		9.019E-10	2.681E-6	8.377E-8	7.182E-7	14	492	CEBPB,ICOS,TIGIT,HLA-DQA1,CD80,CCL2,CTLA4,KLF4,ITGAL,IL2RA,VCAM1,IL7R,ARG1,FOXP3
	GO: Biological Process	GO:0046651	lymphocyte proliferation		1.367E-9	4.062E-6	1.231E-7	1.056E-6	13	419	TYROBP,CADM1,CEBPB,HLA-DQA1,CD80,CTLA4,ITGAL,IL2RA,VCAM1,IL7R,TNFRSF4,ARG1,FOXP3
	GO: Biological Process	GO:0032943	mononuclear cell proliferation		1.670E-9	4.963E-6	1.460E-7	1.252E-6	13	426	TYROBP,CADM1,CEBPB,HLA-DQA1,CD80,CTLA4,ITGAL,IL2RA,VCAM1,IL7R,TNFRSF4,ARG1,FOXP3
	GO: Biological Process	GO:1903131	mononuclear cell differentiation		2.340E-9	6.954E-6	1.987E-7	1.704E-6	15	629	RSAD2,CEBPB,PSAP,INHBA,HLA-DQA1,CD80,FOS,IGKC,CTLA4,IL2RA,IL18R1,KLRC1,VCAM1,IL7R,FOXP3
	GO: Biological Process	GO:0002443	leukocyte mediated immunity		2.649E-9	7.872E-6	2.187E-7	1.875E-6	14	535	TYROBP,RSAD2,CADM1,HLA-DQA1,CD80,CTSC,C1QA,C1QC,CCL2,IL18R1,KLRC1,IL7R,ARG1,FOXP3
	GO: Biological Process	GO:0030097	hemopoiesis		3.326E-9	9.886E-6	2.666E-7	2.286E-6	22	1534	TYROBP,RSAD2,CEBPB,PSAP,INHBA,HLA-DQA1,CD80,FOS,LPL,IGKC,C1QC,CCL2,CTLA4,KLF4,IL2RA,IL18R1,KLRC1,ZFP36,VCAM1,IL7R,KLF2,FOXP3
	GO: Biological Process	GO:0008285	negative regulation of cell population proliferation		3.409E-9	1.013E-5	2.666E-7	2.286E-6	18	991	TYROBP,BTG2,CEBPB,LMNA,INHBA,IFITM3,HLA-DQA1,CD80,FTH1,CCL2,CCL8,CTLA4,APOE,KLF4,IL2RA,CD200,ARG1,FOXP3
	GO: Biological Process	GO:0031347	regulation of defense response		5.273E-9	1.567E-5	3.940E-7	3.378E-6	18	1019	TYROBP,RSAD2,CADM1,CEBPB,IER3,CTSC,LPL,GRN,APOE,CCL24,KLF4,IL2RA,KLRC1,CTSS,ZFP36,CD200,ARG1,FOXP3
	GO: Biological Process	GO:0050863	regulation of T cell activation		5.302E-9	1.576E-5	3.940E-7	3.378E-6	13	469	CEBPB,ICOS,TIGIT,HLA-DQA1,CD80,CCL2,CTLA4,ITGAL,IL2RA,VCAM1,IL7R,ARG1,FOXP3
	GO: Biological Process	GO:0051250	negative regulation of lymphocyte activation		5.574E-9	1.657E-5	4.022E-7	3.448E-6	10	231	TYROBP,CEBPB,TIGIT,INHBA,HLA-DQA1,CD80,CTLA4,IL2RA,ARG1,FOXP3
	GO: Biological Process	GO:0042098	T cell proliferation		5.683E-9	1.689E-5	4.022E-7	3.448E-6	11	303	CADM1,CEBPB,HLA-DQA1,CD80,CTLA4,ITGAL,IL2RA,VCAM1,TNFRSF4,ARG1,FOXP3
	GO: Biological Process	GO:0007155	cell adhesion		5.878E-9	1.747E-5	4.062E-7	3.483E-6	23	1735	RHOB,TGFBI,S100A10,COL6A3,CADM1,CEBPB,ICOS,TIGIT,HLA-DQA1,CD80,CCL2,CD72,CCL4,CTLA4,KLF4,ITGAL,IL2RA,MARCKS,VCAM1,IL7R,CD200,ARG1,FOXP3
	GO: Biological Process	GO:0002696	positive regulation of leukocyte activation		6.488E-9	1.928E-5	4.383E-7	3.758E-6	13	477	TYROBP,JUND,ICOS,HLA-DQA1,CD80,CTSC,CCL2,ITGAL,IL2RA,VCAM1,IL7R,TNFRSF4,FOXP3
	GO: Biological Process	GO:0002456	T cell mediated immunity		8.048E-9	2.392E-5	5.315E-7	4.557E-6	9	176	RSAD2,CADM1,CD80,CTSC,IL18R1,KLRC1,IL7R,ARG1,FOXP3
	GO: Biological Process	GO:0045597	positive regulation of cell differentiation		8.511E-9	2.529E-5	5.476E-7	4.695E-6	19	1183	TYROBP,JUND,CEBPB,LMNA,INHBA,IFITM3,HLA-DQA1,CD80,SGK1,FOS,LPL,GRN,CCL8,APOE,IL2RA,MARCKS,ZFP36,IL7R,FOXP3
	GO: Biological Process	GO:0002449	lymphocyte mediated immunity		8.659E-9	2.574E-5	5.476E-7	4.695E-6	12	398	RSAD2,CADM1,HLA-DQA1,CD80,CTSC,C1QA,C1QC,IL18R1,KLRC1,IL7R,ARG1,FOXP3
	GO: Biological Process	GO:0034341	response to type II interferon		8.883E-9	2.640E-5	5.500E-7	4.716E-6	9	178	MRC1,GAPDH,IFITM3,HLA-DQA1,CCL2,CCL4,CCL8,CCL24,ARG1
	GO: Biological Process	GO:0050670	regulation of lymphocyte proliferation		1.102E-8	3.274E-5	6.681E-7	5.729E-6	11	323	TYROBP,CEBPB,HLA-DQA1,CD80,CTLA4,ITGAL,IL2RA,VCAM1,TNFRSF4,ARG1,FOXP3
	GO: Biological Process	GO:0050867	positive regulation of cell activation		1.136E-8	3.376E-5	6.751E-7	5.789E-6	13	500	TYROBP,JUND,ICOS,HLA-DQA1,CD80,CTSC,CCL2,ITGAL,IL2RA,VCAM1,IL7R,TNFRSF4,FOXP3
	GO: Biological Process	GO:0032944	regulation of mononuclear cell proliferation		1.251E-8	3.717E-5	7.288E-7	6.249E-6	11	327	TYROBP,CEBPB,HLA-DQA1,CD80,CTLA4,ITGAL,IL2RA,VCAM1,TNFRSF4,ARG1,FOXP3
	GO: Biological Process	GO:0022407	regulation of cell-cell adhesion		1.342E-8	3.989E-5	7.672E-7	6.578E-6	14	608	CEBPB,ICOS,TIGIT,HLA-DQA1,CD80,CCL2,CTLA4,KLF4,ITGAL,IL2RA,VCAM1,IL7R,ARG1,FOXP3
	GO: Biological Process	GO:0002460	adaptive immune response based on somatic recombination of immune receptors built from immunoglobulin superfamily domains		1.377E-8	4.094E-5	7.724E-7	6.623E-6	12	415	RSAD2,CADM1,HLA-DQA1,CD80,CTSC,C1QA,C1QC,IL18R1,KLRC1,IL7R,ARG1,FOXP3
	GO: Biological Process	GO:0050672	negative regulation of lymphocyte proliferation		2.161E-8	6.422E-5	1.189E-6	1.020E-5	8	138	TYROBP,CEBPB,HLA-DQA1,CD80,CTLA4,IL2RA,ARG1,FOXP3
	GO: Biological Process	GO:0032945	negative regulation of mononuclear cell proliferation		2.287E-8	6.796E-5	1.236E-6	1.059E-5	8	139	TYROBP,CEBPB,HLA-DQA1,CD80,CTLA4,IL2RA,ARG1,FOXP3
	GO: Biological Process	GO:1903038	negative regulation of leukocyte cell-cell adhesion		2.782E-8	8.269E-5	1.477E-6	1.266E-5	9	203	CEBPB,TIGIT,HLA-DQA1,CD80,CTLA4,KLF4,IL2RA,ARG1,FOXP3
	GO: Biological Process	GO:0050727	regulation of inflammatory response		3.137E-8	9.324E-5	1.636E-6	1.403E-5	13	545	CEBPB,IER3,CTSC,LPL,GRN,APOE,CCL24,KLF4,IL2RA,CTSS,ZFP36,CD200,FOXP3
	GO: Biological Process	GO:0051094	positive regulation of developmental process		3.864E-8	1.148E-4	1.980E-6	1.698E-5	22	1755	RHOB,TYROBP,JUND,CEBPB,LMNA,INHBA,IFITM3,HLA-DQA1,CD80,SGK1,FOS,LPL,GRN,CCL8,APOE,CCL24,KLF4,IL2RA,MARCKS,ZFP36,IL7R,FOXP3
	GO: Biological Process	GO:0060284	regulation of cell development		5.117E-8	1.521E-4	2.572E-6	2.205E-5	18	1181	S100A10,TYROBP,BTG2,CEBPB,INHBA,HLA-DQA1,CD80,SGK1,FOS,C1QC,GRN,CTLA4,APOE,IL2RA,MARCKS,ZFP36,IL7R,FOXP3
	GO: Biological Process	GO:0030098	lymphocyte differentiation		5.191E-8	1.543E-4	2.572E-6	2.205E-5	13	569	RSAD2,PSAP,INHBA,HLA-DQA1,CD80,IGKC,CTLA4,IL2RA,IL18R1,KLRC1,VCAM1,IL7R,FOXP3
	GO: Biological Process	GO:0050776	regulation of immune response		5.474E-8	1.627E-4	2.667E-6	2.287E-5	17	1050	TYROBP,RSAD2,CADM1,CD80,IGKC,C1QA,C1QC,GRN,CTLA4,APOE,IL18R1,KLRC1,CTSS,IL7R,CD200,ARG1,FOXP3
	GO: Biological Process	GO:0010628	positive regulation of gene expression		8.077E-8	2.400E-4	3.872E-6	3.320E-5	20	1512	S100A10,TYROBP,RSAD2,CADM1,CEBPB,LMNA,TIGIT,GAPDH,INHBA,CD80,LPL,CCL2,CCL4,KLF4,IL18R1,ZFP36,IL7R,CD200,TNFRSF4,FOXP3
	GO: Biological Process	GO:0044403	biological process involved in symbiotic interaction		1.052E-7	3.127E-4	4.922E-6	4.220E-5	11	403	MRC1,GAPDH,IFITM3,CD80,CCL4,CCL8,APOE,CTSB,IFIT1,TNFRSF4,ARG1
	GO: Biological Process	GO:0080134	regulation of response to stress		1.066E-7	3.167E-4	4.922E-6	4.220E-5	22	1858	TYROBP,RSAD2,CADM1,CEBPB,PSAP,LMNA,IER3,CTSC,LPL,CCL2,GRN,RELL1,APOE,CCL24,KLF4,IL2RA,KLRC1,CTSS,ZFP36,CD200,ARG1,FOXP3
	GO: Biological Process	GO:0002703	regulation of leukocyte mediated immunity		1.076E-7	3.199E-4	4.922E-6	4.220E-5	10	316	TYROBP,RSAD2,CADM1,CD80,CCL2,IL18R1,KLRC1,IL7R,ARG1,FOXP3
	GO: Biological Process	GO:0001819	positive regulation of cytokine production		1.099E-7	3.266E-4	4.948E-6	4.243E-5	13	607	TYROBP,RSAD2,CADM1,CEBPB,TIGIT,GAPDH,CD80,LPL,CCL2,CCL4,IL18R1,CD200,FOXP3
	GO: Biological Process	GO:0030155	regulation of cell adhesion		1.162E-7	3.454E-4	5.155E-6	4.420E-5	16	972	TGFBI,S100A10,CEBPB,ICOS,TIGIT,HLA-DQA1,CD80,CCL2,CTLA4,KLF4,ITGAL,IL2RA,VCAM1,IL7R,ARG1,FOXP3
	GO: Biological Process	GO:0002250	adaptive immune response		1.231E-7	3.659E-4	5.381E-6	4.614E-5	15	848	RSAD2,CADM1,HLA-DQA1,CD80,CTSC,IGKC,C1QA,C1QC,CTLA4,IL18R1,KLRC1,CTSS,IL7R,ARG1,FOXP3
	GO: Biological Process	GO:0051251	positive regulation of lymphocyte activation		1.282E-7	3.811E-4	5.523E-6	4.736E-5	11	411	TYROBP,ICOS,HLA-DQA1,CD80,CCL2,ITGAL,IL2RA,VCAM1,IL7R,TNFRSF4,FOXP3
	GO: Biological Process	GO:0016032	viral process		1.340E-7	3.982E-4	5.689E-6	4.878E-5	12	511	MRC1,RSAD2,IFITM3,CD80,CCL2,CCL4,CCL8,APOE,CTSB,IFIT1,ZFP36,TNFRSF4
	GO: Biological Process	GO:0032103	positive regulation of response to external stimulus		1.365E-7	4.057E-4	5.715E-6	4.900E-5	14	733	LGMN,TYROBP,RSAD2,CADM1,CEBPB,CTSC,LPL,CCL2,CCL4,GRN,CCL24,KLRC1,CTSS,ARG1
	GO: Biological Process	GO:0042130	negative regulation of T cell proliferation		1.480E-7	4.400E-4	6.111E-6	5.240E-5	7	118	CEBPB,HLA-DQA1,CD80,CTLA4,IL2RA,ARG1,FOXP3
	GO: Biological Process	GO:0002705	positive regulation of leukocyte mediated immunity		1.628E-7	4.838E-4	6.627E-6	5.682E-5	8	179	TYROBP,RSAD2,CADM1,CCL2,IL18R1,KLRC1,ARG1,FOXP3
	GO: Biological Process	GO:0042129	regulation of T cell proliferation		1.770E-7	5.261E-4	7.110E-6	6.096E-5	9	252	CEBPB,HLA-DQA1,CD80,CTLA4,ITGAL,IL2RA,VCAM1,ARG1,FOXP3
	GO: Biological Process	GO:0050868	negative regulation of T cell activation		1.849E-7	5.496E-4	7.328E-6	6.284E-5	8	182	CEBPB,TIGIT,HLA-DQA1,CD80,CTLA4,IL2RA,ARG1,FOXP3
	GO: Biological Process	GO:0002697	regulation of immune effector process		2.066E-7	6.141E-4	8.029E-6	6.884E-5	12	532	TYROBP,RSAD2,CADM1,CD80,CCL2,GRN,IL18R1,KLRC1,IL7R,TNFRSF4,ARG1,FOXP3
	GO: Biological Process	GO:0002709	regulation of T cell mediated immunity		2.080E-7	6.182E-4	8.029E-6	6.884E-5	7	124	RSAD2,CD80,IL18R1,KLRC1,IL7R,ARG1,FOXP3
	GO: Biological Process	GO:0042981	regulation of apoptotic process		2.252E-7	6.694E-4	8.582E-6	7.359E-5	22	1939	RHOB,LGMN,TYROBP,BTG2,CEBPB,LMNA,GAPDH,IER3,INHBA,SGK1,CTSC,CCL2,GRN,CCL8,CTLA4,APOE,KLF4,CTSB,CTSS,ZFP36,IL7R,TNFRSF4
	GO: Biological Process	GO:1902105	regulation of leukocyte differentiation		2.775E-7	8.249E-4	1.044E-5	8.953E-5	11	444	TYROBP,CEBPB,INHBA,HLA-DQA1,CD80,FOS,C1QC,CTLA4,IL2RA,IL7R,FOXP3
	GO: Biological Process	GO:0033993	response to lipid		2.907E-7	8.639E-4	1.080E-5	9.259E-5	17	1180	MRC1,JUND,CEBPB,INHBA,CD80,SGK1,FOS,LPL,MT-ND3,CCL2,GRN,CCL8,KLF4,ZFP36,VCAM1,ARG1,FOXP3
	GO: Biological Process	GO:0071356	cellular response to tumor necrosis factor		2.977E-7	8.849E-4	1.092E-5	9.367E-5	9	268	FOS,CCL2,CCL4,CCL8,CCL24,ZFP36,VCAM1,KLF2,TNFRSF4
	GO: Biological Process	GO:0072676	lymphocyte migration		3.715E-7	1.104E-3	1.346E-5	1.154E-4	7	135	CADM1,CCL2,CCL4,CCL8,CCL24,ITGAL,CD200
	GO: Biological Process	GO:0043067	regulation of programmed cell death		3.822E-7	1.136E-3	1.366E-5	1.171E-4	22	1999	RHOB,LGMN,TYROBP,BTG2,CEBPB,LMNA,GAPDH,IER3,INHBA,SGK1,CTSC,CCL2,GRN,CCL8,CTLA4,APOE,KLF4,CTSB,CTSS,ZFP36,IL7R,TNFRSF4
	GO: Biological Process	GO:0001818	negative regulation of cytokine production		3.860E-7	1.147E-3	1.366E-5	1.171E-4	11	459	TYROBP,TIGIT,INHBA,SRGN,KLF4,ZFP36,CD200,KLF2,TNFRSF4,ARG1,FOXP3
	GO: Biological Process	GO:1903706	regulation of hemopoiesis		3.928E-7	1.168E-3	1.374E-5	1.178E-4	12	565	TYROBP,CEBPB,INHBA,HLA-DQA1,CD80,FOS,C1QC,CTLA4,IL2RA,ZFP36,IL7R,FOXP3
	GO: Biological Process	GO:0032102	negative regulation of response to external stimulus		4.820E-7	1.433E-3	1.666E-5	1.428E-4	12	576	IER3,CCL2,GRN,CCL8,APOE,KLF4,IL2RA,KLRC1,ZFP36,CD200,ARG1,FOXP3
	GO: Biological Process	GO:0022408	negative regulation of cell-cell adhesion		5.290E-7	1.572E-3	1.804E-5	1.547E-4	9	287	CEBPB,TIGIT,HLA-DQA1,CD80,CTLA4,KLF4,IL2RA,ARG1,FOXP3
	GO: Biological Process	GO:0002699	positive regulation of immune effector process		5.341E-7	1.587E-3	1.804E-5	1.547E-4	10	376	TYROBP,RSAD2,CADM1,CD80,CCL2,IL18R1,KLRC1,TNFRSF4,ARG1,FOXP3
	GO: Biological Process	GO:0034612	response to tumor necrosis factor		6.111E-7	1.816E-3	2.041E-5	1.750E-4	9	292	FOS,CCL2,CCL4,CCL8,CCL24,ZFP36,VCAM1,KLF2,TNFRSF4
	GO: Biological Process	GO:0031348	negative regulation of defense response		6.318E-7	1.878E-3	2.086E-5	1.789E-4	10	383	IER3,GRN,APOE,KLF4,IL2RA,KLRC1,ZFP36,CD200,ARG1,FOXP3
	GO: Biological Process	GO:0019058	viral life cycle		6.625E-7	1.969E-3	2.164E-5	1.855E-4	10	385	MRC1,RSAD2,IFITM3,CD80,CCL2,CCL8,APOE,CTSB,IFIT1,TNFRSF4
	GO: Biological Process	GO:0098609	cell-cell adhesion		7.104E-7	2.111E-3	2.295E-5	1.968E-4	16	1112	CADM1,CEBPB,ICOS,TIGIT,HLA-DQA1,CD80,CCL2,CTLA4,KLF4,ITGAL,IL2RA,VCAM1,IL7R,CD200,ARG1,FOXP3
	GO: Biological Process	GO:0032496	response to lipopolysaccharide		7.206E-7	2.142E-3	2.303E-5	1.975E-4	11	489	MRC1,JUND,CEBPB,CD80,FOS,CCL2,CCL8,ZFP36,VCAM1,ARG1,FOXP3
	GO: Biological Process	GO:0002710	negative regulation of T cell mediated immunity		7.287E-7	2.166E-3	2.304E-5	1.976E-4	5	50	CD80,KLRC1,IL7R,ARG1,FOXP3
	GO: Biological Process	GO:0071346	cellular response to type II interferon		7.929E-7	2.356E-3	2.481E-5	2.127E-4	7	151	MRC1,GAPDH,CCL2,CCL4,CCL8,CCL24,ARG1
	GO: Biological Process	GO:0050870	positive regulation of T cell activation		9.784E-7	2.908E-3	3.003E-5	2.575E-4	9	309	ICOS,HLA-DQA1,CD80,CCL2,ITGAL,IL2RA,VCAM1,IL7R,FOXP3
	GO: Biological Process	GO:0051402	neuron apoptotic process		9.802E-7	2.913E-3	3.003E-5	2.575E-4	10	402	LGMN,TYROBP,BTG2,CEBPB,GAPDH,CCL2,GRN,CCL8,APOE,CTSB
	GO: Biological Process	GO:0030217	T cell differentiation		1.072E-6	3.186E-3	3.251E-5	2.787E-4	10	406	RSAD2,PSAP,HLA-DQA1,CD80,CTLA4,IL2RA,IL18R1,KLRC1,IL7R,FOXP3
	GO: Biological Process	GO:0071674	mononuclear cell migration		1.167E-6	3.467E-3	3.499E-5	3.000E-4	8	232	LGMN,CADM1,CCL2,CCL4,CCL8,CCL24,ITGAL,CD200
	GO: Biological Process	GO:1901652	response to peptide		1.177E-6	3.499E-3	3.499E-5	3.000E-4	12	627	LGMN,JUND,BTG2,INHBA,SGK1,FOS,LPL,GATM,MARCKS,VCAM1,KLF2,ARG1
	GO: Biological Process	GO:0007162	negative regulation of cell adhesion		1.197E-6	3.558E-3	3.523E-5	3.020E-4	10	411	TGFBI,CEBPB,TIGIT,HLA-DQA1,CD80,CTLA4,KLF4,IL2RA,ARG1,FOXP3
	GO: Biological Process	GO:0002237	response to molecule of bacterial origin		1.314E-6	3.905E-3	3.827E-5	3.281E-4	11	520	MRC1,JUND,CEBPB,CD80,FOS,CCL2,CCL8,ZFP36,VCAM1,ARG1,FOXP3
	GO: Biological Process	GO:0002706	regulation of lymphocyte mediated immunity		1.326E-6	3.941E-3	3.827E-5	3.281E-4	8	236	RSAD2,CADM1,CD80,IL18R1,KLRC1,IL7R,ARG1,FOXP3
	GO: Biological Process	GO:0009615	response to virus		1.364E-6	4.053E-3	3.897E-5	3.342E-4	11	522	S100A6,IFI27L2,RSAD2,IFITM3,CCL2,CCL4,CCL8,ODC1,CCL24,IFIT1,FOXP3
	GO: Biological Process	GO:0050728	negative regulation of inflammatory response		1.504E-6	4.470E-3	4.257E-5	3.650E-4	8	240	IER3,GRN,APOE,KLF4,IL2RA,ZFP36,CD200,FOXP3
	GO: Biological Process	GO:0001906	cell killing		1.602E-6	4.761E-3	4.492E-5	3.851E-4	9	328	TYROBP,CADM1,GAPDH,CTSC,CCL2,CCL8,KLRC1,IL7R,ARG1
	GO: Biological Process	GO:0009617	response to bacterium		1.698E-6	5.047E-3	4.717E-5	4.045E-4	15	1043	MRC1,JUND,CEBPB,CD80,FOS,LPL,CCL2,GRN,CCL8,IFIT1,ZFP36,VCAM1,IL7R,ARG1,FOXP3
	GO: Biological Process	GO:1903039	positive regulation of leukocyte cell-cell adhesion		1.953E-6	5.805E-3	5.375E-5	4.608E-4	9	336	ICOS,HLA-DQA1,CD80,CCL2,ITGAL,IL2RA,VCAM1,IL7R,FOXP3
	GO: Biological Process	GO:0031349	positive regulation of defense response		3.031E-6	9.007E-3	8.263E-5	7.085E-4	11	567	TYROBP,RSAD2,CADM1,CEBPB,CTSC,LPL,GRN,CCL24,KLRC1,CTSS,ARG1
	GO: Biological Process	GO:0050798	activated T cell proliferation		3.420E-6	1.016E-2	9.240E-5	7.923E-4	5	68	CADM1,ITGAL,IL2RA,ARG1,FOXP3
	GO: Biological Process	GO:0048245	eosinophil chemotaxis		3.555E-6	1.057E-2	9.519E-5	8.162E-4	4	31	CCL2,CCL4,CCL8,CCL24
	GO: Biological Process	GO:0051336	regulation of hydrolase activity		4.691E-6	1.394E-2	1.234E-4	1.058E-3	15	1133	LGMN,S100A10,COL6A3,PSAP,GAPDH,CCL2,CCL4,GRN,CCL8,CCL24,KLF4,CTSB,CTSS,MARCKS,CD200
	GO: Biological Process	GO:0014070	response to organic cyclic compound		4.691E-6	1.394E-2	1.234E-4	1.058E-3	15	1133	JUND,BTG2,CEBPB,INHBA,SGK1,FOS,MT-ND3,CCL2,GRN,CCL8,IFIT1,ZFP36,KLF2,ARG1,FOXP3
	GO: Biological Process	GO:0001909	leukocyte mediated cytotoxicity		4.984E-6	1.481E-2	1.299E-4	1.114E-3	7	199	TYROBP,CADM1,CTSC,CCL2,KLRC1,IL7R,ARG1
	GO: Biological Process	GO:0071347	cellular response to interleukin-1		5.227E-6	1.553E-2	1.339E-4	1.148E-3	6	130	CEBPB,CCL2,CCL4,CCL8,CCL24,KLF2
	GO: Biological Process	GO:0001910	regulation of leukocyte mediated cytotoxicity		5.227E-6	1.553E-2	1.339E-4	1.148E-3	6	130	TYROBP,CADM1,CCL2,KLRC1,IL7R,ARG1
	GO: Biological Process	GO:0072677	eosinophil migration		5.856E-6	1.740E-2	1.488E-4	1.276E-3	4	35	CCL2,CCL4,CCL8,CCL24
	GO: Biological Process	GO:0048678	response to axon injury		5.962E-6	1.772E-2	1.502E-4	1.288E-3	6	133	LGMN,TYROBP,GRN,APOE,KLF4,ARG1
	GO: Biological Process	GO:0022409	positive regulation of cell-cell adhesion		6.979E-6	2.074E-2	1.743E-4	1.494E-3	9	393	ICOS,HLA-DQA1,CD80,CCL2,ITGAL,IL2RA,VCAM1,IL7R,FOXP3
	GO: Biological Process	GO:0002548	monocyte chemotaxis		7.643E-6	2.271E-2	1.893E-4	1.623E-3	5	80	LGMN,CCL2,CCL4,CCL8,CCL24
	GO: Biological Process	GO:0002823	negative regulation of adaptive immune response based on somatic recombination of immune receptors built from immunoglobulin superfamily domains		8.629E-6	2.565E-2	2.120E-4	1.817E-3	5	82	CD80,KLRC1,IL7R,ARG1,FOXP3
	GO: Biological Process	GO:0001912	positive regulation of leukocyte mediated cytotoxicity		9.158E-6	2.722E-2	2.231E-4	1.913E-3	5	83	TYROBP,CADM1,CCL2,KLRC1,ARG1
	GO: Biological Process	GO:0010720	positive regulation of cell development		9.704E-6	2.884E-2	2.345E-4	2.010E-3	11	641	TYROBP,HLA-DQA1,CD80,SGK1,FOS,GRN,APOE,IL2RA,MARCKS,IL7R,FOXP3
	GO: Biological Process	GO:0042116	macrophage activation		9.791E-6	2.910E-2	2.347E-4	2.012E-3	6	145	TYROBP,JUND,CTSC,C1QA,GRN,CD200
	GO: Biological Process	GO:1901701	cellular response to oxygen-containing compound		1.036E-5	3.078E-2	2.462E-4	2.111E-3	18	1703	RHOB,MRC1,LGMN,JUND,CEBPB,PSAP,INHBA,CD80,SGK1,FOS,LPL,CCL2,CCL8,MARCKS,ZFP36,VCAM1,KLF2,ARG1
	GO: Biological Process	GO:0002820	negative regulation of adaptive immune response		1.153E-5	3.428E-2	2.721E-4	2.333E-3	5	87	CD80,KLRC1,IL7R,ARG1,FOXP3
	GO: Biological Process	GO:0071396	cellular response to lipid		1.220E-5	3.625E-2	2.855E-4	2.448E-3	12	788	MRC1,CEBPB,INHBA,CD80,SGK1,FOS,LPL,MT-ND3,CCL2,CCL8,ZFP36,ARG1
	GO: Biological Process	GO:0002707	negative regulation of lymphocyte mediated immunity		1.289E-5	3.831E-2	2.993E-4	2.566E-3	5	89	CD80,KLRC1,IL7R,ARG1,FOXP3
	GO: Biological Process	GO:0043524	negative regulation of neuron apoptotic process		1.356E-5	4.031E-2	3.125E-4	2.679E-3	7	232	LGMN,BTG2,CEBPB,CCL2,GRN,CCL8,APOE
	GO: Biological Process	GO:0051345	positive regulation of hydrolase activity		1.387E-5	4.123E-2	3.172E-4	2.720E-3	11	666	LGMN,S100A10,PSAP,CCL2,CCL4,GRN,CCL8,CCL24,CTSS,MARCKS,CD200
	GO: Biological Process	GO:1901698	response to nitrogen compound		1.466E-5	4.357E-2	3.326E-4	2.852E-3	16	1407	LGMN,JUND,BTG2,CEBPB,INHBA,SGK1,FOS,LPL,GATM,APOE,IFIT1,MARCKS,VCAM1,KLF2,ARG1,FOXP3
	GO: Biological Process	GO:0046631	alpha-beta T cell activation		1.557E-5	4.627E-2	3.505E-4	3.005E-3	7	237	RSAD2,CEBPB,PSAP,CD80,IL2RA,IL18R1,FOXP3
	GO: Biological Process	GO:0002724	regulation of T cell cytokine production		1.775E-5	5.274E-2	3.912E-4	3.354E-3	4	46	RSAD2,IL18R1,ARG1,FOXP3
	GO: Biological Process	GO:0050869	negative regulation of B cell activation		1.775E-5	5.274E-2	3.912E-4	3.354E-3	4	46	TYROBP,INHBA,CTLA4,FOXP3
	GO: Biological Process	GO:0031341	regulation of cell killing		1.777E-5	5.281E-2	3.912E-4	3.354E-3	6	161	TYROBP,CADM1,CCL2,KLRC1,IL7R,ARG1
	GO: Biological Process	GO:0035710	CD4-positive, alpha-beta T cell activation		1.840E-5	5.470E-2	3.984E-4	3.416E-3	6	162	RSAD2,CEBPB,CD80,IL2RA,IL18R1,FOXP3
	GO: Biological Process	GO:0070555	response to interleukin-1		1.840E-5	5.470E-2	3.984E-4	3.416E-3	6	162	CEBPB,CCL2,CCL4,CCL8,CCL24,KLF2
	GO: Biological Process	GO:0019221	cytokine-mediated signaling pathway		1.854E-5	5.511E-2	3.984E-4	3.416E-3	10	561	IFITM3,CCL2,CCL4,CCL8,CCL24,IL2RA,IL18R1,IL7R,TNFRSF4,ARG1
	GO: Biological Process	GO:0031343	positive regulation of cell killing		1.864E-5	5.538E-2	3.984E-4	3.416E-3	5	96	TYROBP,CADM1,CCL2,KLRC1,ARG1
	GO: Biological Process	GO:0002822	regulation of adaptive immune response based on somatic recombination of immune receptors built from immunoglobulin superfamily domains		1.979E-5	5.883E-2	4.202E-4	3.603E-3	7	246	RSAD2,CD80,IL18R1,KLRC1,IL7R,ARG1,FOXP3
	GO: Biological Process	GO:2000501	regulation of natural killer cell chemotaxis		2.024E-5	6.016E-2	4.267E-4	3.658E-3	3	16	CCL2,CCL4,CCL8
	GO: Biological Process	GO:0050778	positive regulation of immune response		2.068E-5	6.146E-2	4.328E-4	3.711E-3	12	831	TYROBP,RSAD2,CADM1,CD80,IGKC,C1QA,C1QC,CTLA4,IL18R1,KLRC1,CTSS,FOXP3
	GO: Biological Process	GO:1902107	positive regulation of leukocyte differentiation		2.195E-5	6.525E-2	4.563E-4	3.912E-3	7	250	TYROBP,HLA-DQA1,CD80,FOS,IL2RA,IL7R,FOXP3
	GO: Biological Process	GO:0042113	B cell activation		2.237E-5	6.647E-2	4.616E-4	3.958E-3	8	347	TYROBP,INHBA,IGKC,CTLA4,VCAM1,IL7R,TNFRSF4,FOXP3
	GO: Biological Process	GO:0043523	regulation of neuron apoptotic process		2.283E-5	6.785E-2	4.679E-4	4.012E-3	8	348	LGMN,TYROBP,BTG2,CEBPB,CCL2,GRN,CCL8,APOE
	GO: Biological Process	GO:1903708	positive regulation of hemopoiesis		2.311E-5	6.867E-2	4.682E-4	4.014E-3	7	252	TYROBP,HLA-DQA1,CD80,FOS,IL2RA,IL7R,FOXP3
	GO: Biological Process	GO:1901653	cellular response to peptide		2.316E-5	6.882E-2	4.682E-4	4.014E-3	9	457	LGMN,INHBA,SGK1,FOS,LPL,MARCKS,VCAM1,KLF2,ARG1
	GO: Biological Process	GO:2000402	negative regulation of lymphocyte migration		2.452E-5	7.287E-2	4.920E-4	4.219E-3	3	17	CCL2,CCL8,CD200
	GO: Biological Process	GO:0050777	negative regulation of immune response		2.493E-5	7.408E-2	4.920E-4	4.219E-3	7	255	CD80,GRN,CTLA4,KLRC1,IL7R,ARG1,FOXP3
	GO: Biological Process	GO:0150076	neuroinflammatory response		2.500E-5	7.429E-2	4.920E-4	4.219E-3	5	102	TYROBP,CTSC,C1QA,GRN,CD200
	GO: Biological Process	GO:0002704	negative regulation of leukocyte mediated immunity		2.500E-5	7.429E-2	4.920E-4	4.219E-3	5	102	CD80,KLRC1,IL7R,ARG1,FOXP3
	GO: Biological Process	GO:0002698	negative regulation of immune effector process		2.581E-5	7.672E-2	5.047E-4	4.328E-3	6	172	CD80,GRN,KLRC1,IL7R,ARG1,FOXP3
	GO: Biological Process	GO:0010243	response to organonitrogen compound		2.787E-5	8.282E-2	5.413E-4	4.642E-3	15	1316	LGMN,JUND,BTG2,CEBPB,INHBA,SGK1,FOS,LPL,GATM,APOE,MARCKS,VCAM1,KLF2,ARG1,FOXP3
	GO: Biological Process	GO:0045785	positive regulation of cell adhesion		2.852E-5	8.476E-2	5.504E-4	4.719E-3	10	590	S100A10,ICOS,HLA-DQA1,CD80,CCL2,ITGAL,IL2RA,VCAM1,IL7R,FOXP3
	GO: Biological Process	GO:0035747	natural killer cell chemotaxis		2.935E-5	8.724E-2	5.628E-4	4.826E-3	3	18	CCL2,CCL4,CCL8
	GO: Biological Process	GO:0002819	regulation of adaptive immune response		3.036E-5	9.024E-2	5.785E-4	4.960E-3	7	263	RSAD2,CD80,IL18R1,KLRC1,IL7R,ARG1,FOXP3
	GO: Biological Process	GO:0043066	negative regulation of apoptotic process		3.429E-5	1.019E-1	6.491E-4	5.565E-3	14	1178	LGMN,BTG2,CEBPB,LMNA,GAPDH,IER3,SGK1,CCL2,GRN,CCL8,APOE,KLF4,IL7R,TNFRSF4
	GO: Biological Process	GO:0050900	leukocyte migration		3.745E-5	1.113E-1	7.045E-4	6.040E-3	9	486	LGMN,CADM1,CCL2,CCL4,CCL8,CCL24,ITGAL,VCAM1,CD200
	GO: Biological Process	GO:0009967	positive regulation of signal transduction		3.993E-5	1.187E-1	7.463E-4	6.399E-3	18	1882	RSAD2,PSAP,GAPDH,INHBA,CD80,CTSC,CCL2,CCL4,CCL8,RELL1,APOE,CCL24,ITGAL,IL18R1,CTSS,MARCKS,IL7R,KLF2
	GO: Biological Process	GO:0002369	T cell cytokine production		4.177E-5	1.241E-1	7.758E-4	6.652E-3	4	57	RSAD2,IL18R1,ARG1,FOXP3
	GO: Biological Process	GO:0045619	regulation of lymphocyte differentiation		4.419E-5	1.313E-1	8.158E-4	6.995E-3	7	279	INHBA,HLA-DQA1,CD80,CTLA4,IL2RA,IL7R,FOXP3
	GO: Biological Process	GO:0043069	negative regulation of programmed cell death		4.894E-5	1.455E-1	8.978E-4	7.698E-3	14	1217	LGMN,BTG2,CEBPB,LMNA,GAPDH,IER3,SGK1,CCL2,GRN,CCL8,APOE,KLF4,IL7R,TNFRSF4
	GO: Biological Process	GO:0001774	microglial cell activation		5.462E-5	1.623E-1	9.959E-4	8.539E-3	4	61	TYROBP,CTSC,C1QA,GRN
	GO: Biological Process	GO:0050671	positive regulation of lymphocyte proliferation		6.338E-5	1.884E-1	1.147E-3	9.839E-3	6	202	CD80,ITGAL,IL2RA,VCAM1,TNFRSF4,FOXP3
	GO: Biological Process	GO:0008284	positive regulation of cell population proliferation		6.371E-5	1.893E-1	1.147E-3	9.839E-3	14	1247	S100A6,LGMN,CD80,CCL2,GRN,ODC1,CCL24,ITGAL,IL2RA,VCAM1,IL7R,TNFRSF4,ARG1,FOXP3
	GO: Biological Process	GO:0009725	response to hormone		6.712E-5	1.995E-1	1.202E-3	1.030E-2	13	1092	JUND,BTG2,INHBA,SGK1,FOS,LPL,MT-ND3,GATM,CTSB,CTSS,MARCKS,ZFP36,ARG1
	GO: Biological Process	GO:2000502	negative regulation of natural killer cell chemotaxis		6.767E-5	2.011E-1	1.204E-3	1.033E-2	2	4	CCL2,CCL8
	GO: Biological Process	GO:0032946	positive regulation of mononuclear cell proliferation		6.877E-5	2.044E-1	1.209E-3	1.037E-2	6	205	CD80,ITGAL,IL2RA,VCAM1,TNFRSF4,FOXP3
	GO: Biological Process	GO:0050729	positive regulation of inflammatory response		6.877E-5	2.044E-1	1.209E-3	1.037E-2	6	205	CEBPB,CTSC,LPL,GRN,CCL24,CTSS
	GO: Biological Process	GO:0002269	leukocyte activation involved in inflammatory response		7.014E-5	2.085E-1	1.226E-3	1.051E-2	4	65	TYROBP,CTSC,C1QA,GRN
	GO: Biological Process	GO:0044093	positive regulation of molecular function		7.439E-5	2.211E-1	1.293E-3	1.109E-2	17	1788	LGMN,S100A10,CEBPB,PSAP,RPS2,SGK1,CCL2,CCL4,GRN,CCL8,APOE,CCL24,KLF4,IL18R1,CTSS,MARCKS,CD200
	GO: Biological Process	GO:0043434	response to peptide hormone		7.850E-5	2.333E-1	1.356E-3	1.163E-2	9	535	JUND,BTG2,INHBA,SGK1,FOS,LPL,GATM,MARCKS,ARG1
	GO: Biological Process	GO:0002517	T cell tolerance induction		8.134E-5	2.417E-1	1.397E-3	1.198E-2	3	25	ICOS,IL2RA,FOXP3
	GO: Biological Process	GO:0071407	cellular response to organic cyclic compound		8.389E-5	2.493E-1	1.433E-3	1.229E-2	10	671	CEBPB,INHBA,SGK1,MT-ND3,CCL2,CCL8,IFIT1,ZFP36,KLF2,ARG1
	GO: Biological Process	GO:0071385	cellular response to glucocorticoid stimulus		8.865E-5	2.635E-1	1.506E-3	1.291E-2	4	69	SGK1,MT-ND3,ZFP36,ARG1
	GO: Biological Process	GO:0032675	regulation of interleukin-6 production		8.944E-5	2.658E-1	1.510E-3	1.295E-2	6	215	TYROBP,CEBPB,LPL,CD200,KLF2,FOXP3
	GO: Biological Process	GO:0071676	negative regulation of mononuclear cell migration		9.172E-5	2.726E-1	1.540E-3	1.321E-2	3	26	CCL2,CCL8,CD200
	GO: Biological Process	GO:0061900	glial cell activation		1.047E-4	3.112E-1	1.738E-3	1.491E-2	4	72	TYROBP,CTSC,C1QA,GRN
	GO: Biological Process	GO:0048247	lymphocyte chemotaxis		1.047E-4	3.112E-1	1.738E-3	1.491E-2	4	72	CCL2,CCL4,CCL8,CCL24
	GO: Biological Process	GO:0070665	positive regulation of leukocyte proliferation		1.093E-4	3.248E-1	1.805E-3	1.547E-2	6	223	CD80,ITGAL,IL2RA,VCAM1,TNFRSF4,FOXP3
	GO: Biological Process	GO:0032635	interleukin-6 production		1.120E-4	3.329E-1	1.828E-3	1.567E-2	6	224	TYROBP,CEBPB,LPL,CD200,KLF2,FOXP3
	GO: Biological Process	GO:0002282	microglial cell activation involved in immune response		1.125E-4	3.345E-1	1.828E-3	1.567E-2	2	5	TYROBP,GRN
	GO: Biological Process	GO:1901624	negative regulation of lymphocyte chemotaxis		1.125E-4	3.345E-1	1.828E-3	1.567E-2	2	5	CCL2,CCL8
	GO: Biological Process	GO:0043085	positive regulation of catalytic activity		1.133E-4	3.367E-1	1.830E-3	1.569E-2	14	1316	LGMN,S100A10,PSAP,RPS2,CCL2,CCL4,GRN,CCL8,APOE,CCL24,KLF4,CTSS,MARCKS,CD200
	GO: Biological Process	GO:0035743	CD4-positive, alpha-beta T cell cytokine production		1.150E-4	3.418E-1	1.848E-3	1.584E-2	3	28	RSAD2,IL18R1,ARG1
	GO: Biological Process	GO:0043029	T cell homeostasis		1.228E-4	3.648E-1	1.961E-3	1.682E-2	4	75	IL2RA,IL7R,TNFRSF4,FOXP3
	GO: Biological Process	GO:0048871	multicellular organismal-level homeostasis		1.333E-4	3.962E-1	2.112E-3	1.811E-2	13	1169	CEBPB,INHBA,IGKC,GATM,CCL2,IL2RA,IL18R1,CTSS,ZFP36,IL7R,KLF2,TNFRSF4,FOXP3
	GO: Biological Process	GO:0071675	regulation of mononuclear cell migration		1.336E-4	3.971E-1	2.112E-3	1.811E-2	5	145	LGMN,CCL2,CCL4,CCL8,CD200
	GO: Biological Process	GO:0009314	response to radiation		1.373E-4	4.082E-1	2.160E-3	1.852E-2	9	576	RHOB,NR2F6,JUND,SGK1,FOS,MT-ND3,VCAM1,IL7R,FOXP3
	GO: Biological Process	GO:0032963	collagen metabolic process		1.518E-4	4.511E-1	2.371E-3	2.033E-2	5	149	INHBA,CCL2,CTSB,CTSS,ARG1
	GO: Biological Process	GO:0032680	regulation of tumor necrosis factor production		1.524E-4	4.528E-1	2.371E-3	2.033E-2	6	237	TYROBP,LPL,CCL2,CCL4,ZFP36,FOXP3
	GO: Biological Process	GO:0045580	regulation of T cell differentiation		1.559E-4	4.633E-1	2.400E-3	2.058E-2	6	238	HLA-DQA1,CD80,CTLA4,IL2RA,IL7R,FOXP3
	GO: Biological Process	GO:0045582	positive regulation of T cell differentiation		1.566E-4	4.654E-1	2.400E-3	2.058E-2	5	150	HLA-DQA1,CD80,IL2RA,IL7R,FOXP3
	GO: Biological Process	GO:0002544	chronic inflammatory response		1.567E-4	4.656E-1	2.400E-3	2.058E-2	3	31	CEBPB,VCAM1,FOXP3
	GO: Biological Process	GO:0043030	regulation of macrophage activation		1.577E-4	4.687E-1	2.404E-3	2.061E-2	4	80	JUND,CTSC,GRN,CD200
	GO: Biological Process	GO:0071384	cellular response to corticosteroid stimulus		1.655E-4	4.918E-1	2.509E-3	2.151E-2	4	81	SGK1,MT-ND3,ZFP36,ARG1
	GO: Biological Process	GO:0002708	positive regulation of lymphocyte mediated immunity		1.666E-4	4.951E-1	2.513E-3	2.155E-2	5	152	RSAD2,CADM1,IL18R1,KLRC1,FOXP3
	GO: Biological Process	GO:0019886	antigen processing and presentation of exogenous peptide antigen via MHC class II		1.725E-4	5.125E-1	2.589E-3	2.219E-2	3	32	LGMN,HLA-DQA1,CTSS
	GO: Biological Process	GO:0032640	tumor necrosis factor production		1.745E-4	5.187E-1	2.593E-3	2.224E-2	6	243	TYROBP,LPL,CCL2,CCL4,ZFP36,FOXP3
	GO: Biological Process	GO:1903555	regulation of tumor necrosis factor superfamily cytokine production		1.745E-4	5.187E-1	2.593E-3	2.224E-2	6	243	TYROBP,LPL,CCL2,CCL4,ZFP36,FOXP3
	GO: Biological Process	GO:0046632	alpha-beta T cell differentiation		1.771E-4	5.263E-1	2.605E-3	2.234E-2	5	154	RSAD2,PSAP,CD80,IL18R1,FOXP3
	GO: Biological Process	GO:0042102	positive regulation of T cell proliferation		1.771E-4	5.263E-1	2.605E-3	2.234E-2	5	154	CD80,ITGAL,IL2RA,VCAM1,FOXP3
	GO: Biological Process	GO:0071222	cellular response to lipopolysaccharide		1.784E-4	5.302E-1	2.612E-3	2.239E-2	7	349	MRC1,CEBPB,CD80,CCL2,CCL8,ZFP36,ARG1
	GO: Biological Process	GO:0009628	response to abiotic stimulus		1.803E-4	5.359E-1	2.627E-3	2.253E-2	15	1552	RHOB,LGMN,NR2F6,JUND,BTG2,LMNA,SGK1,FOS,LPL,MT-ND3,CCL2,CTSS,VCAM1,IL7R,FOXP3
	GO: Biological Process	GO:0002253	activation of immune response		1.864E-4	5.541E-1	2.703E-3	2.317E-2	9	600	TYROBP,RSAD2,IGKC,C1QA,C1QC,CTLA4,KLRC1,CTSS,FOXP3
	GO: Biological Process	GO:2000401	regulation of lymphocyte migration		1.904E-4	5.660E-1	2.741E-3	2.350E-2	4	84	CCL2,CCL4,CCL8,CD200
	GO: Biological Process	GO:1901699	cellular response to nitrogen compound		1.909E-4	5.674E-1	2.741E-3	2.350E-2	11	891	LGMN,CEBPB,INHBA,SGK1,FOS,LPL,IFIT1,MARCKS,VCAM1,KLF2,ARG1
	GO: Biological Process	GO:0071706	tumor necrosis factor superfamily cytokine production		1.991E-4	5.918E-1	2.845E-3	2.440E-2	6	249	TYROBP,LPL,CCL2,CCL4,ZFP36,FOXP3
	GO: Biological Process	GO:0032870	cellular response to hormone stimulus		2.172E-4	6.455E-1	3.086E-3	2.646E-2	10	754	INHBA,SGK1,FOS,LPL,MT-ND3,CTSB,CTSS,MARCKS,ZFP36,ARG1
	GO: Biological Process	GO:0001913	T cell mediated cytotoxicity		2.180E-4	6.480E-1	3.086E-3	2.646E-2	4	87	CADM1,CTSC,KLRC1,IL7R
	GO: Biological Process	GO:0009611	response to wounding		2.315E-4	6.879E-1	3.260E-3	2.795E-2	10	760	LGMN,S100A10,TYROBP,INHBA,CCL2,GRN,APOE,KLF4,ZFP36,ARG1
	GO: Biological Process	GO:0071219	cellular response to molecule of bacterial origin		2.346E-4	6.971E-1	3.288E-3	2.819E-2	7	365	MRC1,CEBPB,CD80,CCL2,CCL8,ZFP36,ARG1
	GO: Biological Process	GO:0045669	positive regulation of osteoblast differentiation		2.379E-4	7.072E-1	3.320E-3	2.847E-2	4	89	JUND,CEBPB,LMNA,IFITM3
	GO: Biological Process	GO:0002495	antigen processing and presentation of peptide antigen via MHC class II		2.458E-4	7.307E-1	3.414E-3	2.928E-2	3	36	LGMN,HLA-DQA1,CTSS
	GO: Biological Process	GO:0019079	viral genome replication		2.509E-4	7.458E-1	3.469E-3	2.974E-2	5	166	RSAD2,IFITM3,CCL2,CCL8,IFIT1
	GO: Biological Process	GO:0050864	regulation of B cell activation		2.580E-4	7.668E-1	3.538E-3	3.034E-2	5	167	TYROBP,INHBA,CTLA4,TNFRSF4,FOXP3
	GO: Biological Process	GO:0002831	regulation of response to biotic stimulus		2.584E-4	7.678E-1	3.538E-3	3.034E-2	9	627	TYROBP,RSAD2,CADM1,GRN,APOE,KLRC1,CTSS,ARG1,FOXP3
	GO: Biological Process	GO:0051701	biological process involved in interaction with host		2.619E-4	7.783E-1	3.570E-3	3.061E-2	6	262	MRC1,IFITM3,CD80,CTSB,IFIT1,TNFRSF4
	GO: Biological Process	GO:1901623	regulation of lymphocyte chemotaxis		2.669E-4	7.932E-1	3.622E-3	3.106E-2	3	37	CCL2,CCL4,CCL8
	GO: Biological Process	GO:0045088	regulation of innate immune response		2.716E-4	8.072E-1	3.633E-3	3.115E-2	8	497	TYROBP,RSAD2,CADM1,GRN,APOE,KLRC1,CTSS,ARG1
	GO: Biological Process	GO:0051384	response to glucocorticoid		2.726E-4	8.102E-1	3.633E-3	3.115E-2	5	169	SGK1,FOS,MT-ND3,ZFP36,ARG1
	GO: Biological Process	GO:0051702	biological process involved in interaction with symbiont		2.726E-4	8.102E-1	3.633E-3	3.115E-2	5	169	GAPDH,CCL4,CCL8,APOE,ARG1
	GO: Biological Process	GO:0045621	positive regulation of lymphocyte differentiation		2.726E-4	8.102E-1	3.633E-3	3.115E-2	5	169	HLA-DQA1,CD80,IL2RA,IL7R,FOXP3
	GO: Biological Process	GO:0002504	antigen processing and presentation of peptide or polysaccharide antigen via MHC class II		2.891E-4	8.591E-1	3.835E-3	3.289E-2	3	38	LGMN,HLA-DQA1,CTSS
	GO: Biological Process	GO:0030334	regulation of cell migration		2.919E-4	8.675E-1	3.842E-3	3.294E-2	13	1266	RHOB,LGMN,LMNA,IFITM3,SGK1,CCL2,CCL4,GRN,CCL8,APOE,CCL24,KLF4,CD200
	GO: Biological Process	GO:0031103	axon regeneration		2.934E-4	8.721E-1	3.842E-3	3.294E-2	4	94	LGMN,GRN,APOE,KLF4
	GO: Biological Process	GO:0070098	chemokine-mediated signaling pathway		2.934E-4	8.721E-1	3.842E-3	3.294E-2	4	94	CCL2,CCL4,CCL8,CCL24
	GO: Biological Process	GO:0007611	learning or memory		2.994E-4	8.899E-1	3.903E-3	3.347E-2	7	380	LGMN,BTG2,CEBPB,SGK1,FOS,GATM,APOE
	GO: Biological Process	GO:0050808	synapse organization		3.074E-4	9.137E-1	3.975E-3	3.408E-2	9	642	RHOB,LGMN,CADM1,SRGN,C1QA,C1QC,GRN,APOE,MARCKS
	GO: Biological Process	GO:0000302	response to reactive oxygen species		3.076E-4	9.143E-1	3.975E-3	3.408E-2	6	270	RHOB,PSAP,FOS,APOE,KLF2,ARG1
	GO: Biological Process	GO:0071353	cellular response to interleukin-4		3.124E-4	9.284E-1	4.019E-3	3.446E-2	3	39	MRC1,RPS2,ARG1
	GO: Biological Process	GO:0070374	positive regulation of ERK1 and ERK2 cascade		3.459E-4	1.000E0	4.431E-3	3.799E-2	6	276	INHBA,CCL2,CCL4,CCL8,APOE,CCL24
	GO: Biological Process	GO:0010629	negative regulation of gene expression		3.536E-4	1.000E0	4.511E-3	3.868E-2	16	1840	LGMN,TYROBP,BTG2,LMNA,TIGIT,GAPDH,INHBA,SRGN,APOE,KLF4,ZFP36,CD200,KLF2,TNFRSF4,ARG1,FOXP3
	GO: Biological Process	GO:0099173	postsynapse organization		3.664E-4	1.000E0	4.653E-3	3.990E-2	6	279	LGMN,CADM1,SRGN,GRN,APOE,MARCKS
	GO: Biological Process	GO:0051093	negative regulation of developmental process		3.797E-4	1.000E0	4.802E-3	4.117E-2	13	1301	LGMN,BTG2,LMNA,INHBA,SRGN,C1QC,CCL2,CTLA4,APOE,KLF4,ZFP36,KLF2,FOXP3
	GO: Biological Process	GO:0071216	cellular response to biotic stimulus		3.838E-4	1.000E0	4.833E-3	4.144E-2	7	396	MRC1,CEBPB,CD80,CCL2,CCL8,ZFP36,ARG1
	GO: Biological Process	GO:0002685	regulation of leukocyte migration		3.878E-4	1.000E0	4.863E-3	4.170E-2	6	282	LGMN,CCL2,CCL4,CCL8,CCL24,CD200
	GO: Biological Process	GO:0070670	response to interleukin-4		3.896E-4	1.000E0	4.865E-3	4.171E-2	3	42	MRC1,RPS2,ARG1
	GO: Biological Process	GO:0001776	leukocyte homeostasis		3.931E-4	1.000E0	4.888E-3	4.191E-2	5	183	CCL2,IL2RA,IL7R,TNFRSF4,FOXP3
	GO: Biological Process	GO:2000134	negative regulation of G1/S transition of mitotic cell cycle		4.007E-4	1.000E0	4.932E-3	4.229E-2	4	102	INHBA,CCL2,CCL8,KLF4
	GO: Biological Process	GO:0071499	cellular response to laminar fluid shear stress		4.016E-4	1.000E0	4.932E-3	4.229E-2	2	9	KLF4,KLF2
	GO: Biological Process	GO:0009445	putrescine metabolic process		4.016E-4	1.000E0	4.932E-3	4.229E-2	2	9	SAT1,ODC1
	GO: Biological Process	GO:0031099	regeneration		4.262E-4	1.000E0	5.200E-3	4.459E-2	7	403	LGMN,CEBPB,INHBA,FOS,GRN,APOE,KLF4
	GO: Biological Process	GO:1990868	response to chemokine		4.313E-4	1.000E0	5.200E-3	4.459E-2	4	104	CCL2,CCL4,CCL8,CCL24
	GO: Biological Process	GO:1990869	cellular response to chemokine		4.313E-4	1.000E0	5.200E-3	4.459E-2	4	104	CCL2,CCL4,CCL8,CCL24
	GO: Biological Process	GO:0051090	regulation of DNA-binding transcription factor activity		4.332E-4	1.000E0	5.200E-3	4.459E-2	8	533	JUND,CEBPB,SGK1,KLF4,IL18R1,CD200,TNFRSF4,FOXP3
	GO: Biological Process	GO:0045930	negative regulation of mitotic cell cycle		4.336E-4	1.000E0	5.200E-3	4.459E-2	6	288	BTG2,IER3,INHBA,CCL2,CCL8,KLF4
	GO: Biological Process	GO:0002687	positive regulation of leukocyte migration		4.339E-4	1.000E0	5.200E-3	4.459E-2	5	187	LGMN,CCL2,CCL4,CCL8,CCL24
	GO: Biological Process	GO:0045667	regulation of osteoblast differentiation		4.446E-4	1.000E0	5.296E-3	4.541E-2	5	188	LGMN,JUND,CEBPB,LMNA,IFITM3
	GO: Biological Process	GO:0071495	cellular response to endogenous stimulus		4.471E-4	1.000E0	5.296E-3	4.541E-2	16	1879	LGMN,CEBPB,INHBA,SGK1,FOS,LPL,MT-ND3,CCL2,KLF4,CTSB,CTSS,MARCKS,ZFP36,VCAM1,KLF2,ARG1
	GO: Biological Process	GO:0031102	neuron projection regeneration		4.473E-4	1.000E0	5.296E-3	4.541E-2	4	105	LGMN,GRN,APOE,KLF4
	GO: Biological Process	GO:0006979	response to oxidative stress		4.496E-4	1.000E0	5.302E-3	4.546E-2	8	536	RHOB,SELENOP,PSAP,FOS,MT-ND3,APOE,KLF2,ARG1
	GO: Biological Process	GO:0046718	viral entry into host cell		4.894E-4	1.000E0	5.749E-3	4.930E-2	5	192	MRC1,IFITM3,CD80,CTSB,TNFRSF4
	GO: Biological Process	GO:2000145	regulation of cell motility		4.962E-4	1.000E0	5.806E-3	4.978E-2	13	1338	RHOB,LGMN,LMNA,IFITM3,SGK1,CCL2,CCL4,GRN,CCL8,APOE,CCL24,KLF4,CD200
	GO: Biological Process	GO:0045650	negative regulation of macrophage differentiation		5.009E-4	1.000E0	5.818E-3	4.988E-2	2	10	INHBA,C1QC
	GO: Biological Process	GO:0002761	regulation of myeloid leukocyte differentiation		5.011E-4	1.000E0	5.818E-3	4.988E-2	5	193	TYROBP,CEBPB,INHBA,FOS,C1QC
	GO: Cellular Component	GO:0009986	cell surface		1.459E-10	4.450E-8	4.450E-8	2.803E-7	21	1184	MRC1,S100A10,TYROBP,ICOS,TIGIT,IFITM3,HLA-DQA1,CD80,LPL,IGKC,CTLA4,APOE,ITGAL,CTSB,IL2RA,KLRC1,CTSS,VCAM1,IL7R,CD200,TNFRSF4
	GO: Cellular Component	GO:0009897	external side of plasma membrane		5.164E-8	1.575E-5	7.875E-6	4.960E-5	13	576	ICOS,HLA-DQA1,CD80,IGKC,CTLA4,APOE,ITGAL,CTSB,IL2RA,KLRC1,VCAM1,IL7R,TNFRSF4
	GO: Cellular Component	GO:0098552	side of membrane		8.543E-8	2.606E-5	8.686E-6	5.471E-5	15	835	S100A6,ICOS,HLA-DQA1,CD80,IGKC,RPS16,CTLA4,APOE,ITGAL,CTSB,IL2RA,KLRC1,VCAM1,IL7R,TNFRSF4
	GO: Cellular Component	GO:0036021	endolysosome lumen		3.573E-7	1.090E-4	2.725E-5	1.716E-4	3	5	LGMN,CTSB,CTSS
	GO: Cellular Component	GO:0062023	collagen-containing extracellular matrix		1.450E-6	4.421E-4	8.842E-5	5.570E-4	11	532	S100A6,TGFBI,S100A10,COL6A3,PSAP,CTSC,C1QA,C1QC,APOE,CTSB,CTSS
	GO: Cellular Component	GO:0005775	vacuolar lumen		2.733E-6	8.335E-4	1.135E-4	7.148E-4	7	184	LGMN,PSAP,CTSC,GRN,CTSB,CTSS,ARG1
	GO: Cellular Component	GO:0005764	lysosome		2.976E-6	9.078E-4	1.135E-4	7.148E-4	13	824	LGMN,PSAP,IFITM3,HLA-DQA1,SRGN,CTSC,FTH1,GRN,APOE,CTSB,CTSS,MARCKS,ARG1
	GO: Cellular Component	GO:0000323	lytic vacuole		2.976E-6	9.078E-4	1.135E-4	7.148E-4	13	824	LGMN,PSAP,IFITM3,HLA-DQA1,SRGN,CTSC,FTH1,GRN,APOE,CTSB,CTSS,MARCKS,ARG1
	GO: Cellular Component	GO:0005773	vacuole		1.028E-5	3.135E-3	3.270E-4	2.060E-3	13	924	LGMN,PSAP,IFITM3,HLA-DQA1,SRGN,CTSC,FTH1,GRN,APOE,CTSB,CTSS,MARCKS,ARG1
	GO: Cellular Component	GO:0031012	extracellular matrix		1.215E-5	3.706E-3	3.270E-4	2.060E-3	11	665	S100A6,TGFBI,S100A10,COL6A3,PSAP,CTSC,C1QA,C1QC,APOE,CTSB,CTSS
	GO: Cellular Component	GO:0030312	external encapsulating structure		1.250E-5	3.811E-3	3.270E-4	2.060E-3	11	667	S100A6,TGFBI,S100A10,COL6A3,PSAP,CTSC,C1QA,C1QC,APOE,CTSB,CTSS
	GO: Cellular Component	GO:0031904	endosome lumen		1.286E-5	3.924E-3	3.270E-4	2.060E-3	4	43	LGMN,GAPDH,CTSB,CTSS
	GO: Cellular Component	GO:0005770	late endosome		1.765E-5	5.382E-3	4.140E-4	2.608E-3	8	340	RHOB,LGMN,PSAP,GAPDH,IFITM3,GRN,APOE,CTSS
	GO: Cellular Component	GO:0062167	complement component C1q complex		3.305E-5	1.008E-2	7.201E-4	4.536E-3	2	3	C1QA,C1QC
	GO: Cellular Component	GO:0005602	complement component C1 complex		1.097E-4	3.346E-2	2.091E-3	1.317E-2	2	5	C1QA,C1QC
	GO: Cellular Component	GO:0035976	transcription factor AP-1 complex		1.097E-4	3.346E-2	2.091E-3	1.317E-2	2	5	JUND,FOS
	GO: Cellular Component	GO:0036019	endolysosome		1.233E-4	3.759E-2	2.211E-3	1.393E-2	3	29	LGMN,CTSB,CTSS
	GO: Cellular Component	GO:0030139	endocytic vesicle		3.001E-4	9.152E-2	4.989E-3	3.143E-2	7	385	HLA-DQA1,FTH1,CCL2,CTLA4,APOE,CTSS,IL7R
	GO: Cellular Component	GO:0048471	perinuclear region of cytoplasm		3.108E-4	9.479E-2	4.989E-3	3.143E-2	11	955	S100A6,LGMN,LMNA,GAPDH,INHBA,IFITM3,SGK1,CCL2,CTLA4,ODC1,CTSB
	GO: Cellular Component	GO:0045334	clathrin-coated endocytic vesicle		3.678E-4	1.122E-1	5.609E-3	3.533E-2	4	101	HLA-DQA1,CTLA4,APOE,IL7R
	GO: Cellular Component	GO:0005768	endosome		4.364E-4	1.331E-1	6.127E-3	3.860E-2	12	1162	RHOB,MRC1,LGMN,PSAP,GAPDH,IFITM3,HLA-DQA1,GRN,APOE,CTSB,CTSS,VCAM1
	GO: Cellular Component	GO:0043202	lysosomal lumen		4.419E-4	1.348E-1	6.127E-3	3.860E-2	4	106	LGMN,PSAP,CTSB,CTSS
	GO: Cellular Component	GO:0030141	secretory granule		4.668E-4	1.424E-1	6.190E-3	3.899E-2	11	1002	TYROBP,SELENOP,PSAP,SRGN,CTSC,FTH1,GRN,ITGAL,CTSB,CTSS,ARG1

## Sheet: GO all DC
GO all DC changes
	Category	ID	Name	Source	p-value	q-value Bonferroni	q-value FDR B&H	q-value FDR B&Y	Hit Count in Query List	Hit Count in Genome	Hit in Query List
	GO: Biological Process	GO:0009607	response to biotic stimulus		1.028E-15	1.928E-12	1.928E-12	1.564E-11	27	1998	TYROBP,IFI27L2,JUND,SP100,PTPN6,RSAD2,CADM1,FCGR1A,ISG15,SLC15A2,IFITM3,TNIP3,RNF213,CCDC80,IRF4,IRF7,CCL8,CCL22,MMP12,PARP14,KLF4,IL4I1,IFIT2,IFIT1,PLAC8,VCAM1,STAT2
	GO: Biological Process	GO:0051707	response to other organism		7.505E-14	1.407E-10	4.915E-11	3.988E-10	25	1951	TYROBP,IFI27L2,JUND,SP100,PTPN6,RSAD2,CADM1,FCGR1A,ISG15,SLC15A2,IFITM3,TNIP3,RNF213,CCDC80,IRF4,IRF7,CCL8,CCL22,MMP12,PARP14,IFIT2,IFIT1,PLAC8,VCAM1,STAT2
	GO: Biological Process	GO:0043207	response to external biotic stimulus		7.865E-14	1.475E-10	4.915E-11	3.988E-10	25	1955	TYROBP,IFI27L2,JUND,SP100,PTPN6,RSAD2,CADM1,FCGR1A,ISG15,SLC15A2,IFITM3,TNIP3,RNF213,CCDC80,IRF4,IRF7,CCL8,CCL22,MMP12,PARP14,IFIT2,IFIT1,PLAC8,VCAM1,STAT2
	GO: Biological Process	GO:0098542	defense response to other organism		1.556E-13	2.918E-10	6.895E-11	5.594E-10	22	1445	TYROBP,IFI27L2,SP100,PTPN6,RSAD2,CADM1,FCGR1A,ISG15,SLC15A2,IFITM3,TNIP3,RNF213,IRF4,IRF7,CCL8,CCL22,MMP12,PARP14,IFIT2,IFIT1,PLAC8,STAT2
	GO: Biological Process	GO:0045087	innate immune response		1.839E-13	3.447E-10	6.895E-11	5.594E-10	20	1128	TYROBP,IFI27L2,SP100,PTPN6,RSAD2,CADM1,FCGR1A,ISG15,SLC15A2,IFITM3,TNIP3,IRF4,IRF7,CCL8,CCL22,MMP12,PARP14,IFIT2,IFIT1,STAT2
	GO: Biological Process	GO:0071357	cellular response to type I interferon		3.102E-11	5.816E-8	9.693E-9	7.865E-8	8	90	SP100,PTPN6,ISG15,IFITM3,IRF7,MMP12,IFIT1,STAT2
	GO: Biological Process	GO:0071345	cellular response to cytokine stimulus		4.230E-11	7.931E-8	1.130E-8	9.170E-8	17	1004	SP100,PTPN6,ISG15,IFITM3,RPS2,DUSP1,IRF7,CCL8,CCL22,MMP12,PARP14,KLF4,IFIT2,IFIT1,VCAM1,STAT2,KLF2
	GO: Biological Process	GO:0034340	response to type I interferon		4.822E-11	9.041E-8	1.130E-8	9.170E-8	8	95	SP100,PTPN6,ISG15,IFITM3,IRF7,MMP12,IFIT1,STAT2
	GO: Biological Process	GO:0002682	regulation of immune system process		1.255E-10	2.353E-7	2.614E-8	2.121E-7	21	1812	LST1,TYROBP,JUND,PTPN6,RSAD2,CADM1,FCGR1A,ISG15,SLC15A2,TNFSF9,DUSP1,IGKC,TNIP3,IRF4,IRF7,CCL8,MMP12,PARP14,IL4I1,VCAM1,STAT2
	GO: Biological Process	GO:0034097	response to cytokine		2.254E-10	4.226E-7	3.864E-8	3.135E-7	17	1118	SP100,PTPN6,ISG15,IFITM3,RPS2,DUSP1,IRF7,CCL8,CCL22,MMP12,PARP14,KLF4,IFIT2,IFIT1,VCAM1,STAT2,KLF2
	GO: Biological Process	GO:0140888	interferon-mediated signaling pathway		2.267E-10	4.250E-7	3.864E-8	3.135E-7	8	115	SP100,PTPN6,ISG15,IFITM3,IRF7,MMP12,PARP14,STAT2
	GO: Biological Process	GO:0045088	regulation of innate immune response		1.051E-9	1.970E-6	1.604E-7	1.302E-6	12	497	TYROBP,PTPN6,RSAD2,CADM1,ISG15,SLC15A2,TNIP3,IRF4,IRF7,MMP12,PARP14,STAT2
	GO: Biological Process	GO:0060337	type I interferon-mediated signaling pathway		1.180E-9	2.212E-6	1.604E-7	1.302E-6	7	87	SP100,PTPN6,ISG15,IFITM3,IRF7,MMP12,STAT2
	GO: Biological Process	GO:0002831	regulation of response to biotic stimulus		1.198E-9	2.246E-6	1.604E-7	1.302E-6	13	627	TYROBP,PTPN6,RSAD2,CADM1,ISG15,SLC15A2,TNIP3,IRF4,IRF7,MMP12,PARP14,IL4I1,STAT2
	GO: Biological Process	GO:0032101	regulation of response to external stimulus		6.645E-9	1.246E-5	8.307E-7	6.740E-6	17	1396	TYROBP,PTPN6,RSAD2,CADM1,FCGR1A,ISG15,MYCBP2,SLC15A2,DUSP1,TNIP3,IRF4,IRF7,CCL8,MMP12,PARP14,KLF4,STAT2
	GO: Biological Process	GO:0050776	regulation of immune response		8.001E-9	1.500E-5	9.376E-7	7.608E-6	15	1050	TYROBP,PTPN6,RSAD2,CADM1,FCGR1A,ISG15,SLC15A2,IGKC,TNIP3,IRF4,IRF7,MMP12,PARP14,IL4I1,STAT2
	GO: Biological Process	GO:0002684	positive regulation of immune system process		8.885E-9	1.666E-5	9.800E-7	7.951E-6	16	1235	TYROBP,JUND,PTPN6,RSAD2,CADM1,FCGR1A,SLC15A2,TNFSF9,IGKC,TNIP3,IRF4,IRF7,CCL8,MMP12,IL4I1,VCAM1
	GO: Biological Process	GO:0009615	response to virus		2.352E-8	4.411E-5	2.450E-6	1.988E-5	11	522	IFI27L2,RSAD2,ISG15,IFITM3,IRF7,CCL8,CCL22,MMP12,IFIT2,IFIT1,STAT2
	GO: Biological Process	GO:0031347	regulation of defense response		4.648E-8	8.715E-5	4.587E-6	3.722E-5	14	1019	TYROBP,PTPN6,RSAD2,CADM1,FCGR1A,ISG15,SLC15A2,TNIP3,IRF4,IRF7,MMP12,PARP14,KLF4,STAT2
	GO: Biological Process	GO:0060338	regulation of type I interferon-mediated signaling pathway		8.702E-8	1.632E-4	8.158E-6	6.619E-5	5	48	PTPN6,ISG15,IRF7,MMP12,STAT2
	GO: Biological Process	GO:0002683	negative regulation of immune system process		1.326E-7	2.486E-4	1.184E-5	9.604E-5	11	619	LST1,TYROBP,PTPN6,ISG15,DUSP1,IRF4,CCL8,MMP12,PARP14,IL4I1,STAT2
	GO: Biological Process	GO:0048525	negative regulation of viral process		2.150E-7	4.031E-4	1.832E-5	1.487E-4	6	111	SP100,RSAD2,ISG15,IFITM3,LY6E,IFIT1
	GO: Biological Process	GO:0051607	defense response to virus		2.547E-7	4.776E-4	2.033E-5	1.650E-4	9	392	IFI27L2,RSAD2,ISG15,IFITM3,IRF7,MMP12,IFIT2,IFIT1,STAT2
	GO: Biological Process	GO:0140546	defense response to symbiont		2.603E-7	4.880E-4	2.033E-5	1.650E-4	9	393	IFI27L2,RSAD2,ISG15,IFITM3,IRF7,MMP12,IFIT2,IFIT1,STAT2
	GO: Biological Process	GO:0060759	regulation of response to cytokine stimulus		3.419E-7	6.411E-4	2.564E-5	2.081E-4	7	197	PTPN6,ISG15,IRF7,MMP12,PARP14,KLF4,STAT2
	GO: Biological Process	GO:0019221	cytokine-mediated signaling pathway		5.224E-7	9.795E-4	3.767E-5	3.057E-4	10	561	SP100,PTPN6,ISG15,IFITM3,IRF7,CCL8,CCL22,MMP12,PARP14,STAT2
	GO: Biological Process	GO:0050778	positive regulation of immune response		2.423E-6	4.544E-3	1.683E-4	1.366E-3	11	831	TYROBP,PTPN6,RSAD2,CADM1,FCGR1A,SLC15A2,IGKC,TNIP3,IRF4,IRF7,MMP12
	GO: Biological Process	GO:0045089	positive regulation of innate immune response		2.671E-6	5.008E-3	1.788E-4	1.451E-3	8	385	TYROBP,RSAD2,CADM1,SLC15A2,TNIP3,IRF4,IRF7,MMP12
	GO: Biological Process	GO:0060761	negative regulation of response to cytokine stimulus		3.854E-6	7.226E-3	2.492E-4	2.022E-3	5	102	ISG15,MMP12,PARP14,KLF4,STAT2
	GO: Biological Process	GO:0001959	regulation of cytokine-mediated signaling pathway		4.281E-6	8.027E-3	2.676E-4	2.171E-3	6	185	PTPN6,ISG15,IRF7,MMP12,PARP14,STAT2
	GO: Biological Process	GO:0002833	positive regulation of response to biotic stimulus		4.898E-6	9.183E-3	2.889E-4	2.344E-3	8	418	TYROBP,RSAD2,CADM1,SLC15A2,TNIP3,IRF4,IRF7,MMP12
	GO: Biological Process	GO:0002764	immune response-regulating signaling pathway		4.931E-6	9.246E-3	2.889E-4	2.344E-3	9	561	TYROBP,PTPN6,RSAD2,FCGR1A,SLC15A2,IGKC,TNIP3,IRF4,IRF7
	GO: Biological Process	GO:0031349	positive regulation of defense response		5.374E-6	1.008E-2	3.054E-4	2.478E-3	9	567	TYROBP,RSAD2,CADM1,FCGR1A,SLC15A2,TNIP3,IRF4,IRF7,MMP12
	GO: Biological Process	GO:0050792	regulation of viral process		6.893E-6	1.292E-2	3.801E-4	3.084E-3	6	201	SP100,RSAD2,ISG15,IFITM3,LY6E,IFIT1
	GO: Biological Process	GO:0070661	leukocyte proliferation		1.099E-5	2.061E-2	5.890E-4	4.779E-3	8	467	LST1,TYROBP,PTPN6,CADM1,TNFSF9,CCL8,IL4I1,VCAM1
	GO: Biological Process	GO:0080134	regulation of response to stress		1.209E-5	2.268E-2	6.299E-4	5.111E-3	15	1858	TYROBP,PTPN6,RSAD2,CADM1,FCGR1A,ISG15,SLC15A2,DUSP1,TNIP3,IRF4,IRF7,MMP12,PARP14,KLF4,STAT2
	GO: Biological Process	GO:0045071	negative regulation of viral genome replication		1.298E-5	2.434E-2	6.580E-4	5.339E-3	4	62	RSAD2,ISG15,IFITM3,IFIT1
	GO: Biological Process	GO:0046649	lymphocyte activation		1.478E-5	2.772E-2	7.294E-4	5.918E-3	11	1005	LST1,TYROBP,PTPN6,RSAD2,CADM1,TNFSF9,IGKC,IRF4,IRF7,IL4I1,VCAM1
	GO: Biological Process	GO:0070663	regulation of leukocyte proliferation		1.650E-5	3.094E-2	7.933E-4	6.437E-3	7	354	LST1,TYROBP,PTPN6,TNFSF9,CCL8,IL4I1,VCAM1
	GO: Biological Process	GO:0045321	leukocyte activation		1.737E-5	3.257E-2	8.048E-4	6.530E-3	12	1227	LST1,TYROBP,JUND,PTPN6,RSAD2,CADM1,TNFSF9,IGKC,IRF4,IRF7,IL4I1,VCAM1
	GO: Biological Process	GO:0060339	negative regulation of type I interferon-mediated signaling pathway		1.760E-5	3.300E-2	8.048E-4	6.530E-3	3	22	ISG15,MMP12,STAT2
	GO: Biological Process	GO:0001817	regulation of cytokine production		1.998E-5	3.745E-2	8.918E-4	7.236E-3	11	1038	TYROBP,PTPN6,RSAD2,CADM1,ISG15,TNFSF9,IRF4,IRF7,MMP12,KLF4,KLF2
	GO: Biological Process	GO:0016032	viral process		2.104E-5	3.945E-2	9.174E-4	7.443E-3	8	511	SP100,RSAD2,ISG15,IFITM3,IRF7,CCL8,LY6E,IFIT1
	GO: Biological Process	GO:0070664	negative regulation of leukocyte proliferation		2.361E-5	4.427E-2	1.006E-3	8.164E-3	5	148	LST1,TYROBP,PTPN6,CCL8,IL4I1
	GO: Biological Process	GO:0002757	immune response-activating signaling pathway		2.553E-5	4.786E-2	1.064E-3	8.630E-3	8	525	TYROBP,PTPN6,RSAD2,SLC15A2,IGKC,TNIP3,IRF4,IRF7
	GO: Biological Process	GO:0050777	negative regulation of immune response		2.657E-5	4.983E-2	1.083E-3	8.789E-3	6	255	PTPN6,ISG15,MMP12,PARP14,IL4I1,STAT2
	GO: Biological Process	GO:0002758	innate immune response-activating signaling pathway		3.297E-5	6.182E-2	1.315E-3	1.067E-2	6	265	TYROBP,RSAD2,SLC15A2,TNIP3,IRF4,IRF7
	GO: Biological Process	GO:0001816	cytokine production		3.709E-5	6.953E-2	1.449E-3	1.175E-2	11	1110	TYROBP,PTPN6,RSAD2,CADM1,ISG15,TNFSF9,IRF4,IRF7,MMP12,KLF4,KLF2
	GO: Biological Process	GO:0019079	viral genome replication		4.093E-5	7.675E-2	1.518E-3	1.231E-2	5	166	RSAD2,ISG15,IFITM3,CCL8,IFIT1
	GO: Biological Process	GO:0032103	positive regulation of response to external stimulus		4.127E-5	7.738E-2	1.518E-3	1.231E-2	9	733	TYROBP,RSAD2,CADM1,FCGR1A,SLC15A2,TNIP3,IRF4,IRF7,MMP12
	GO: Biological Process	GO:0035455	response to interferon-alpha		4.128E-5	7.741E-2	1.518E-3	1.231E-2	3	29	IFITM3,IFIT2,IFIT1
	GO: Biological Process	GO:0030098	lymphocyte differentiation		4.520E-5	8.474E-2	1.611E-3	1.307E-2	8	569	PTPN6,RSAD2,TNFSF9,IGKC,IRF4,IRF7,IL4I1,VCAM1
	GO: Biological Process	GO:0002460	adaptive immune response based on somatic recombination of immune receptors built from immunoglobulin superfamily domains		4.554E-5	8.538E-2	1.611E-3	1.307E-2	7	415	PTPN6,RSAD2,CADM1,FCGR1A,IRF4,IRF7,IL4I1
	GO: Biological Process	GO:0046651	lymphocyte proliferation		4.838E-5	9.072E-2	1.680E-3	1.363E-2	7	419	LST1,TYROBP,PTPN6,CADM1,TNFSF9,IL4I1,VCAM1
	GO: Biological Process	GO:0032102	negative regulation of response to external stimulus		4.927E-5	9.237E-2	1.680E-3	1.363E-2	8	576	PTPN6,ISG15,DUSP1,CCL8,MMP12,PARP14,KLF4,STAT2
	GO: Biological Process	GO:1903900	regulation of viral life cycle		5.122E-5	9.604E-2	1.690E-3	1.371E-2	5	174	RSAD2,ISG15,IFITM3,LY6E,IFIT1
	GO: Biological Process	GO:0002694	regulation of leukocyte activation		5.138E-5	9.635E-2	1.690E-3	1.371E-2	9	754	LST1,TYROBP,JUND,PTPN6,TNFSF9,IRF4,IRF7,IL4I1,VCAM1
	GO: Biological Process	GO:0032943	mononuclear cell proliferation		5.372E-5	1.007E-1	1.726E-3	1.400E-2	7	426	LST1,TYROBP,PTPN6,CADM1,TNFSF9,IL4I1,VCAM1
	GO: Biological Process	GO:0002218	activation of innate immune response		5.552E-5	1.041E-1	1.726E-3	1.400E-2	6	291	TYROBP,RSAD2,SLC15A2,TNIP3,IRF4,IRF7
	GO: Biological Process	GO:0002832	negative regulation of response to biotic stimulus		5.556E-5	1.042E-1	1.726E-3	1.400E-2	5	177	ISG15,MMP12,PARP14,IL4I1,STAT2
	GO: Biological Process	GO:0040011	locomotion		5.660E-5	1.061E-1	1.726E-3	1.400E-2	14	1861	RHOB,SP100,ARSB,MYCBP2,IFITM3,DUSP1,MALAT1,CCDC80,CCL8,CCL22,MMP12,KLF4,MMP13,VCAM1
	GO: Biological Process	GO:0034341	response to type II interferon		5.707E-5	1.070E-1	1.726E-3	1.400E-2	5	178	SP100,IFITM3,CCL8,CCL22,PARP14
	GO: Biological Process	GO:0002253	activation of immune response		6.562E-5	1.230E-1	1.953E-3	1.585E-2	8	600	TYROBP,PTPN6,RSAD2,SLC15A2,IGKC,TNIP3,IRF4,IRF7
	GO: Biological Process	GO:0001775	cell activation		6.816E-5	1.278E-1	1.997E-3	1.620E-2	12	1410	LST1,TYROBP,JUND,PTPN6,RSAD2,CADM1,TNFSF9,IGKC,IRF4,IRF7,IL4I1,VCAM1
	GO: Biological Process	GO:0001819	positive regulation of cytokine production		7.117E-5	1.334E-1	2.053E-3	1.666E-2	8	607	TYROBP,RSAD2,CADM1,ISG15,TNFSF9,IRF4,IRF7,MMP12
	GO: Biological Process	GO:0001960	negative regulation of cytokine-mediated signaling pathway		7.598E-5	1.425E-1	2.159E-3	1.751E-2	4	97	ISG15,MMP12,PARP14,STAT2
	GO: Biological Process	GO:0045069	regulation of viral genome replication		7.908E-5	1.483E-1	2.213E-3	1.796E-2	4	98	RSAD2,ISG15,IFITM3,IFIT1
	GO: Biological Process	GO:0002703	regulation of leukocyte mediated immunity		8.751E-5	1.641E-1	2.413E-3	1.958E-2	6	316	TYROBP,PTPN6,RSAD2,CADM1,FCGR1A,IL4I1
	GO: Biological Process	GO:1903131	mononuclear cell differentiation		9.121E-5	1.710E-1	2.478E-3	2.011E-2	8	629	PTPN6,RSAD2,TNFSF9,IGKC,IRF4,IRF7,IL4I1,VCAM1
	GO: Biological Process	GO:0051249	regulation of lymphocyte activation		9.636E-5	1.807E-1	2.561E-3	2.078E-2	8	634	LST1,TYROBP,PTPN6,TNFSF9,IRF4,IRF7,IL4I1,VCAM1
	GO: Biological Process	GO:0050865	regulation of cell activation		9.699E-5	1.819E-1	2.561E-3	2.078E-2	9	819	LST1,TYROBP,JUND,PTPN6,TNFSF9,IRF4,IRF7,IL4I1,VCAM1
	GO: Biological Process	GO:0050670	regulation of lymphocyte proliferation		9.869E-5	1.851E-1	2.570E-3	2.085E-2	6	323	LST1,TYROBP,PTPN6,TNFSF9,IL4I1,VCAM1
	GO: Biological Process	GO:0032944	regulation of mononuclear cell proliferation		1.056E-4	1.980E-1	2.712E-3	2.200E-2	6	327	LST1,TYROBP,PTPN6,TNFSF9,IL4I1,VCAM1
	GO: Biological Process	GO:0001906	cell killing		1.074E-4	2.013E-1	2.720E-3	2.207E-2	6	328	TYROBP,PTPN6,CADM1,FCGR1A,CCL8,CCL22
	GO: Biological Process	GO:0009617	response to bacterium		1.172E-4	2.197E-1	2.927E-3	2.375E-2	10	1043	JUND,FCGR1A,ISG15,TNIP3,RNF213,CCDC80,CCL8,IFIT1,PLAC8,VCAM1
	GO: Biological Process	GO:0002521	leukocyte differentiation		1.186E-4	2.225E-1	2.927E-3	2.375E-2	9	841	TYROBP,PTPN6,RSAD2,TNFSF9,IGKC,IRF4,IRF7,IL4I1,VCAM1
	GO: Biological Process	GO:0030097	hemopoiesis		1.525E-4	2.859E-1	3.713E-3	3.013E-2	12	1534	TYROBP,PTPN6,RSAD2,ISG15,TNFSF9,IGKC,IRF4,IRF7,KLF4,IL4I1,VCAM1,KLF2
	GO: Biological Process	GO:0071499	cellular response to laminar fluid shear stress		1.885E-4	3.535E-1	4.521E-3	3.668E-2	2	9	KLF4,KLF2
	GO: Biological Process	GO:0045824	negative regulation of innate immune response		1.905E-4	3.571E-1	4.521E-3	3.668E-2	4	123	ISG15,MMP12,PARP14,STAT2
	GO: Biological Process	GO:0002697	regulation of immune effector process		2.135E-4	4.003E-1	4.963E-3	4.027E-2	7	532	TYROBP,PTPN6,RSAD2,CADM1,FCGR1A,IRF4,IL4I1
	GO: Biological Process	GO:0002706	regulation of lymphocyte mediated immunity		2.144E-4	4.020E-1	4.963E-3	4.027E-2	5	236	PTPN6,RSAD2,CADM1,FCGR1A,IL4I1
	GO: Biological Process	GO:0002443	leukocyte mediated immunity		2.209E-4	4.143E-1	5.052E-3	4.099E-2	7	535	TYROBP,PTPN6,RSAD2,CADM1,FCGR1A,IRF7,IL4I1
	GO: Biological Process	GO:0042110	T cell activation		2.242E-4	4.204E-1	5.065E-3	4.109E-2	8	717	PTPN6,RSAD2,CADM1,TNFSF9,IRF4,IRF7,IL4I1,VCAM1
	GO: Biological Process	GO:0009968	negative regulation of signal transduction		2.484E-4	4.657E-1	5.454E-3	4.425E-2	12	1616	PTPN6,CADM1,SGMS1,ISG15,DUSP1,TNIP3,RNF213,IRF4,MMP12,PARP14,KLF4,STAT2
	GO: Biological Process	GO:0031348	negative regulation of defense response		2.488E-4	4.666E-1	5.454E-3	4.425E-2	6	383	PTPN6,ISG15,MMP12,PARP14,KLF4,STAT2
	GO: Biological Process	GO:0002221	pattern recognition receptor signaling pathway		2.502E-4	4.691E-1	5.454E-3	4.425E-2	5	244	RSAD2,SLC15A2,TNIP3,IRF4,IRF7
	GO: Biological Process	GO:0019058	viral life cycle		2.559E-4	4.798E-1	5.515E-3	4.475E-2	6	385	RSAD2,ISG15,IFITM3,CCL8,LY6E,IFIT1
	GO: Biological Process	GO:0032479	regulation of type I interferon production		2.798E-4	5.246E-1	5.962E-3	4.837E-2	4	136	TYROBP,ISG15,IRF7,MMP12

## Sheet: GO clusters 0-2
GO cluster 0	Category	ID	Name	Source	p-value	q-value Bonferroni	q-value FDR B&H	q-value FDR B&Y	Hit Count in Query List	Hit Count in Genome	Hit in Query List
	GO: Molecular Function	GO:0031727	CCR2 chemokine receptor binding		3.559E-5	5.729E-3	5.729E-3	3.244E-2	2	8	CCL2,CCL8
	GO: Biological Process	GO:0043207	response to external biotic stimulus		3.494E-9	5.080E-6	1.688E-6	1.327E-5	14	1955	MRC1,CCL2,IFI27L2,JUND,IRF7,CCL8,ATF3,IFITM2,CEBPB,ISG15,IFITM3,CXCR4,PLAC8,VCAM1
	GO: Biological Process	GO:0009615	response to virus		3.672E-9	5.338E-6	1.688E-6	1.327E-5	9	522	CCL2,IFI27L2,IRF7,CCL8,ATF3,IFITM2,ISG15,IFITM3,CXCR4
	GO: Biological Process	GO:0009607	response to biotic stimulus		4.643E-9	6.751E-6	1.688E-6	1.327E-5	14	1998	MRC1,CCL2,IFI27L2,JUND,IRF7,CCL8,ATF3,IFITM2,CEBPB,ISG15,IFITM3,CXCR4,PLAC8,VCAM1
	GO: Biological Process	GO:0016032	viral process		6.911E-8	1.005E-4	1.799E-5	1.414E-4	8	511	MRC1,CCL2,IRF7,CCL8,IFITM2,ISG15,IFITM3,CXCR4
	GO: Biological Process	GO:0071345	cellular response to cytokine stimulus		7.425E-8	1.080E-4	1.799E-5	1.414E-4	10	1004	MRC1,CCL2,IRF7,CCL8,IFITM2,CEBPB,ISG15,IFITM3,CXCR4,VCAM1
	GO: Biological Process	GO:0019058	viral life cycle		1.953E-7	2.840E-4	3.283E-5	2.580E-4	7	385	MRC1,CCL2,CCL8,IFITM2,ISG15,IFITM3,CXCR4
	GO: Biological Process	GO:0002682	regulation of immune system process		1.997E-7	2.904E-4	3.283E-5	2.580E-4	12	1812	LST1,CCL2,MAFB,JUND,IRF7,CCL8,CEBPB,ISG15,INHBA,CXCR4,VCAM1,IGKC
	GO: Biological Process	GO:0034097	response to cytokine		2.032E-7	2.955E-4	3.283E-5	2.580E-4	10	1118	MRC1,CCL2,IRF7,CCL8,IFITM2,CEBPB,ISG15,IFITM3,CXCR4,VCAM1
	GO: Biological Process	GO:0002683	negative regulation of immune system process		2.998E-7	4.360E-4	4.360E-5	3.427E-4	8	619	LST1,CCL2,MAFB,CCL8,CEBPB,ISG15,INHBA,CXCR4
	GO: Biological Process	GO:0045321	leukocyte activation		4.819E-7	7.007E-4	6.370E-5	5.007E-4	10	1227	LST1,CCL2,MAFB,JUND,IRF7,CEBPB,INHBA,CXCR4,VCAM1,IGKC
	GO: Biological Process	GO:0032496	response to lipopolysaccharide		9.766E-7	1.420E-3	1.115E-4	8.763E-4	7	489	MRC1,CCL2,JUND,CCL8,CEBPB,CXCR4,VCAM1
	GO: Biological Process	GO:0046649	lymphocyte activation		9.969E-7	1.449E-3	1.115E-4	8.763E-4	9	1005	LST1,CCL2,MAFB,IRF7,CEBPB,INHBA,CXCR4,VCAM1,IGKC
	GO: Biological Process	GO:0019079	viral genome replication		1.187E-6	1.726E-3	1.233E-4	9.691E-4	5	166	CCL2,CCL8,IFITM2,ISG15,IFITM3
	GO: Biological Process	GO:0009617	response to bacterium		1.358E-6	1.975E-3	1.317E-4	1.035E-3	9	1043	MRC1,CCL2,JUND,CCL8,CEBPB,ISG15,CXCR4,PLAC8,VCAM1
	GO: Biological Process	GO:0002237	response to molecule of bacterial origin		1.472E-6	2.140E-3	1.338E-4	1.051E-3	7	520	MRC1,CCL2,JUND,CCL8,CEBPB,CXCR4,VCAM1
	GO: Biological Process	GO:0034341	response to type II interferon		1.675E-6	2.435E-3	1.395E-4	1.096E-3	5	178	MRC1,CCL2,CCL8,IFITM2,IFITM3
	GO: Biological Process	GO:0001775	cell activation		1.726E-6	2.510E-3	1.395E-4	1.096E-3	10	1410	LST1,CCL2,MAFB,JUND,IRF7,CEBPB,INHBA,CXCR4,VCAM1,IGKC
	GO: Biological Process	GO:0090280	positive regulation of calcium ion import		2.094E-6	3.045E-3	1.569E-4	1.233E-3	3	22	CCL2,CCL8,CXCR4
	GO: Biological Process	GO:0098542	defense response to other organism		2.158E-6	3.138E-3	1.569E-4	1.233E-3	10	1445	MRC1,CCL2,IFI27L2,IRF7,CCL8,IFITM2,CEBPB,ISG15,IFITM3,PLAC8
	GO: Biological Process	GO:0019221	cytokine-mediated signaling pathway		2.437E-6	3.543E-3	1.614E-4	1.268E-3	7	561	CCL2,IRF7,CCL8,IFITM2,ISG15,IFITM3,CXCR4
	GO: Biological Process	GO:0002573	myeloid leukocyte differentiation		2.442E-6	3.551E-3	1.614E-4	1.268E-3	6	352	CCL2,MAFB,IRF7,CEBPB,INHBA,CXCR4
	GO: Biological Process	GO:0060337	type I interferon-mediated signaling pathway		2.929E-6	4.258E-3	1.825E-4	1.434E-3	4	87	IRF7,IFITM2,ISG15,IFITM3
	GO: Biological Process	GO:0002521	leukocyte differentiation		3.012E-6	4.379E-3	1.825E-4	1.434E-3	8	841	CCL2,MAFB,IRF7,CEBPB,INHBA,CXCR4,VCAM1,IGKC
	GO: Biological Process	GO:0045669	positive regulation of osteoblast differentiation		3.207E-6	4.664E-3	1.865E-4	1.466E-3	4	89	JUND,IFITM2,CEBPB,IFITM3
	GO: Biological Process	GO:0071357	cellular response to type I interferon		3.354E-6	4.877E-3	1.876E-4	1.474E-3	4	90	IRF7,IFITM2,ISG15,IFITM3
	GO: Biological Process	GO:0048871	multicellular organismal-level homeostasis		3.493E-6	5.078E-3	1.881E-4	1.478E-3	9	1169	CCL2,MAFB,CEBPB,PRDX5,ISG15,INHBA,CXCR4,PLAC8,IGKC
	GO: Biological Process	GO:0033993	response to lipid		3.772E-6	5.485E-3	1.931E-4	1.518E-3	9	1180	MRC1,CCL2,JUND,CCL8,CEBPB,INHBA,CXCR4,SGK1,VCAM1
	GO: Biological Process	GO:0045597	positive regulation of cell differentiation		3.852E-6	5.601E-3	1.931E-4	1.518E-3	9	1183	JUND,CCL8,IFITM2,CEBPB,ISG15,INHBA,IFITM3,CXCR4,SGK1
	GO: Biological Process	GO:0034340	response to type I interferon		4.163E-6	6.053E-3	2.018E-4	1.586E-3	4	95	IRF7,IFITM2,ISG15,IFITM3
	GO: Biological Process	GO:0043067	regulation of programmed cell death		5.150E-6	7.487E-3	2.415E-4	1.898E-3	11	1999	RHOB,CCL2,IRF7,CCL8,ATF3,CEBPB,PRDX5,INHBA,CXCR4,SGK1,PLAC8
	GO: Biological Process	GO:0002689	negative regulation of leukocyte chemotaxis		5.487E-6	7.978E-3	2.493E-4	1.959E-3	3	30	CCL2,CCL8,CXCR4
	GO: Biological Process	GO:2000502	negative regulation of natural killer cell chemotaxis		7.757E-6	1.128E-2	3.418E-4	2.686E-3	2	4	CCL2,CCL8
	GO: Biological Process	GO:0030336	negative regulation of cell migration		8.237E-6	1.198E-2	3.522E-4	2.769E-3	6	435	RHOB,CCL2,CCL8,IFITM2,IFITM3,CXCR4
	GO: Biological Process	GO:0140888	interferon-mediated signaling pathway		8.900E-6	1.294E-2	3.697E-4	2.906E-3	4	115	IRF7,IFITM2,ISG15,IFITM3
	GO: Biological Process	GO:1901701	cellular response to oxygen-containing compound		9.463E-6	1.376E-2	3.806E-4	2.991E-3	10	1703	RHOB,MRC1,CCL2,JUND,CCL8,CEBPB,PRDX5,INHBA,SGK1,VCAM1
	GO: Biological Process	GO:0030099	myeloid cell differentiation		9.685E-6	1.408E-2	3.806E-4	2.991E-3	7	692	CCL2,MAFB,IRF7,CEBPB,ISG15,INHBA,CXCR4
	GO: Biological Process	GO:2000146	negative regulation of cell motility		1.025E-5	1.490E-2	3.921E-4	3.082E-3	6	452	RHOB,CCL2,CCL8,IFITM2,IFITM3,CXCR4
	GO: Biological Process	GO:0070661	leukocyte proliferation		1.234E-5	1.794E-2	4.494E-4	3.532E-3	6	467	LST1,CCL2,CCL8,CEBPB,CXCR4,VCAM1
	GO: Biological Process	GO:0051094	positive regulation of developmental process		1.236E-5	1.797E-2	4.494E-4	3.532E-3	10	1755	RHOB,JUND,CCL8,IFITM2,CEBPB,ISG15,INHBA,IFITM3,CXCR4,SGK1
	GO: Biological Process	GO:1901624	negative regulation of lymphocyte chemotaxis		1.292E-5	1.878E-2	4.582E-4	3.601E-3	2	5	CCL2,CCL8
	GO: Biological Process	GO:0032967	positive regulation of collagen biosynthetic process		1.429E-5	2.077E-2	4.945E-4	3.887E-3	3	41	CCL2,PRDX5,INHBA
	GO: Biological Process	GO:0040013	negative regulation of locomotion		1.620E-5	2.356E-2	5.479E-4	4.306E-3	6	490	RHOB,CCL2,CCL8,IFITM2,IFITM3,CXCR4
	GO: Biological Process	GO:0002694	regulation of leukocyte activation		1.691E-5	2.459E-2	5.589E-4	4.393E-3	7	754	LST1,CCL2,JUND,IRF7,CEBPB,INHBA,VCAM1
	GO: Biological Process	GO:0010714	positive regulation of collagen metabolic process		1.771E-5	2.575E-2	5.722E-4	4.497E-3	3	44	CCL2,PRDX5,INHBA
	GO: Biological Process	GO:0090279	regulation of calcium ion import		2.027E-5	2.947E-2	6.406E-4	5.035E-3	3	46	CCL2,CCL8,CXCR4
	GO: Biological Process	GO:0045637	regulation of myeloid cell differentiation		2.370E-5	3.446E-2	7.295E-4	5.733E-3	5	307	MAFB,IRF7,CEBPB,ISG15,INHBA
	GO: Biological Process	GO:0070664	negative regulation of leukocyte proliferation		2.408E-5	3.501E-2	7.295E-4	5.733E-3	4	148	LST1,CCL2,CCL8,CEBPB
	GO: Biological Process	GO:0032963	collagen metabolic process		2.473E-5	3.595E-2	7.337E-4	5.767E-3	4	149	CCL2,PRDX5,MMP13,INHBA
	GO: Biological Process	GO:0045087	innate immune response		2.593E-5	3.770E-2	7.527E-4	5.916E-3	8	1128	MRC1,CCL2,IFI27L2,IRF7,CCL8,IFITM2,ISG15,IFITM3
	GO: Biological Process	GO:0022604	regulation of cell morphogenesis		2.640E-5	3.839E-2	7.527E-4	5.916E-3	5	314	LST1,CCL2,CCL8,CXCR4,SGK1
	GO: Biological Process	GO:0050865	regulation of cell activation		2.882E-5	4.191E-2	8.059E-4	6.334E-3	7	819	LST1,CCL2,JUND,IRF7,CEBPB,INHBA,VCAM1
	GO: Biological Process	GO:0042981	regulation of apoptotic process		2.972E-5	4.322E-2	8.155E-4	6.409E-3	10	1939	RHOB,CCL2,IRF7,CCL8,ATF3,CEBPB,PRDX5,INHBA,SGK1,PLAC8
	GO: Biological Process	GO:0030097	hemopoiesis		3.158E-5	4.591E-2	8.502E-4	6.683E-3	9	1534	CCL2,MAFB,IRF7,CEBPB,ISG15,INHBA,CXCR4,VCAM1,IGKC
	GO: Biological Process	GO:0030316	osteoclast differentiation		3.687E-5	5.361E-2	9.662E-4	7.594E-3	4	165	CCL2,MAFB,CEBPB,CXCR4
	GO: Biological Process	GO:0001503	ossification		3.721E-5	5.411E-2	9.662E-4	7.594E-3	6	568	JUND,IFITM2,CEBPB,MMP13,ISG15,IFITM3
	GO: Biological Process	GO:0001946	lymphangiogenesis		3.874E-5	5.632E-2	9.881E-4	7.766E-3	3	57	MAFB,CXCR4,VCAM1
	GO: Biological Process	GO:0070663	regulation of leukocyte proliferation		4.679E-5	6.803E-2	1.173E-3	9.219E-3	5	354	LST1,CCL2,CCL8,CEBPB,VCAM1
	GO: Biological Process	GO:0045071	negative regulation of viral genome replication		4.988E-5	7.252E-2	1.209E-3	9.500E-3	3	62	IFITM2,ISG15,IFITM3
	GO: Biological Process	GO:0036303	lymph vessel morphogenesis		4.988E-5	7.252E-2	1.209E-3	9.500E-3	3	62	MAFB,CXCR4,VCAM1
	GO: Biological Process	GO:0002686	negative regulation of leukocyte migration		5.233E-5	7.609E-2	1.247E-3	9.804E-3	3	63	CCL2,CCL8,CXCR4
	GO: Biological Process	GO:0045667	regulation of osteoblast differentiation		6.132E-5	8.916E-2	1.438E-3	1.130E-2	4	188	JUND,IFITM2,CEBPB,IFITM3
	GO: Biological Process	GO:0032965	regulation of collagen biosynthetic process		6.294E-5	9.151E-2	1.453E-3	1.142E-2	3	67	CCL2,PRDX5,INHBA
	GO: Biological Process	GO:1903131	mononuclear cell differentiation		6.569E-5	9.552E-2	1.466E-3	1.152E-2	6	629	MAFB,IRF7,CEBPB,INHBA,VCAM1,IGKC
	GO: Biological Process	GO:0045646	regulation of erythrocyte differentiation		6.579E-5	9.566E-2	1.466E-3	1.152E-2	3	68	MAFB,ISG15,INHBA
	GO: Biological Process	GO:0046718	viral entry into host cell		6.654E-5	9.675E-2	1.466E-3	1.152E-2	4	192	MRC1,IFITM2,IFITM3,CXCR4
	GO: Biological Process	GO:0002761	regulation of myeloid leukocyte differentiation		6.790E-5	9.872E-2	1.468E-3	1.154E-2	4	193	MAFB,IRF7,CEBPB,INHBA
	GO: Biological Process	GO:0051249	regulation of lymphocyte activation		6.864E-5	9.980E-2	1.468E-3	1.154E-2	6	634	LST1,CCL2,IRF7,CEBPB,INHBA,VCAM1
	GO: Biological Process	GO:0060326	cell chemotaxis		7.053E-5	1.026E-1	1.470E-3	1.155E-2	5	386	CCL2,CCL8,MMP13,CXCR4,VCAM1
	GO: Biological Process	GO:0034351	negative regulation of glial cell apoptotic process		7.075E-5	1.029E-1	1.470E-3	1.155E-2	2	11	CCL2,CCL8
	GO: Biological Process	GO:0048246	macrophage chemotaxis		7.486E-5	1.088E-1	1.529E-3	1.202E-2	3	71	CCL2,CCL8,MMP13
	GO: Biological Process	GO:0051607	defense response to virus		7.586E-5	1.103E-1	1.529E-3	1.202E-2	5	392	IFI27L2,IRF7,IFITM2,ISG15,IFITM3
	GO: Biological Process	GO:0140546	defense response to symbiont		7.678E-5	1.116E-1	1.529E-3	1.202E-2	5	393	IFI27L2,IRF7,IFITM2,ISG15,IFITM3
	GO: Biological Process	GO:0044409	entry into host		7.796E-5	1.134E-1	1.532E-3	1.204E-2	4	200	MRC1,IFITM2,IFITM3,CXCR4
	GO: Biological Process	GO:0050792	regulation of viral process		7.948E-5	1.156E-1	1.541E-3	1.211E-2	4	201	IFITM2,ISG15,IFITM3,CXCR4
	GO: Biological Process	GO:0070509	calcium ion import		8.471E-5	1.232E-1	1.621E-3	1.274E-2	3	74	CCL2,CCL8,CXCR4
	GO: Biological Process	GO:0044403	biological process involved in symbiotic interaction		8.644E-5	1.257E-1	1.632E-3	1.283E-2	5	403	MRC1,CCL8,IFITM2,IFITM3,CXCR4
	GO: Biological Process	GO:0008285	negative regulation of cell population proliferation		9.679E-5	1.407E-1	1.804E-3	1.418E-2	7	991	LST1,CCL2,CCL8,IFITM2,CEBPB,INHBA,IFITM3
	GO: Biological Process	GO:0050922	negative regulation of chemotaxis		9.911E-5	1.441E-1	1.824E-3	1.434E-2	3	78	CCL2,CCL8,CXCR4
	GO: Biological Process	GO:0032964	collagen biosynthetic process		1.029E-4	1.497E-1	1.848E-3	1.452E-2	3	79	CCL2,PRDX5,INHBA
	GO: Biological Process	GO:0010712	regulation of collagen metabolic process		1.029E-4	1.497E-1	1.848E-3	1.452E-2	3	79	CCL2,PRDX5,INHBA
	GO: Biological Process	GO:0070372	regulation of ERK1 and ERK2 cascade		1.074E-4	1.561E-1	1.904E-3	1.496E-2	5	422	CCL2,CCL8,ATF3,INHBA,CXCR4
	GO: Biological Process	GO:0001945	lymph vessel development		1.150E-4	1.672E-1	2.015E-3	1.584E-2	3	82	MAFB,CXCR4,VCAM1
	GO: Biological Process	GO:0043615	astrocyte cell migration		1.168E-4	1.699E-1	2.022E-3	1.589E-2	2	14	CCL2,CCL8
	GO: Biological Process	GO:0044000	movement in host		1.272E-4	1.849E-1	2.175E-3	1.709E-2	4	227	MRC1,IFITM2,IFITM3,CXCR4
	GO: Biological Process	GO:0042110	T cell activation		1.352E-4	1.966E-1	2.286E-3	1.796E-2	6	717	CCL2,MAFB,IRF7,CEBPB,CXCR4,VCAM1
	GO: Biological Process	GO:0040011	locomotion		1.437E-4	2.089E-1	2.402E-3	1.888E-2	9	1861	RHOB,CCL2,CCL8,IFITM2,MMP13,IFITM3,CXCR4,SGK1,VCAM1
	GO: Biological Process	GO:0006954	inflammatory response		1.484E-4	2.157E-1	2.451E-3	1.927E-2	7	1061	CCL2,CCL8,CEBPB,PRDX5,CXCR4,SGK1,VCAM1
	GO: Biological Process	GO:0070371	ERK1 and ERK2 cascade		1.528E-4	2.221E-1	2.458E-3	1.932E-2	5	455	CCL2,CCL8,ATF3,INHBA,CXCR4
	GO: Biological Process	GO:2000501	regulation of natural killer cell chemotaxis		1.538E-4	2.237E-1	2.458E-3	1.932E-2	2	16	CCL2,CCL8
	GO: Biological Process	GO:0034350	regulation of glial cell apoptotic process		1.538E-4	2.237E-1	2.458E-3	1.932E-2	2	16	CCL2,CCL8
	GO: Biological Process	GO:0009266	response to temperature stimulus		1.652E-4	2.402E-1	2.611E-3	2.052E-2	4	243	CCL2,NR2F6,CXCR4,PLAC8
	GO: Biological Process	GO:0070098	chemokine-mediated signaling pathway		1.725E-4	2.508E-1	2.686E-3	2.111E-2	3	94	CCL2,CCL8,CXCR4
	GO: Biological Process	GO:2000402	negative regulation of lymphocyte migration		1.742E-4	2.533E-1	2.686E-3	2.111E-2	2	17	CCL2,CCL8
	GO: Biological Process	GO:0048646	anatomical structure formation involved in morphogenesis		1.755E-4	2.552E-1	2.686E-3	2.111E-2	9	1910	RHOB,CCL2,MAFB,CCL8,IFITM2,INHBA,IFITM3,CXCR4,VCAM1
	GO: Biological Process	GO:1905517	macrophage migration		1.893E-4	2.753E-1	2.867E-3	2.254E-2	3	97	CCL2,CCL8,MMP13
	GO: Biological Process	GO:0045069	regulation of viral genome replication		1.952E-4	2.838E-1	2.906E-3	2.284E-2	3	98	IFITM2,ISG15,IFITM3
	GO: Biological Process	GO:0035747	natural killer cell chemotaxis		1.958E-4	2.848E-1	2.906E-3	2.284E-2	2	18	CCL2,CCL8
	GO: Biological Process	GO:2000026	regulation of multicellular organismal development		2.025E-4	2.945E-1	2.974E-3	2.338E-2	9	1946	RHOB,CCL2,MAFB,IRF7,CEBPB,ISG15,INHBA,CXCR4,SGK1
	GO: Biological Process	GO:0050900	leukocyte migration		2.077E-4	3.019E-1	3.019E-3	2.373E-2	5	486	CCL2,CCL8,MMP13,CXCR4,VCAM1
	GO: Biological Process	GO:0032897	negative regulation of viral transcription		2.187E-4	3.180E-1	3.081E-3	2.422E-2	2	19	IFITM2,IFITM3
	GO: Biological Process	GO:2000134	negative regulation of G1/S transition of mitotic cell cycle		2.196E-4	3.194E-1	3.081E-3	2.422E-2	3	102	CCL2,CCL8,INHBA
	GO: Biological Process	GO:0120162	positive regulation of cold-induced thermogenesis		2.196E-4	3.194E-1	3.081E-3	2.422E-2	3	102	CEBPB,CXCR4,PLAC8
	GO: Biological Process	GO:0051701	biological process involved in interaction with host		2.204E-4	3.204E-1	3.081E-3	2.422E-2	4	262	MRC1,IFITM2,IFITM3,CXCR4
	GO: Biological Process	GO:0014070	response to organic cyclic compound		2.229E-4	3.241E-1	3.087E-3	2.426E-2	7	1133	CCL2,JUND,CCL8,CEBPB,INHBA,CXCR4,SGK1
	GO: Biological Process	GO:0071396	cellular response to lipid		2.261E-4	3.287E-1	3.101E-3	2.438E-2	6	788	MRC1,CCL2,CCL8,CEBPB,INHBA,SGK1
	GO: Biological Process	GO:1990868	response to chemokine		2.326E-4	3.382E-1	3.131E-3	2.461E-2	3	104	CCL2,CCL8,CXCR4
	GO: Biological Process	GO:1990869	cellular response to chemokine		2.326E-4	3.382E-1	3.131E-3	2.461E-2	3	104	CCL2,CCL8,CXCR4
	GO: Biological Process	GO:0009628	response to abiotic stimulus		2.469E-4	3.590E-1	3.293E-3	2.588E-2	8	1552	RHOB,CCL2,NR2F6,JUND,CXCR4,SGK1,PLAC8,VCAM1
	GO: Biological Process	GO:0070374	positive regulation of ERK1 and ERK2 cascade		2.688E-4	3.908E-1	3.553E-3	2.792E-2	4	276	CCL2,CCL8,INHBA,CXCR4
	GO: Biological Process	GO:0048525	negative regulation of viral process		2.818E-4	4.097E-1	3.678E-3	2.891E-2	3	111	IFITM2,ISG15,IFITM3
	GO: Biological Process	GO:0043066	negative regulation of apoptotic process		2.833E-4	4.119E-1	3.678E-3	2.891E-2	7	1178	CCL2,IRF7,CCL8,CEBPB,PRDX5,SGK1,PLAC8
	GO: Biological Process	GO:0060284	regulation of cell development		2.878E-4	4.184E-1	3.703E-3	2.910E-2	7	1181	MAFB,IRF7,CEBPB,ISG15,INHBA,CXCR4,SGK1
	GO: Biological Process	GO:0034349	glial cell apoptotic process		2.949E-4	4.287E-1	3.761E-3	2.956E-2	2	22	CCL2,CCL8
	GO: Biological Process	GO:1902807	negative regulation of cell cycle G1/S phase transition		3.048E-4	4.432E-1	3.854E-3	3.029E-2	3	114	CCL2,CCL8,INHBA
	GO: Biological Process	GO:0051050	positive regulation of transport		3.173E-4	4.614E-1	3.978E-3	3.126E-2	7	1200	CCL2,CCL8,CEBPB,MMP13,INHBA,CXCR4,SGK1
	GO: Biological Process	GO:0050965	detection of temperature stimulus involved in sensory perception of pain		3.227E-4	4.692E-1	3.997E-3	3.142E-2	2	23	NR2F6,CXCR4
	GO: Biological Process	GO:0000082	G1/S transition of mitotic cell cycle		3.244E-4	4.717E-1	3.997E-3	3.142E-2	4	290	CCL2,CCL8,INHBA,CXCR4
	GO: Biological Process	GO:0043069	negative regulation of programmed cell death		3.458E-4	5.029E-1	4.226E-3	3.321E-2	7	1217	CCL2,IRF7,CCL8,CEBPB,PRDX5,SGK1,PLAC8
	GO: Biological Process	GO:0048872	homeostasis of number of cells		3.677E-4	5.347E-1	4.455E-3	3.502E-2	5	550	CCL2,MAFB,PRDX5,ISG15,INHBA
	GO: Biological Process	GO:0030595	leukocyte chemotaxis		3.830E-4	5.570E-1	4.603E-3	3.618E-2	4	303	CCL2,CCL8,MMP13,CXCR4
	GO: Biological Process	GO:0043270	positive regulation of monoatomic ion transport		4.075E-4	5.925E-1	4.839E-3	3.803E-2	4	308	CCL2,CCL8,CXCR4,SGK1
	GO: Biological Process	GO:0071676	negative regulation of mononuclear cell migration		4.137E-4	6.015E-1	4.839E-3	3.803E-2	2	26	CCL2,CCL8
	GO: Biological Process	GO:0046782	regulation of viral transcription		4.137E-4	6.015E-1	4.839E-3	3.803E-2	2	26	IFITM2,IFITM3
	GO: Biological Process	GO:1903706	regulation of hemopoiesis		4.160E-4	6.049E-1	4.839E-3	3.803E-2	5	565	MAFB,IRF7,CEBPB,ISG15,INHBA
	GO: Biological Process	GO:0030098	lymphocyte differentiation		4.297E-4	6.247E-1	4.958E-3	3.897E-2	5	569	MAFB,IRF7,INHBA,VCAM1,IGKC
	GO: Biological Process	GO:0001649	osteoblast differentiation		4.331E-4	6.297E-1	4.958E-3	3.897E-2	4	313	JUND,IFITM2,CEBPB,IFITM3
	GO: Biological Process	GO:0030334	regulation of cell migration		4.398E-4	6.394E-1	4.996E-3	3.926E-2	7	1266	RHOB,CCL2,CCL8,IFITM2,IFITM3,CXCR4,SGK1
	GO: Biological Process	GO:0071347	cellular response to interleukin-1		4.480E-4	6.514E-1	5.043E-3	3.964E-2	3	130	CCL2,CCL8,CEBPB
	GO: Biological Process	GO:0097529	myeloid leukocyte migration		4.543E-4	6.606E-1	5.043E-3	3.964E-2	4	317	CCL2,CCL8,MMP13,CXCR4
	GO: Biological Process	GO:0009314	response to radiation		4.544E-4	6.607E-1	5.043E-3	3.964E-2	5	576	RHOB,NR2F6,JUND,SGK1,VCAM1
	GO: Biological Process	GO:0050961	detection of temperature stimulus involved in sensory perception		4.804E-4	6.986E-1	5.292E-3	4.159E-2	2	28	NR2F6,CXCR4
	GO: Biological Process	GO:0044843	cell cycle G1/S phase transition		5.049E-4	7.341E-1	5.520E-3	4.338E-2	4	326	CCL2,CCL8,INHBA,CXCR4
	GO: Biological Process	GO:1905563	negative regulation of vascular endothelial cell proliferation		5.157E-4	7.498E-1	5.554E-3	4.365E-2	2	29	CCL2,CCL8
	GO: Biological Process	GO:0035455	response to interferon-alpha		5.157E-4	7.498E-1	5.554E-3	4.365E-2	2	29	IFITM2,IFITM3
	GO: Biological Process	GO:0002262	myeloid cell homeostasis		5.226E-4	7.599E-1	5.587E-3	4.391E-2	4	329	CCL2,MAFB,ISG15,INHBA
	GO: Biological Process	GO:0010243	response to organonitrogen compound		5.559E-4	8.083E-1	5.900E-3	4.637E-2	7	1316	JUND,CEBPB,MMP13,INHBA,CXCR4,SGK1,VCAM1
	GO: Biological Process	GO:0048245	eosinophil chemotaxis		5.898E-4	8.575E-1	6.125E-3	4.814E-2	2	31	CCL2,CCL8
	GO: Biological Process	GO:0046597	negative regulation of viral entry into host cell		5.898E-4	8.575E-1	6.125E-3	4.814E-2	2	31	IFITM2,IFITM3
	GO: Biological Process	GO:0002544	chronic inflammatory response		5.898E-4	8.575E-1	6.125E-3	4.814E-2	2	31	CEBPB,VCAM1
	GO: Biological Process	GO:2000145	regulation of cell motility		6.142E-4	8.931E-1	6.334E-3	4.978E-2	7	1338	RHOB,CCL2,CCL8,IFITM2,IFITM3,CXCR4,SGK1
GO cluster 1	Category	ID	Name	Source	p-value	q-value Bonferroni	q-value FDR B&H	q-value FDR B&Y	Hit Count in Query List	Hit Count in Genome	Hit in Query List
	GO: Molecular Function	GO:0003735	structural constituent of ribosome		8.075E-21	3.287E-18	3.287E-18	2.165E-17	18	195	RPL26,RPL28,RPL29,RPL31,FAU,RPL35A,RPL36AL,RPL37,RPL41,RPL36A,RPS2,RPS12,RPS17,RPS18,MRPL52,RPS25,RPS27,RPS29
	GO: Molecular Function	GO:0005198	structural molecule activity		2.617E-9	1.065E-6	5.325E-7	3.508E-6	18	911	RPL26,RPL28,RPL29,RPL31,FAU,RPL35A,RPL36AL,RPL37,RPL41,RPL36A,RPS2,RPS12,RPS17,RPS18,MRPL52,RPS25,RPS27,RPS29
	GO: Biological Process	GO:0002181	cytoplasmic translation		3.363E-20	1.027E-16	1.027E-16	8.838E-16	17	173	RPL26,RPL28,RPL29,RPL31,FAU,RPL35A,RPL37,RPL41,RPL36A,RPS2,RPS12,PKM,RPS17,RPS18,RPS25,RPS27,RPS29
	GO: Biological Process	GO:0006412	translation		7.977E-14	2.437E-10	1.218E-10	1.048E-9	23	932	RPL26,RPL28,RPL29,RPL31,FAU,RPL35A,RPL36AL,RPL37,IGF1,RPL41,RPL36A,GAPDH,RPS2,RPS12,PKM,RPS17,RPS18,MRPL52,RPS25,RPS27,RPS29,RRBP1,LARS2
	GO: Biological Process	GO:0043043	peptide biosynthetic process		1.725E-13	5.271E-10	1.757E-10	1.511E-9	23	967	RPL26,RPL28,RPL29,RPL31,FAU,RPL35A,RPL36AL,RPL37,IGF1,RPL41,RPL36A,GAPDH,RPS2,RPS12,PKM,RPS17,RPS18,MRPL52,RPS25,RPS27,RPS29,RRBP1,LARS2
	GO: Biological Process	GO:0006518	peptide metabolic process		3.316E-13	1.013E-9	2.366E-10	2.035E-9	24	1107	RPL26,RPL28,RPL29,RPL31,FAU,RPL35A,RPL36AL,RPL37,IGF1,RPL41,RPL36A,ANPEP,GAPDH,RPS2,RPS12,PKM,RPS17,RPS18,MRPL52,RPS25,RPS27,RPS29,RRBP1,LARS2
	GO: Biological Process	GO:0043604	amide biosynthetic process		3.872E-13	1.183E-9	2.366E-10	2.035E-9	24	1115	RPL26,RPL28,RPL29,RPL31,FAU,RPL35A,RPL36AL,RPL37,IGF1,CEBPA,RPL41,RPL36A,GAPDH,RPS2,RPS12,PKM,RPS17,RPS18,MRPL52,RPS25,RPS27,RPS29,RRBP1,LARS2
	GO: Biological Process	GO:0043603	amide metabolic process		1.865E-12	5.698E-9	9.497E-10	8.169E-9	26	1445	RPL26,RPL28,RPL29,RPL31,FAU,RPL35A,RPL36AL,RPL37,IGF1,CEBPA,RPL41,RPL36A,ANPEP,GAPDH,RPS2,RPS12,PKM,GM2A,RPS17,RPS18,MRPL52,RPS25,RPS27,RPS29,RRBP1,LARS2
	GO: Biological Process	GO:0140236	translation at presynapse		1.436E-11	4.386E-8	5.704E-9	4.907E-8	8	53	RPL26,RPL28,RPL29,RPL35A,RPL37,RPL36A,RPS12,RPS27
	GO: Biological Process	GO:0140241	translation at synapse		1.680E-11	5.134E-8	5.704E-9	4.907E-8	8	54	RPL26,RPL28,RPL29,RPL35A,RPL37,RPL36A,RPS12,RPS27
	GO: Biological Process	GO:0140242	translation at postsynapse		1.680E-11	5.134E-8	5.704E-9	4.907E-8	8	54	RPL26,RPL28,RPL29,RPL35A,RPL37,RPL36A,RPS12,RPS27
	GO: Biological Process	GO:0002684	positive regulation of immune system process		1.244E-9	3.801E-6	3.801E-7	3.270E-6	21	1235	TGFB1,JUND,PTPN6,IGF1,CEBPA,FCER1G,SPI1,CD36,FPR2,IGKC,IRF7,CCL8,CD83,RUNX3,MMP14,FYB1,WNK1,HSPA8,STAP1,VCAM1,CFB
	GO: Biological Process	GO:0002682	regulation of immune system process		1.637E-9	5.000E-6	4.545E-7	3.910E-6	25	1812	TGFB1,LST1,JUND,PTPN6,IGF1,CEBPA,FCER1G,SPI1,PILRA,CD36,FPR2,IGKC,IRF7,N4BP1,CCL8,CD83,RUNX3,MMP14,FYB1,WNK1,HSPA8,STAP1,VCAM1,CFB,STAT2
	GO: Biological Process	GO:0009607	response to biotic stimulus		2.375E-9	7.257E-6	6.047E-7	5.202E-6	26	1998	TGFB1,S100A6,MRC1,IFI27L2,JUND,PTPN6,CD52,FAU,RESF1,FCER1G,SPI1,GAPDH,IFITM3,CD36,FPR2,LPL,CH25H,POU2F2,IRF7,N4BP1,CCL8,KLF4,STAP1,VCAM1,CFB,STAT2
	GO: Biological Process	GO:0051707	response to other organism		7.443E-9	2.274E-5	1.693E-6	1.456E-5	25	1951	TGFB1,S100A6,MRC1,IFI27L2,JUND,PTPN6,CD52,FAU,RESF1,FCER1G,SPI1,GAPDH,IFITM3,CD36,FPR2,LPL,CH25H,POU2F2,IRF7,N4BP1,CCL8,STAP1,VCAM1,CFB,STAT2
	GO: Biological Process	GO:0043207	response to external biotic stimulus		7.759E-9	2.370E-5	1.693E-6	1.456E-5	25	1955	TGFB1,S100A6,MRC1,IFI27L2,JUND,PTPN6,CD52,FAU,RESF1,FCER1G,SPI1,GAPDH,IFITM3,CD36,FPR2,LPL,CH25H,POU2F2,IRF7,N4BP1,CCL8,STAP1,VCAM1,CFB,STAT2
	GO: Biological Process	GO:0045321	leukocyte activation		4.129E-8	1.261E-4	8.409E-6	7.233E-5	19	1227	TGFB1,LST1,JUND,PTPN6,IGF1,CEBPA,FCER1G,SPI1,PILRA,IGKC,POU2F2,IRF7,CD83,RUNX3,MMP14,FYB1,STAP1,VCAM1,CFB
	GO: Biological Process	GO:0002696	positive regulation of leukocyte activation		1.205E-7	3.683E-4	2.302E-5	1.980E-4	12	477	TGFB1,JUND,PTPN6,IGF1,CEBPA,FCER1G,SPI1,CD83,RUNX3,MMP14,STAP1,VCAM1
	GO: Biological Process	GO:0050867	positive regulation of cell activation		2.001E-7	6.114E-4	3.596E-5	3.094E-4	12	500	TGFB1,JUND,PTPN6,IGF1,CEBPA,FCER1G,SPI1,CD83,RUNX3,MMP14,STAP1,VCAM1
	GO: Biological Process	GO:0030097	hemopoiesis		2.793E-7	8.533E-4	4.741E-5	4.078E-4	20	1534	TGFB1,PTPN6,RPL35A,CEBPA,FCER1G,SPI1,PILRA,LPL,IGKC,POU2F2,IRF7,RPS27,RPS29,CD83,RUNX3,KLF4,MMP14,STAP1,VCAM1,MAF
	GO: Biological Process	GO:0001775	cell activation		3.621E-7	1.106E-3	5.546E-5	4.770E-4	19	1410	TGFB1,LST1,JUND,PTPN6,IGF1,CEBPA,FCER1G,SPI1,PILRA,IGKC,POU2F2,IRF7,CD83,RUNX3,MMP14,FYB1,STAP1,VCAM1,CFB
	GO: Biological Process	GO:0045087	innate immune response		3.631E-7	1.109E-3	5.546E-5	4.770E-4	17	1128	TGFB1,MRC1,IFI27L2,PTPN6,FAU,FCER1G,SPI1,GAPDH,IFITM3,CD36,FPR2,CH25H,IRF7,N4BP1,CCL8,CFB,STAT2
	GO: Biological Process	GO:0002694	regulation of leukocyte activation		3.971E-7	1.213E-3	5.777E-5	4.969E-4	14	754	TGFB1,LST1,JUND,PTPN6,IGF1,CEBPA,FCER1G,SPI1,IRF7,CD83,RUNX3,MMP14,STAP1,VCAM1
	GO: Biological Process	GO:0006735	NADH regeneration		8.684E-7	2.653E-3	1.105E-4	9.508E-4	4	21	GAPDH,PKM,ALDOA,TPI1
	GO: Biological Process	GO:0061621	canonical glycolysis		8.684E-7	2.653E-3	1.105E-4	9.508E-4	4	21	GAPDH,PKM,ALDOA,TPI1
	GO: Biological Process	GO:0061718	glucose catabolic process to pyruvate		8.684E-7	2.653E-3	1.105E-4	9.508E-4	4	21	GAPDH,PKM,ALDOA,TPI1
	GO: Biological Process	GO:0050764	regulation of phagocytosis		1.062E-6	3.245E-3	1.251E-4	1.076E-3	7	149	TGFB1,FCER1G,CD36,FPR2,HSPA8,STAP1,CFB
	GO: Biological Process	GO:0050865	regulation of cell activation		1.065E-6	3.253E-3	1.251E-4	1.076E-3	14	819	TGFB1,LST1,JUND,PTPN6,IGF1,CEBPA,FCER1G,SPI1,IRF7,CD83,RUNX3,MMP14,STAP1,VCAM1
	GO: Biological Process	GO:0032101	regulation of response to external stimulus		1.494E-6	4.563E-3	1.690E-4	1.454E-3	18	1396	TGFB1,PTPN6,IGF1,CEBPA,FCER1G,SPI1,MYCBP2,CD36,FPR2,LPL,ASH1L,IRF7,N4BP1,CCL8,KLF4,WNK1,STAP1,STAT2
	GO: Biological Process	GO:0034097	response to cytokine		1.687E-6	5.153E-3	1.840E-4	1.583E-3	16	1118	MRC1,PTPN6,CEBPA,FCER1G,SPI1,GAPDH,IFITM3,RPS2,CH25H,IRF7,CCL8,KLF4,WNK1,STAP1,VCAM1,STAT2
	GO: Biological Process	GO:0061620	glycolytic process through glucose-6-phosphate		1.816E-6	5.547E-3	1.913E-4	1.645E-3	4	25	GAPDH,PKM,ALDOA,TPI1
	GO: Biological Process	GO:0002683	negative regulation of immune system process		1.903E-6	5.815E-3	1.938E-4	1.667E-3	12	619	TGFB1,LST1,PTPN6,IGF1,CEBPA,FCER1G,SPI1,PILRA,CCL8,RUNX3,STAP1,STAT2
	GO: Biological Process	GO:0050766	positive regulation of phagocytosis		2.215E-6	6.765E-3	2.126E-4	1.828E-3	6	106	FCER1G,CD36,FPR2,HSPA8,STAP1,CFB
	GO: Biological Process	GO:0071345	cellular response to cytokine stimulus		2.226E-6	6.802E-3	2.126E-4	1.828E-3	15	1004	MRC1,PTPN6,CEBPA,FCER1G,SPI1,GAPDH,IFITM3,RPS2,IRF7,CCL8,KLF4,WNK1,STAP1,VCAM1,STAT2
	GO: Biological Process	GO:0000028	ribosomal small subunit assembly		2.505E-6	7.653E-3	2.319E-4	1.995E-3	4	27	FAU,RPS2,RPS25,RPS27
	GO: Biological Process	GO:0031347	regulation of defense response		2.672E-6	8.163E-3	2.401E-4	2.065E-3	15	1019	TGFB1,PTPN6,IGF1,CEBPA,FCER1G,SPI1,CD36,FPR2,LPL,ASH1L,IRF7,N4BP1,KLF4,STAP1,STAT2
	GO: Biological Process	GO:0042274	ribosomal small subunit biogenesis		3.385E-6	1.034E-2	2.933E-4	2.523E-3	6	114	FAU,RPS2,RPS12,RPS17,RPS25,RPS27
	GO: Biological Process	GO:0002274	myeloid leukocyte activation		3.536E-6	1.080E-2	2.933E-4	2.523E-3	9	341	TGFB1,JUND,PTPN6,CEBPA,FCER1G,SPI1,PILRA,FYB1,STAP1
	GO: Biological Process	GO:0009617	response to bacterium		3.553E-6	1.085E-2	2.933E-4	2.523E-3	15	1043	TGFB1,MRC1,JUND,CD52,FAU,RESF1,FCER1G,SPI1,CD36,FPR2,LPL,CCL8,STAP1,VCAM1,CFB
	GO: Biological Process	GO:0050776	regulation of immune response		3.855E-6	1.178E-2	3.099E-4	2.666E-3	15	1050	TGFB1,PTPN6,FCER1G,SPI1,CD36,FPR2,IGKC,IRF7,N4BP1,FYB1,WNK1,HSPA8,STAP1,CFB,STAT2
	GO: Biological Process	GO:0006954	inflammatory response		4.376E-6	1.337E-2	3.311E-4	2.848E-3	15	1061	TGFB1,PTPN6,IGF1,CEBPA,FCER1G,SGK1,CD36,FPR2,LPL,ASH1L,CCL8,PRDX5,KLF4,STAP1,VCAM1
	GO: Biological Process	GO:0006007	glucose catabolic process		4.443E-6	1.357E-2	3.311E-4	2.848E-3	4	31	GAPDH,PKM,ALDOA,TPI1
	GO: Biological Process	GO:0061615	glycolytic process through fructose-6-phosphate		4.443E-6	1.357E-2	3.311E-4	2.848E-3	4	31	GAPDH,PKM,ALDOA,TPI1
	GO: Biological Process	GO:0010628	positive regulation of gene expression		4.623E-6	1.412E-2	3.363E-4	2.893E-3	18	1512	TGFB1,RPL26,IGF1,CEBPA,FCER1G,SPI1,GAPDH,CD36,LPL,PKM,POU2F2,IRF7,CD83,KLF4,MMP14,HSPA8,STAP1,MAF
	GO: Biological Process	GO:0030098	lymphocyte differentiation		5.482E-6	1.675E-2	3.895E-4	3.350E-3	11	569	TGFB1,PTPN6,FCER1G,SPI1,IGKC,POU2F2,IRF7,CD83,RUNX3,MMP14,VCAM1
	GO: Biological Process	GO:0030099	myeloid cell differentiation		5.969E-6	1.824E-2	4.144E-4	3.565E-3	12	692	TGFB1,PTPN6,RPL35A,CEBPA,FCER1G,SPI1,PILRA,IRF7,RPS27,RPS29,STAP1,MAF
	GO: Biological Process	GO:0050778	positive regulation of immune response		7.132E-6	2.179E-2	4.842E-4	4.165E-3	13	831	TGFB1,PTPN6,FCER1G,SPI1,CD36,FPR2,IGKC,IRF7,FYB1,WNK1,HSPA8,STAP1,CFB
	GO: Biological Process	GO:0043009	chordate embryonic development		7.434E-6	2.271E-2	4.907E-4	4.221E-3	16	1255	TGFB1,RPL28,RPL35A,RPL36AL,IGF1,CEBPA,RPL36A,IFITM3,XIST,RPS29,LY6E,RUNX3,ALDOA,KLF4,MMP14,VCAM1
	GO: Biological Process	GO:0001816	cytokine production		7.549E-6	2.306E-2	4.907E-4	4.221E-3	15	1110	TGFB1,PTPN6,IGF1,FCER1G,GAPDH,CD36,LPL,ASH1L,POU2F2,IRF7,N4BP1,CD83,RUNX3,KLF4,MAF
	GO: Biological Process	GO:0002521	leukocyte differentiation		8.110E-6	2.478E-2	5.162E-4	4.440E-3	13	841	TGFB1,PTPN6,CEBPA,FCER1G,SPI1,PILRA,IGKC,POU2F2,IRF7,CD83,RUNX3,MMP14,VCAM1
	GO: Biological Process	GO:0050900	leukocyte migration		8.872E-6	2.710E-2	5.531E-4	4.758E-3	10	486	TGFB1,FCER1G,SPI1,FPR2,CH25H,CCL8,MMP14,WNK1,STAP1,VCAM1
	GO: Biological Process	GO:0009792	embryo development ending in birth or egg hatching		9.344E-6	2.854E-2	5.638E-4	4.850E-3	16	1278	TGFB1,RPL28,RPL35A,RPL36AL,IGF1,CEBPA,RPL36A,IFITM3,XIST,RPS29,LY6E,RUNX3,ALDOA,KLF4,MMP14,VCAM1
	GO: Biological Process	GO:0019058	viral life cycle		9.413E-6	2.876E-2	5.638E-4	4.850E-3	9	385	MRC1,RESF1,ANPEP,IFITM3,CH25H,N4BP1,CCL8,LY6E,HSPA8
	GO: Biological Process	GO:0098542	defense response to other organism		1.055E-5	3.224E-2	6.199E-4	5.332E-3	17	1445	TGFB1,MRC1,IFI27L2,PTPN6,FAU,FCER1G,SPI1,GAPDH,IFITM3,CD36,FPR2,CH25H,IRF7,N4BP1,CCL8,CFB,STAT2
	GO: Biological Process	GO:0046649	lymphocyte activation		1.135E-5	3.467E-2	6.541E-4	5.627E-3	14	1005	TGFB1,LST1,PTPN6,IGF1,FCER1G,SPI1,IGKC,POU2F2,IRF7,CD83,RUNX3,MMP14,VCAM1,CFB
	GO: Biological Process	GO:0019242	methylglyoxal biosynthetic process		1.267E-5	3.871E-2	7.168E-4	6.166E-3	2	2	ALDOA,TPI1
	GO: Biological Process	GO:0016032	viral process		1.371E-5	4.187E-2	7.613E-4	6.549E-3	10	511	MRC1,RESF1,ANPEP,IFITM3,CH25H,IRF7,N4BP1,CCL8,LY6E,HSPA8
	GO: Biological Process	GO:1903131	mononuclear cell differentiation		1.406E-5	4.295E-2	7.669E-4	6.597E-3	11	629	TGFB1,PTPN6,FCER1G,SPI1,IGKC,POU2F2,IRF7,CD83,RUNX3,MMP14,VCAM1
	GO: Biological Process	GO:0033993	response to lipid		1.563E-5	4.776E-2	8.379E-4	7.208E-3	15	1180	TGFB1,MRC1,JUND,RPL36AL,IGF1,RPL36A,SPI1,SGK1,CD36,LPL,CCL8,KLF4,HSPA8,STAP1,VCAM1
	GO: Biological Process	GO:0034340	response to type I interferon		2.323E-5	7.098E-2	1.224E-3	1.053E-2	5	95	PTPN6,IFITM3,CH25H,IRF7,STAT2
	GO: Biological Process	GO:0019221	cytokine-mediated signaling pathway		3.047E-5	9.310E-2	1.573E-3	1.353E-2	10	561	PTPN6,CEBPA,FCER1G,SPI1,IFITM3,IRF7,CCL8,WNK1,STAP1,STAT2
	GO: Biological Process	GO:1904646	cellular response to amyloid-beta		3.089E-5	9.436E-2	1.573E-3	1.353E-2	4	50	IGF1,CD36,FPR2,VCAM1
	GO: Biological Process	GO:0019320	hexose catabolic process		3.343E-5	1.021E-1	1.660E-3	1.428E-2	4	51	GAPDH,PKM,ALDOA,TPI1
	GO: Biological Process	GO:0042113	B cell activation		3.369E-5	1.029E-1	1.660E-3	1.428E-2	8	347	TGFB1,PTPN6,SPI1,IGKC,POU2F2,MMP14,VCAM1,CFB
	GO: Biological Process	GO:0042254	ribosome biogenesis		3.438E-5	1.050E-1	1.667E-3	1.434E-2	8	348	RPL26,FAU,RPL35A,RPS2,RPS12,RPS17,RPS25,RPS27
	GO: Biological Process	GO:0055095	lipoprotein particle mediated signaling		3.792E-5	1.159E-1	1.782E-3	1.533E-2	2	3	CD36,LPL
	GO: Biological Process	GO:0055096	low-density lipoprotein particle mediated signaling		3.792E-5	1.159E-1	1.782E-3	1.533E-2	2	3	CD36,LPL
	GO: Biological Process	GO:0006096	glycolytic process		4.123E-5	1.260E-1	1.908E-3	1.642E-2	5	107	IGF1,GAPDH,PKM,ALDOA,TPI1
	GO: Biological Process	GO:0006935	chemotaxis		4.636E-5	1.416E-1	2.114E-3	1.818E-2	12	851	TGFB1,FCER1G,SPI1,MYCBP2,FPR2,CH25H,CCL8,RUNX3,MMP14,WNK1,STAP1,VCAM1
	GO: Biological Process	GO:0042330	taxis		4.742E-5	1.449E-1	2.130E-3	1.833E-2	12	853	TGFB1,FCER1G,SPI1,MYCBP2,FPR2,CH25H,CCL8,RUNX3,MMP14,WNK1,STAP1,VCAM1
	GO: Biological Process	GO:0048525	negative regulation of viral process		4.916E-5	1.502E-1	2.177E-3	1.872E-2	5	111	RESF1,IFITM3,CH25H,N4BP1,LY6E
	GO: Biological Process	GO:0002253	activation of immune response		5.368E-5	1.640E-1	2.343E-3	2.015E-2	10	600	PTPN6,FCER1G,CD36,FPR2,IGKC,IRF7,FYB1,WNK1,STAP1,CFB
	GO: Biological Process	GO:0002687	positive regulation of leukocyte migration		5.658E-5	1.729E-1	2.435E-3	2.094E-2	6	187	TGFB1,SPI1,FPR2,CCL8,MMP14,WNK1
	GO: Biological Process	GO:0002699	positive regulation of immune effector process		5.932E-5	1.812E-1	2.478E-3	2.132E-2	8	376	TGFB1,PTPN6,FCER1G,SPI1,CD36,HSPA8,STAP1,CFB
	GO: Biological Process	GO:0022407	regulation of cell-cell adhesion		5.996E-5	1.832E-1	2.478E-3	2.132E-2	10	608	TGFB1,PTPN6,IGF1,SPI1,FXYD5,CD83,RUNX3,KLF4,WNK1,VCAM1
	GO: Biological Process	GO:0016052	carbohydrate catabolic process		6.002E-5	1.834E-1	2.478E-3	2.132E-2	6	189	IGF1,GAPDH,PKM,GM2A,ALDOA,TPI1
	GO: Biological Process	GO:0045619	regulation of lymphocyte differentiation		6.337E-5	1.936E-1	2.559E-3	2.201E-2	7	279	TGFB1,PTPN6,SPI1,IRF7,CD83,RUNX3,MMP14
	GO: Biological Process	GO:0046365	monosaccharide catabolic process		6.366E-5	1.945E-1	2.559E-3	2.201E-2	4	60	GAPDH,PKM,ALDOA,TPI1
	GO: Biological Process	GO:0002685	regulation of leukocyte migration		6.777E-5	2.070E-1	2.661E-3	2.289E-2	7	282	TGFB1,SPI1,FPR2,CCL8,MMP14,WNK1,STAP1
	GO: Biological Process	GO:1904645	response to amyloid-beta		6.794E-5	2.076E-1	2.661E-3	2.289E-2	4	61	IGF1,CD36,FPR2,VCAM1
	GO: Biological Process	GO:0060326	cell chemotaxis		7.126E-5	2.177E-1	2.756E-3	2.370E-2	8	386	FCER1G,SPI1,FPR2,CH25H,CCL8,WNK1,STAP1,VCAM1
	GO: Biological Process	GO:0022408	negative regulation of cell-cell adhesion		7.566E-5	2.311E-1	2.767E-3	2.380E-2	7	287	TGFB1,PTPN6,SPI1,FXYD5,RUNX3,KLF4,WNK1
	GO: Biological Process	GO:0050920	regulation of chemotaxis		7.566E-5	2.311E-1	2.767E-3	2.380E-2	7	287	TGFB1,SPI1,MYCBP2,FPR2,CCL8,WNK1,STAP1
	GO: Biological Process	GO:0006909	phagocytosis		7.566E-5	2.311E-1	2.767E-3	2.380E-2	7	287	TGFB1,FCER1G,CD36,FPR2,HSPA8,STAP1,CFB
	GO: Biological Process	GO:1904151	positive regulation of microglial cell mediated cytotoxicity		7.567E-5	2.312E-1	2.767E-3	2.380E-2	2	4	SPI1,STAP1
	GO: Biological Process	GO:0040011	locomotion		7.609E-5	2.324E-1	2.767E-3	2.380E-2	18	1861	TGFB1,IGF1,FCER1G,SPI1,MYCBP2,IFITM3,SGK1,FPR2,MALAT1,CH25H,CCL8,RUNX3,ALDOA,KLF4,MMP14,WNK1,STAP1,VCAM1
	GO: Biological Process	GO:0051249	regulation of lymphocyte activation		8.489E-5	2.593E-1	3.008E-3	2.588E-2	10	634	TGFB1,LST1,PTPN6,IGF1,SPI1,IRF7,CD83,RUNX3,MMP14,VCAM1
	GO: Biological Process	GO:0051726	regulation of cell cycle		8.522E-5	2.604E-1	3.008E-3	2.588E-2	15	1367	TGFB1,RPL26,JUND,PTPN6,RPL36AL,IGF1,CEBPA,RPL36A,SGK1,RPS18,CCL8,RPS29,RUNX3,KLF4,HSPA8
	GO: Biological Process	GO:1901701	cellular response to oxygen-containing compound		8.567E-5	2.617E-1	3.008E-3	2.588E-2	17	1703	TGFB1,MRC1,JUND,IGF1,CEBPA,SPI1,SGK1,CD36,FPR2,LPL,PKM,CCL8,LY6E,PRDX5,WNK1,STAP1,VCAM1
	GO: Biological Process	GO:0030183	B cell differentiation		8.670E-5	2.649E-1	3.010E-3	2.589E-2	6	202	PTPN6,SPI1,IGKC,POU2F2,MMP14,VCAM1
	GO: Biological Process	GO:2000630	positive regulation of miRNA metabolic process		9.257E-5	2.828E-1	3.178E-3	2.733E-2	4	66	TGFB1,SPI1,XIST,KLF4
	GO: Biological Process	GO:0044403	biological process involved in symbiotic interaction		9.613E-5	2.937E-1	3.263E-3	2.807E-2	8	403	MRC1,ANPEP,GAPDH,IFITM3,CH25H,CCL8,LY6E,HSPA8
	GO: Biological Process	GO:0009615	response to virus		1.011E-4	3.088E-1	3.393E-3	2.919E-2	9	522	TGFB1,S100A6,IFI27L2,IFITM3,CH25H,POU2F2,IRF7,CCL8,STAT2
	GO: Biological Process	GO:0002757	immune response-activating signaling pathway		1.056E-4	3.225E-1	3.486E-3	2.998E-2	9	525	PTPN6,FCER1G,CD36,FPR2,IGKC,IRF7,FYB1,WNK1,STAP1
	GO: Biological Process	GO:0030595	leukocyte chemotaxis		1.061E-4	3.242E-1	3.486E-3	2.998E-2	7	303	FCER1G,SPI1,FPR2,CH25H,CCL8,WNK1,STAP1
	GO: Biological Process	GO:0051251	positive regulation of lymphocyte activation		1.101E-4	3.364E-1	3.541E-3	3.046E-2	8	411	TGFB1,PTPN6,IGF1,SPI1,CD83,RUNX3,MMP14,VCAM1
	GO: Biological Process	GO:0007162	negative regulation of cell adhesion		1.101E-4	3.364E-1	3.541E-3	3.046E-2	8	411	TGFB1,PTPN6,SPI1,FXYD5,RUNX3,KLF4,MMP14,WNK1
	GO: Biological Process	GO:0034660	ncRNA metabolic process		1.152E-4	3.521E-1	3.667E-3	3.155E-2	10	658	TGFB1,RPL26,RPL35A,SPI1,RPS17,XIST,RPS25,RPS27,KLF4,LARS2
	GO: Biological Process	GO:1904149	regulation of microglial cell mediated cytotoxicity		1.258E-4	3.844E-1	3.922E-3	3.374E-2	2	5	SPI1,STAP1
	GO: Biological Process	GO:0090634	microglial cell mediated cytotoxicity		1.258E-4	3.844E-1	3.922E-3	3.374E-2	2	5	SPI1,STAP1
	GO: Biological Process	GO:2000679	positive regulation of transcription regulatory region DNA binding		1.357E-4	4.146E-1	4.188E-3	3.602E-2	3	28	TGFB1,IGF1,KLF4
	GO: Biological Process	GO:0050727	regulation of inflammatory response		1.399E-4	4.275E-1	4.275E-3	3.678E-2	9	545	PTPN6,IGF1,CEBPA,FCER1G,FPR2,LPL,ASH1L,KLF4,STAP1
	GO: Biological Process	GO:0006090	pyruvate metabolic process		1.476E-4	4.508E-1	4.463E-3	3.839E-2	5	140	IGF1,GAPDH,PKM,ALDOA,TPI1
	GO: Biological Process	GO:0042255	ribosome assembly		1.524E-4	4.655E-1	4.484E-3	3.857E-2	4	75	FAU,RPS2,RPS25,RPS27
	GO: Biological Process	GO:0045807	positive regulation of endocytosis		1.527E-4	4.664E-1	4.484E-3	3.857E-2	6	224	FCER1G,CD36,FPR2,HSPA8,STAP1,CFB
	GO: Biological Process	GO:0032635	interleukin-6 production		1.527E-4	4.664E-1	4.484E-3	3.857E-2	6	224	PTPN6,FCER1G,CD36,LPL,ASH1L,POU2F2
	GO: Biological Process	GO:0061082	myeloid leukocyte cytokine production		1.604E-4	4.900E-1	4.623E-3	3.976E-2	4	76	TGFB1,FCER1G,CD36,ASH1L
	GO: Biological Process	GO:0031663	lipopolysaccharide-mediated signaling pathway		1.604E-4	4.900E-1	4.623E-3	3.976E-2	4	76	TGFB1,SPI1,CD36,CCL8
	GO: Biological Process	GO:0030155	regulation of cell adhesion		1.637E-4	5.000E-1	4.673E-3	4.020E-2	12	972	TGFB1,PTPN6,IGF1,SPI1,CD36,FXYD5,CD83,RUNX3,KLF4,MMP14,WNK1,VCAM1
	GO: Biological Process	GO:0001906	cell killing		1.731E-4	5.288E-1	4.829E-3	4.154E-2	7	328	TGFB1,PTPN6,SPI1,GAPDH,CCL8,HSPA8,STAP1
	GO: Biological Process	GO:0002764	immune response-regulating signaling pathway		1.738E-4	5.310E-1	4.829E-3	4.154E-2	9	561	PTPN6,FCER1G,CD36,FPR2,IGKC,IRF7,FYB1,WNK1,STAP1
	GO: Biological Process	GO:0071675	regulation of mononuclear cell migration		1.739E-4	5.312E-1	4.829E-3	4.154E-2	5	145	TGFB1,SPI1,FPR2,CCL8,WNK1
	GO: Biological Process	GO:0006959	humoral immune response		1.797E-4	5.489E-1	4.945E-3	4.254E-2	7	330	PTPN6,FAU,GAPDH,POU2F2,CCL8,CD83,CFB
	GO: Biological Process	GO:1903706	regulation of hemopoiesis		1.833E-4	5.599E-1	4.952E-3	4.259E-2	9	565	TGFB1,PTPN6,CEBPA,SPI1,PILRA,IRF7,CD83,RUNX3,MMP14
	GO: Biological Process	GO:0071674	mononuclear cell migration		1.847E-4	5.642E-1	4.952E-3	4.259E-2	6	232	TGFB1,SPI1,FPR2,CH25H,CCL8,WNK1
	GO: Biological Process	GO:0046597	negative regulation of viral entry into host cell		1.848E-4	5.645E-1	4.952E-3	4.259E-2	3	31	IFITM3,CH25H,LY6E
	GO: Biological Process	GO:1902105	regulation of leukocyte differentiation		1.869E-4	5.709E-1	4.965E-3	4.271E-2	8	444	TGFB1,PTPN6,SPI1,PILRA,IRF7,CD83,RUNX3,MMP14
	GO: Biological Process	GO:1903037	regulation of leukocyte cell-cell adhesion		2.078E-4	6.349E-1	5.473E-3	4.708E-2	8	451	TGFB1,PTPN6,IGF1,CD83,RUNX3,KLF4,WNK1,VCAM1
	GO: Biological Process	GO:0032102	negative regulation of response to external stimulus		2.115E-4	6.462E-1	5.523E-3	4.751E-2	9	576	TGFB1,PTPN6,IGF1,FPR2,ASH1L,CCL8,KLF4,STAP1,STAT2
	GO: Cellular Component	GO:0022626	cytosolic ribosome		6.637E-23	1.918E-20	1.918E-20	1.198E-19	17	123	RPL26,RPL28,RPL29,RPL31,FAU,RPL35A,RPL36AL,RPL37,RPL41,RPL36A,RPS2,RPS12,RPS17,RPS18,RPS25,RPS27,RPS29
	GO: Cellular Component	GO:0044391	ribosomal subunit		8.530E-21	2.465E-18	1.233E-18	7.698E-18	18	199	RPL26,RPL28,RPL29,RPL31,FAU,RPL35A,RPL36AL,RPL37,RPL41,RPL36A,RPS2,RPS12,RPS17,RPS18,MRPL52,RPS25,RPS27,RPS29
	GO: Cellular Component	GO:0005840	ribosome		1.249E-19	3.609E-17	1.203E-17	7.514E-17	19	277	RPL26,RPL28,RPL29,RPL31,FAU,RPL35A,RPL36AL,RPL37,RPL41,RPL36A,RPS2,RPS12,RPS17,RPS18,MRPL52,RPS25,RPS27,RPS29,RRBP1
	GO: Cellular Component	GO:0022625	cytosolic large ribosomal subunit		8.939E-15	2.583E-12	6.459E-13	4.034E-12	10	59	RPL26,RPL28,RPL29,RPL31,RPL35A,RPL36AL,RPL37,RPL41,RPL36A,RPS12
	GO: Cellular Component	GO:0015934	large ribosomal subunit		3.903E-13	1.128E-10	2.256E-11	1.409E-10	11	119	RPL26,RPL28,RPL29,RPL31,RPL35A,RPL36AL,RPL37,RPL41,RPL36A,RPS12,MRPL52
	GO: Cellular Component	GO:0022627	cytosolic small ribosomal subunit		7.929E-12	2.291E-9	3.819E-10	2.385E-9	8	50	FAU,RPS2,RPS12,RPS17,RPS18,RPS25,RPS27,RPS29
	GO: Cellular Component	GO:0015935	small ribosomal subunit		7.082E-10	2.047E-7	2.924E-8	1.826E-7	8	86	FAU,RPS2,RPS12,RPS17,RPS18,RPS25,RPS27,RPS29
	GO: Cellular Component	GO:0042788	polysomal ribosome		2.387E-9	6.899E-7	8.623E-8	5.386E-7	6	35	RPL29,RPL31,RPL36AL,RPL41,RPL36A,RPS29
	GO: Cellular Component	GO:1990904	ribonucleoprotein complex		9.315E-9	2.692E-6	2.991E-7	1.868E-6	20	1264	RPL26,RPL28,RPL29,RPL31,FAU,RPL35A,RPL36AL,RPL37,RPL41,RPL36A,GAPDH,RPS2,RPS12,RPS17,RPS18,MRPL52,RPS25,RPS27,RPS29,HSPA8
	GO: Cellular Component	GO:0005844	polysome		3.069E-8	8.870E-6	8.870E-7	5.540E-6	7	90	RPL29,RPL31,RPL36AL,RPL41,RPL36A,RPS25,RPS29
	GO: Cellular Component	GO:0098794	postsynapse		1.354E-7	3.912E-5	3.556E-6	2.221E-5	16	937	RPL26,RPL28,RPL29,RPL31,RPL35A,RPL37,IGF1,RPL36A,GAPDH,RPS2,RPS12,RPS17,RPS18,RPS25,RPS27,HSPA8
	GO: Cellular Component	GO:0098556	cytoplasmic side of rough endoplasmic reticulum membrane		1.006E-6	2.908E-4	2.423E-5	1.513E-4	4	22	RPL29,RPL31,RPS17,RPS29
	GO: Cellular Component	GO:0098554	cytoplasmic side of endoplasmic reticulum membrane		5.466E-6	1.580E-3	1.215E-4	7.588E-4	4	33	RPL29,RPL31,RPS17,RPS29
	GO: Cellular Component	GO:0098552	side of membrane		6.549E-6	1.893E-3	1.352E-4	8.443E-4	13	835	S100A6,RPL29,RPL31,FCER1G,ANPEP,CD36,IGKC,GM2A,RPS17,RPS29,CD83,HSPA8,VCAM1
	GO: Cellular Component	GO:0030867	rough endoplasmic reticulum membrane		1.927E-5	5.570E-3	3.713E-4	2.319E-3	4	45	RPL29,RPL31,RPS17,RPS29
	GO: Cellular Component	GO:0045202	synapse		6.181E-5	1.786E-2	1.116E-3	6.972E-3	18	1855	RPL26,RPL28,RPL29,RPL31,RPL35A,RPL37,IGF1,RPL36A,GAPDH,RPS2,RPS12,RPS17,RPS18,RPS25,RPS27,LY6E,WNK1,HSPA8
	GO: Cellular Component	GO:0005791	rough endoplasmic reticulum		9.461E-5	2.734E-2	1.608E-3	1.004E-2	5	129	RPL29,RPL31,PKM,RPS17,RPS29
	GO: Cellular Component	GO:0034774	secretory granule lumen		1.725E-4	4.985E-2	2.731E-3	1.706E-2	7	332	TGFB1,PTPN6,IGF1,PKM,GM2A,ALDOA,HSPA8
	GO: Cellular Component	GO:0060205	cytoplasmic vesicle lumen		1.823E-4	5.267E-2	2.731E-3	1.706E-2	7	335	TGFB1,PTPN6,IGF1,PKM,GM2A,ALDOA,HSPA8
	GO: Cellular Component	GO:0031983	vesicle lumen		1.890E-4	5.463E-2	2.731E-3	1.706E-2	7	337	TGFB1,PTPN6,IGF1,PKM,GM2A,ALDOA,HSPA8
	GO: Cellular Component	GO:0098562	cytoplasmic side of membrane		2.366E-4	6.837E-2	3.256E-3	2.033E-2	6	246	S100A6,RPL29,RPL31,GM2A,RPS17,RPS29
	GO: Cellular Component	GO:0031091	platelet alpha granule		3.323E-4	9.602E-2	4.365E-3	2.726E-2	4	93	TGFB1,IGF1,CD36,ALDOA
	GO: Cellular Component	GO:0101002	ficolin-1-rich granule		5.043E-4	1.457E-1	6.337E-3	3.958E-2	5	185	FCER1G,FPR2,PKM,ALDOA,HSPA8
GO cluster 2	Category	ID	Name	Source	p-value	q-value Bonferroni	q-value FDR B&H	q-value FDR B&Y	Hit Count in Query List	Hit Count in Genome	Hit in Query List
	GO: Biological Process	GO:0034097	response to cytokine		4.647E-10	6.491E-7	6.491E-7	5.076E-6	12	1118	SELL,OAS3,IRF7,PARP14,KLF4,GBP7,ISG15,IL1RN,IFITM3,CXCL10,VCAM1,KLF2
	GO: Biological Process	GO:0009607	response to biotic stimulus		2.125E-9	2.968E-6	1.250E-6	9.773E-6	14	1998	S100A6,RNF213,OAS3,IFI27L2,JUND,IRF7,FCGR1A,PARP14,KLF4,GBP7,ISG15,IFITM3,CXCL10,VCAM1
	GO: Biological Process	GO:0071345	cellular response to cytokine stimulus		2.684E-9	3.749E-6	1.250E-6	9.773E-6	11	1004	OAS3,IRF7,PARP14,KLF4,GBP7,ISG15,IL1RN,IFITM3,CXCL10,VCAM1,KLF2
	GO: Biological Process	GO:0051707	response to other organism		2.123E-8	2.966E-5	6.080E-6	4.754E-5	13	1951	S100A6,RNF213,OAS3,IFI27L2,JUND,IRF7,FCGR1A,PARP14,GBP7,ISG15,IFITM3,CXCL10,VCAM1
	GO: Biological Process	GO:0043207	response to external biotic stimulus		2.176E-8	3.040E-5	6.080E-6	4.754E-5	13	1955	S100A6,RNF213,OAS3,IFI27L2,JUND,IRF7,FCGR1A,PARP14,GBP7,ISG15,IFITM3,CXCL10,VCAM1
	GO: Biological Process	GO:0009615	response to virus		5.550E-8	7.753E-5	1.230E-5	9.616E-5	8	522	S100A6,OAS3,IFI27L2,IRF7,GBP7,ISG15,IFITM3,CXCL10
	GO: Biological Process	GO:0060759	regulation of response to cytokine stimulus		6.162E-8	8.608E-5	1.230E-5	9.616E-5	6	197	OAS3,IRF7,PARP14,KLF4,ISG15,IL1RN
	GO: Biological Process	GO:0060761	negative regulation of response to cytokine stimulus		8.353E-8	1.167E-4	1.459E-5	1.141E-4	5	102	OAS3,PARP14,KLF4,ISG15,IL1RN
	GO: Biological Process	GO:0140888	interferon-mediated signaling pathway		1.525E-7	2.130E-4	2.053E-5	1.605E-4	5	115	OAS3,IRF7,PARP14,ISG15,IFITM3
	GO: Biological Process	GO:0051607	defense response to virus		1.589E-7	2.219E-4	2.053E-5	1.605E-4	7	392	OAS3,IFI27L2,IRF7,GBP7,ISG15,IFITM3,CXCL10
	GO: Biological Process	GO:0140546	defense response to symbiont		1.616E-7	2.258E-4	2.053E-5	1.605E-4	7	393	OAS3,IFI27L2,IRF7,GBP7,ISG15,IFITM3,CXCL10
	GO: Biological Process	GO:0002682	regulation of immune system process		1.153E-6	1.610E-3	1.342E-4	1.049E-3	11	1812	SELL,OAS3,JUND,IRF7,FCGR1A,PARP14,GBP7,ISG15,INHBA,CXCL10,VCAM1
	GO: Biological Process	GO:0098542	defense response to other organism		1.343E-6	1.876E-3	1.443E-4	1.129E-3	10	1445	RNF213,OAS3,IFI27L2,IRF7,FCGR1A,PARP14,GBP7,ISG15,IFITM3,CXCL10
	GO: Biological Process	GO:0001959	regulation of cytokine-mediated signaling pathway		1.614E-6	2.255E-3	1.543E-4	1.207E-3	5	185	OAS3,IRF7,PARP14,ISG15,IL1RN
	GO: Biological Process	GO:0045087	innate immune response		1.709E-6	2.387E-3	1.543E-4	1.207E-3	9	1128	OAS3,IFI27L2,IRF7,FCGR1A,PARP14,GBP7,ISG15,IFITM3,CXCL10
	GO: Biological Process	GO:0019221	cytokine-mediated signaling pathway		1.767E-6	2.469E-3	1.543E-4	1.207E-3	7	561	OAS3,IRF7,PARP14,ISG15,IL1RN,IFITM3,CXCL10
	GO: Biological Process	GO:0060337	type I interferon-mediated signaling pathway		2.448E-6	3.420E-3	2.012E-4	1.573E-3	4	87	OAS3,IRF7,ISG15,IFITM3
	GO: Biological Process	GO:0071357	cellular response to type I interferon		2.804E-6	3.918E-3	2.176E-4	1.702E-3	4	90	OAS3,IRF7,ISG15,IFITM3
	GO: Biological Process	GO:0034340	response to type I interferon		3.481E-6	4.863E-3	2.560E-4	2.001E-3	4	95	OAS3,IRF7,ISG15,IFITM3
	GO: Biological Process	GO:0001960	negative regulation of cytokine-mediated signaling pathway		3.783E-6	5.285E-3	2.622E-4	2.050E-3	4	97	OAS3,PARP14,ISG15,IL1RN
	GO: Biological Process	GO:0045069	regulation of viral genome replication		3.941E-6	5.506E-3	2.622E-4	2.050E-3	4	98	OAS3,GBP7,ISG15,IFITM3
	GO: Biological Process	GO:0032101	regulation of response to external stimulus		9.863E-6	1.378E-2	6.224E-4	4.867E-3	9	1396	SELL,OAS3,IRF7,FCGR1A,PARP14,KLF4,GBP7,ISG15,CXCL10
	GO: Biological Process	GO:0009617	response to bacterium		1.025E-5	1.432E-2	6.224E-4	4.867E-3	8	1043	RNF213,OAS3,JUND,FCGR1A,GBP7,ISG15,CXCL10,VCAM1
	GO: Biological Process	GO:0032479	regulation of type I interferon production		1.446E-5	2.021E-2	8.419E-4	6.584E-3	4	136	OAS3,IRF7,GBP7,ISG15
	GO: Biological Process	GO:0032606	type I interferon production		1.622E-5	2.265E-2	9.061E-4	7.086E-3	4	140	OAS3,IRF7,GBP7,ISG15
	GO: Biological Process	GO:2000342	negative regulation of chemokine (C-X-C motif) ligand 2 production		1.775E-5	2.480E-2	9.539E-4	7.459E-3	2	6	OAS3,KLF4
	GO: Biological Process	GO:0060338	regulation of type I interferon-mediated signaling pathway		2.021E-5	2.823E-2	1.045E-3	8.175E-3	3	48	OAS3,IRF7,ISG15
	GO: Biological Process	GO:0032728	positive regulation of interferon-beta production		2.151E-5	3.005E-2	1.073E-3	8.391E-3	3	49	OAS3,IRF7,ISG15
	GO: Biological Process	GO:0033993	response to lipid		2.516E-5	3.515E-2	1.212E-3	9.479E-3	8	1180	JUND,KLF4,GBP7,IL1RN,INHBA,CXCL10,SGK1,VCAM1
	GO: Biological Process	GO:0019079	viral genome replication		3.166E-5	4.423E-2	1.474E-3	1.153E-2	4	166	OAS3,GBP7,ISG15,IFITM3
	GO: Biological Process	GO:0002684	positive regulation of immune system process		3.495E-5	4.882E-2	1.575E-3	1.232E-2	8	1235	SELL,OAS3,JUND,IRF7,FCGR1A,GBP7,CXCL10,VCAM1
	GO: Biological Process	GO:1903900	regulation of viral life cycle		3.806E-5	5.316E-2	1.661E-3	1.299E-2	4	174	OAS3,GBP7,ISG15,IFITM3
	GO: Biological Process	GO:0071499	cellular response to laminar fluid shear stress		4.252E-5	5.940E-2	1.746E-3	1.365E-2	2	9	KLF4,KLF2
	GO: Biological Process	GO:0045071	negative regulation of viral genome replication		4.374E-5	6.110E-2	1.746E-3	1.365E-2	3	62	OAS3,ISG15,IFITM3
	GO: Biological Process	GO:0061756	leukocyte adhesion to vascular endothelial cell		4.374E-5	6.110E-2	1.746E-3	1.365E-2	3	62	SELL,KLF4,VCAM1
	GO: Biological Process	GO:0048333	mesodermal cell differentiation		4.811E-5	6.721E-2	1.867E-3	1.460E-2	3	64	KLF4,INHBA,KLF2
	GO: Biological Process	GO:0050792	regulation of viral process		6.674E-5	9.324E-2	2.492E-3	1.949E-2	4	201	OAS3,GBP7,ISG15,IFITM3
	GO: Biological Process	GO:0032608	interferon-beta production		7.135E-5	9.968E-2	2.492E-3	1.949E-2	3	73	OAS3,IRF7,ISG15
	GO: Biological Process	GO:0032648	regulation of interferon-beta production		7.135E-5	9.968E-2	2.492E-3	1.949E-2	3	73	OAS3,IRF7,ISG15
	GO: Biological Process	GO:0034113	heterotypic cell-cell adhesion		7.135E-5	9.968E-2	2.492E-3	1.949E-2	3	73	KLF4,IL1RN,VCAM1
	GO: Biological Process	GO:0034115	negative regulation of heterotypic cell-cell adhesion		7.780E-5	1.087E-1	2.651E-3	2.073E-2	2	12	KLF4,IL1RN
	GO: Biological Process	GO:0031347	regulation of defense response		8.527E-5	1.191E-1	2.836E-3	2.218E-2	7	1019	OAS3,IRF7,FCGR1A,PARP14,KLF4,GBP7,ISG15
	GO: Biological Process	GO:0032481	positive regulation of type I interferon production		9.033E-5	1.262E-1	2.852E-3	2.230E-2	3	79	OAS3,IRF7,ISG15
	GO: Biological Process	GO:0034616	response to laminar fluid shear stress		9.188E-5	1.284E-1	2.852E-3	2.230E-2	2	13	KLF4,KLF2
	GO: Biological Process	GO:0070587	regulation of cell-cell adhesion involved in gastrulation		9.188E-5	1.284E-1	2.852E-3	2.230E-2	2	13	KLF4,IL1RN
	GO: Biological Process	GO:0001817	regulation of cytokine production		9.580E-5	1.338E-1	2.909E-3	2.275E-2	7	1038	OAS3,IRF7,KLF4,GBP7,ISG15,INHBA,KLF2
	GO: Biological Process	GO:0042742	defense response to bacterium		1.169E-4	1.634E-1	3.432E-3	2.684E-2	5	450	RNF213,OAS3,FCGR1A,GBP7,ISG15
	GO: Biological Process	GO:0032103	positive regulation of response to external stimulus		1.179E-4	1.647E-1	3.432E-3	2.684E-2	6	733	SELL,OAS3,IRF7,FCGR1A,GBP7,CXCL10
	GO: Biological Process	GO:0001818	negative regulation of cytokine production		1.283E-4	1.793E-1	3.658E-3	2.861E-2	5	459	OAS3,KLF4,GBP7,INHBA,KLF2
	GO: Biological Process	GO:2000026	regulation of multicellular organismal development		1.381E-4	1.929E-1	3.858E-3	3.017E-2	9	1946	RNF213,IRF7,KLF4,ISG15,INHBA,CXCL10,SGK1,VCAN,KLF2
	GO: Biological Process	GO:0001816	cytokine production		1.458E-4	2.037E-1	3.995E-3	3.124E-2	7	1110	OAS3,IRF7,KLF4,GBP7,ISG15,INHBA,KLF2
	GO: Biological Process	GO:0070586	cell-cell adhesion involved in gastrulation		1.598E-4	2.232E-1	4.292E-3	3.356E-2	2	17	KLF4,IL1RN
	GO: Biological Process	GO:0014070	response to organic cyclic compound		1.657E-4	2.315E-1	4.368E-3	3.416E-2	7	1133	SELL,JUND,IL1RN,INHBA,CXCL10,SGK1,KLF2
	GO: Biological Process	GO:0045088	regulation of innate immune response		1.860E-4	2.599E-1	4.813E-3	3.764E-2	5	497	OAS3,IRF7,PARP14,GBP7,ISG15
	GO: Biological Process	GO:0016032	viral process		2.117E-4	2.958E-1	5.377E-3	4.205E-2	5	511	OAS3,IRF7,GBP7,ISG15,IFITM3
	GO: Biological Process	GO:0048525	negative regulation of viral process		2.475E-4	3.458E-1	6.175E-3	4.829E-2	3	111	OAS3,ISG15,IFITM3

## Sheet: GO clusters 3-4
GO cluster 3	Category	ID	Name	Source	p-value	q-value Bonferroni	q-value FDR B&H	q-value FDR B&Y	Hit Count in Query List	Hit Count in Genome	Hit in Query List
	GO: Molecular Function	GO:0001228	DNA-binding transcription activator activity, RNA polymerase II-specific		1.279E-5	3.722E-3	1.995E-3	1.247E-2	9	571	JUNB,JUND,CEBPB,KLF6,FOSB,FOSL2,POU2F2,MAFB,KLF4
	GO: Molecular Function	GO:0001216	DNA-binding transcription activator activity		1.371E-5	3.990E-3	1.995E-3	1.247E-2	9	576	JUNB,JUND,CEBPB,KLF6,FOSB,FOSL2,POU2F2,MAFB,KLF4
	GO: Molecular Function	GO:0140110	transcription regulator activity		4.271E-5	1.243E-2	2.832E-3	1.771E-2	15	1862	ELOB,JUNB,JUND,CEBPB,KLF6,FOSB,FOSL2,BTG1,ID2,POU2F2,MAFB,IRF7,KLF4,BHLHE40,KLF2
	GO: Molecular Function	GO:0000978	RNA polymerase II cis-regulatory region sequence-specific DNA binding		6.046E-5	1.759E-2	2.832E-3	1.771E-2	12	1257	JUNB,JUND,CEBPB,KLF6,FOSB,FOSL2,POU2F2,MAFB,IRF7,KLF4,BHLHE40,KLF2
	GO: Molecular Function	GO:0000981	DNA-binding transcription factor activity, RNA polymerase II-specific		6.234E-5	1.814E-2	2.832E-3	1.771E-2	12	1261	JUNB,JUND,CEBPB,KLF6,FOSB,FOSL2,POU2F2,MAFB,IRF7,KLF4,BHLHE40,KLF2
	GO: Molecular Function	GO:0000987	cis-regulatory region sequence-specific DNA binding		7.257E-5	2.112E-2	2.832E-3	1.771E-2	12	1281	JUNB,JUND,CEBPB,KLF6,FOSB,FOSL2,POU2F2,MAFB,IRF7,KLF4,BHLHE40,KLF2
	GO: Molecular Function	GO:0000976	transcription cis-regulatory region binding		7.524E-5	2.190E-2	2.832E-3	1.771E-2	13	1499	JUNB,JUND,CEBPB,KLF6,FOSB,FOSL2,POU2F2,MAFB,IRF7,PRDX5,KLF4,BHLHE40,KLF2
	GO: Molecular Function	GO:0001067	transcription regulatory region nucleic acid binding		7.785E-5	2.265E-2	2.832E-3	1.771E-2	13	1504	JUNB,JUND,CEBPB,KLF6,FOSB,FOSL2,POU2F2,MAFB,IRF7,PRDX5,KLF4,BHLHE40,KLF2
	GO: Molecular Function	GO:0003700	DNA-binding transcription factor activity		9.959E-5	2.898E-2	3.220E-3	2.013E-2	12	1324	JUNB,JUND,CEBPB,KLF6,FOSB,FOSL2,POU2F2,MAFB,IRF7,KLF4,BHLHE40,KLF2
	GO: Molecular Function	GO:1990837	sequence-specific double-stranded DNA binding		1.220E-4	3.552E-2	3.552E-3	2.221E-2	13	1572	JUNB,JUND,CEBPB,KLF6,FOSB,FOSL2,POU2F2,MAFB,IRF7,PRDX5,KLF4,BHLHE40,KLF2
	GO: Molecular Function	GO:0000977	RNA polymerase II transcription regulatory region sequence-specific DNA binding		1.558E-4	4.534E-2	4.122E-3	2.577E-2	12	1388	JUNB,JUND,CEBPB,KLF6,FOSB,FOSL2,POU2F2,MAFB,IRF7,KLF4,BHLHE40,KLF2
	GO: Molecular Function	GO:0003690	double-stranded DNA binding		2.470E-4	7.187E-2	5.860E-3	3.664E-2	13	1687	JUNB,JUND,CEBPB,KLF6,FOSB,FOSL2,POU2F2,MAFB,IRF7,PRDX5,KLF4,BHLHE40,KLF2
	GO: Molecular Function	GO:0043565	sequence-specific DNA binding		2.618E-4	7.618E-2	5.860E-3	3.664E-2	13	1697	JUNB,JUND,CEBPB,KLF6,FOSB,FOSL2,POU2F2,MAFB,IRF7,PRDX5,KLF4,BHLHE40,KLF2
	GO: Molecular Function	GO:0019957	C-C chemokine binding		2.857E-4	8.313E-2	5.938E-3	3.712E-2	2	10	CXCR4,ZFP36
	GO: Biological Process	GO:0071345	cellular response to cytokine stimulus		1.765E-11	4.580E-8	4.580E-8	3.865E-7	18	1004	MRC1,CEBPB,FCER1G,ISG15,KLF6,GAPDH,IFITM3,RPS2,CXCR4,DUSP1,PYCARD,IRF7,CCL8,IFITM2,TNFAIP3,KLF4,ZFP36,KLF2
	GO: Biological Process	GO:0034097	response to cytokine		1.031E-10	2.677E-7	1.338E-7	1.129E-6	18	1118	MRC1,CEBPB,FCER1G,ISG15,KLF6,GAPDH,IFITM3,RPS2,CXCR4,DUSP1,PYCARD,IRF7,CCL8,IFITM2,TNFAIP3,KLF4,ZFP36,KLF2
	GO: Biological Process	GO:0046649	lymphocyte activation		1.746E-9	4.531E-6	1.510E-6	1.275E-5	16	1005	LST1,JUNB,IGF1,CEBPB,SLAMF9,FCER1G,KLF6,CXCR4,PYCARD,IGKC,ID2,POU2F2,MAFB,IRF7,TNFAIP3,CD83
	GO: Biological Process	GO:0045321	leukocyte activation		3.882E-9	1.007E-5	2.518E-6	2.125E-5	17	1227	LST1,JUNB,JUND,IGF1,CEBPB,SLAMF9,FCER1G,KLF6,CXCR4,PYCARD,IGKC,ID2,POU2F2,MAFB,IRF7,TNFAIP3,CD83
	GO: Biological Process	GO:0001775	cell activation		3.071E-8	7.969E-5	1.263E-5	1.066E-4	17	1410	LST1,JUNB,JUND,IGF1,CEBPB,SLAMF9,FCER1G,KLF6,CXCR4,PYCARD,IGKC,ID2,POU2F2,MAFB,IRF7,TNFAIP3,CD83
	GO: Biological Process	GO:0002683	negative regulation of immune system process		3.266E-8	8.475E-5	1.263E-5	1.066E-4	12	619	LST1,PLK2,IGF1,CEBPB,FCER1G,ISG15,CXCR4,DUSP1,ID2,MAFB,CCL8,TNFAIP3
	GO: Biological Process	GO:0002682	regulation of immune system process		3.438E-8	8.922E-5	1.263E-5	1.066E-4	19	1812	LST1,JUNB,JUND,PLK2,IGF1,CEBPB,FCER1G,ISG15,CXCR4,DUSP1,PYCARD,IGKC,ID2,MAFB,IRF7,CCL8,TNFAIP3,CD83,ZFP36
	GO: Biological Process	GO:1903131	mononuclear cell differentiation		3.893E-8	1.010E-4	1.263E-5	1.066E-4	12	629	JUNB,CEBPB,SLAMF9,FCER1G,KLF6,IGKC,ID2,POU2F2,MAFB,IRF7,TNFAIP3,CD83
	GO: Biological Process	GO:0030097	hemopoiesis		1.050E-7	2.725E-4	2.656E-5	2.242E-4	17	1534	JUNB,CEBPB,SLAMF9,FCER1G,ISG15,KLF6,CXCR4,IGKC,ID2,POU2F2,MAFB,IRF7,TNFAIP3,CD83,KLF4,ZFP36,KLF2
	GO: Biological Process	GO:2000026	regulation of multicellular organismal development		1.076E-7	2.793E-4	2.656E-5	2.242E-4	19	1946	RHOB,JUNB,PLK2,IFRD1,IGF1,CEBPB,ISG15,CXCR4,SGK1,BTG1,ID2,MAFB,IRF7,TNFAIP3,CD83,KLF4,BHLHE40,ZFP36,KLF2
	GO: Biological Process	GO:0002521	leukocyte differentiation		1.126E-7	2.922E-4	2.656E-5	2.242E-4	13	841	JUNB,CEBPB,SLAMF9,FCER1G,KLF6,CXCR4,IGKC,ID2,POU2F2,MAFB,IRF7,TNFAIP3,CD83
	GO: Biological Process	GO:0001816	cytokine production		4.018E-7	1.043E-3	8.689E-5	7.332E-4	14	1110	IGF1,CEBPB,SLAMF9,FCER1G,ISG15,GAPDH,PYCARD,POU2F2,IRF7,TNFAIP3,CD83,KLF4,ZFP36,KLF2
	GO: Biological Process	GO:0009615	response to virus		5.963E-7	1.547E-3	1.190E-4	1.005E-3	10	522	IFI27L2,ISG15,IFITM3,CXCR4,PYCARD,POU2F2,IRF7,CCL8,IFITM2,TNFAIP3
	GO: Biological Process	GO:0051094	positive regulation of developmental process		7.166E-7	1.860E-3	1.328E-4	1.121E-3	17	1755	RHOB,JUNB,JUND,IGF1,CEBPB,ISG15,IFITM3,CXCR4,GDF15,SGK1,BTG1,ID2,CCL8,IFITM2,CD83,KLF4,ZFP36
	GO: Biological Process	GO:0033993	response to lipid		8.383E-7	2.176E-3	1.334E-4	1.126E-3	14	1180	MRC1,JUND,IGF1,CEBPB,CXCR4,SGK1,FOSB,FOSL2,PYCARD,MT-ND3,CCL8,TNFAIP3,KLF4,ZFP36
	GO: Biological Process	GO:0045597	positive regulation of cell differentiation		8.642E-7	2.243E-3	1.334E-4	1.126E-3	14	1183	JUNB,JUND,IGF1,CEBPB,ISG15,IFITM3,CXCR4,SGK1,BTG1,ID2,CCL8,IFITM2,CD83,ZFP36
	GO: Biological Process	GO:0009607	response to biotic stimulus		8.737E-7	2.267E-3	1.334E-4	1.126E-3	18	1998	MRC1,IFI27L2,JUND,CEBPB,SLAMF9,FCER1G,ISG15,GAPDH,IFITM3,CXCR4,PYCARD,POU2F2,IRF7,CCL8,IFITM2,TNFAIP3,KLF4,ZFP36
	GO: Biological Process	GO:0030099	myeloid cell differentiation		9.549E-7	2.478E-3	1.377E-4	1.162E-3	11	692	JUNB,CEBPB,FCER1G,ISG15,KLF6,CXCR4,ID2,MAFB,IRF7,ZFP36,KLF2
	GO: Biological Process	GO:0019221	cytokine-mediated signaling pathway		1.146E-6	2.974E-3	1.565E-4	1.321E-3	10	561	FCER1G,ISG15,KLF6,IFITM3,CXCR4,PYCARD,IRF7,CCL8,IFITM2,TNFAIP3
	GO: Biological Process	GO:0001817	regulation of cytokine production		1.237E-6	3.209E-3	1.604E-4	1.354E-3	13	1038	IGF1,CEBPB,FCER1G,ISG15,GAPDH,PYCARD,POU2F2,IRF7,TNFAIP3,CD83,KLF4,ZFP36,KLF2
	GO: Biological Process	GO:0030098	lymphocyte differentiation		1.302E-6	3.379E-3	1.609E-4	1.358E-3	10	569	JUNB,FCER1G,KLF6,IGKC,ID2,POU2F2,MAFB,IRF7,TNFAIP3,CD83
	GO: Biological Process	GO:0045944	positive regulation of transcription by RNA polymerase II		1.376E-6	3.571E-3	1.623E-4	1.370E-3	15	1423	ELOB,JUNB,JUND,IFRD1,IGF1,CEBPB,KLF6,FOSB,FOSL2,POU2F2,IER5,MAFB,IRF7,KLF4,KLF2
	GO: Biological Process	GO:0002694	regulation of leukocyte activation		2.201E-6	5.711E-3	2.483E-4	2.095E-3	11	754	LST1,JUNB,JUND,IGF1,CEBPB,FCER1G,PYCARD,ID2,IRF7,TNFAIP3,CD83
	GO: Biological Process	GO:1901701	cellular response to oxygen-containing compound		2.527E-6	6.559E-3	2.733E-4	2.306E-3	16	1703	RHOB,MRC1,JUNB,JUND,IGF1,CEBPB,GDF15,SGK1,FOSB,PYCARD,ID2,CCL8,TNFAIP3,PRDX5,ZFP36,KLF2
	GO: Biological Process	GO:0045669	positive regulation of osteoblast differentiation		2.942E-6	7.633E-3	3.053E-4	2.577E-3	5	89	JUND,IGF1,CEBPB,IFITM3,IFITM2
	GO: Biological Process	GO:0051707	response to other organism		3.113E-6	8.078E-3	3.077E-4	2.597E-3	17	1951	MRC1,IFI27L2,JUND,CEBPB,SLAMF9,FCER1G,ISG15,GAPDH,IFITM3,CXCR4,PYCARD,POU2F2,IRF7,CCL8,IFITM2,TNFAIP3,ZFP36
	GO: Biological Process	GO:0043207	response to external biotic stimulus		3.201E-6	8.308E-3	3.077E-4	2.597E-3	17	1955	MRC1,IFI27L2,JUND,CEBPB,SLAMF9,FCER1G,ISG15,GAPDH,IFITM3,CXCR4,PYCARD,POU2F2,IRF7,CCL8,IFITM2,TNFAIP3,ZFP36
	GO: Biological Process	GO:0043067	regulation of programmed cell death		4.336E-6	1.125E-2	4.019E-4	3.391E-3	17	1999	RHOB,PLK2,IGF1,CEBPB,FCER1G,GAPDH,CXCR4,SGK1,DUSP1,PYCARD,BTG1,IRF7,CCL8,TNFAIP3,PRDX5,KLF4,ZFP36
	GO: Biological Process	GO:0050865	regulation of cell activation		4.869E-6	1.264E-2	4.357E-4	3.677E-3	11	819	LST1,JUNB,JUND,IGF1,CEBPB,FCER1G,PYCARD,ID2,IRF7,TNFAIP3,CD83
	GO: Biological Process	GO:0060284	regulation of cell development		5.146E-6	1.335E-2	4.451E-4	3.756E-3	13	1181	JUNB,IFRD1,IGF1,CEBPB,ISG15,CXCR4,SGK1,ID2,MAFB,IRF7,CD83,BHLHE40,ZFP36
	GO: Biological Process	GO:0032733	positive regulation of interleukin-10 production		6.409E-6	1.663E-2	5.281E-4	4.456E-3	4	48	FCER1G,ISG15,PYCARD,CD83
	GO: Biological Process	GO:0051090	regulation of DNA-binding transcription factor activity		6.512E-6	1.690E-2	5.281E-4	4.456E-3	9	533	JUND,IFRD1,CEBPB,SGK1,PYCARD,ID2,TNFAIP3,KLF4,BHLHE40
	GO: Biological Process	GO:0045667	regulation of osteoblast differentiation		7.559E-6	1.962E-2	5.944E-4	5.016E-3	6	188	JUND,IGF1,CEBPB,IFITM3,ID2,IFITM2
	GO: Biological Process	GO:0050727	regulation of inflammatory response		7.789E-6	2.021E-2	5.945E-4	5.017E-3	9	545	PLK2,IGF1,CEBPB,FCER1G,CXCR4,PYCARD,TNFAIP3,KLF4,ZFP36
	GO: Biological Process	GO:0048872	homeostasis of number of cells		8.381E-6	2.175E-2	6.214E-4	5.244E-3	9	550	FCER1G,ISG15,KLF6,ID2,MAFB,TNFAIP3,PRDX5,ZFP36,KLF2
	GO: Biological Process	GO:0045444	fat cell differentiation		8.923E-6	2.316E-2	6.432E-4	5.428E-3	7	296	IGF1,CEBPB,PSMB8,ID2,MAFB,KLF4,ZFP36
	GO: Biological Process	GO:0006954	inflammatory response		9.738E-6	2.527E-2	6.679E-4	5.636E-3	12	1061	PLK2,IGF1,CEBPB,FCER1G,CXCR4,SGK1,PYCARD,CCL8,TNFAIP3,PRDX5,KLF4,ZFP36
	GO: Biological Process	GO:0060759	regulation of response to cytokine stimulus		9.874E-6	2.562E-2	6.679E-4	5.636E-3	6	197	ISG15,CXCR4,PYCARD,IRF7,TNFAIP3,KLF4
	GO: Biological Process	GO:0042110	T cell activation		1.011E-5	2.624E-2	6.679E-4	5.636E-3	10	717	JUNB,IGF1,CEBPB,SLAMF9,FCER1G,CXCR4,PYCARD,MAFB,IRF7,CD83
	GO: Biological Process	GO:0045893	positive regulation of DNA-templated transcription		1.029E-5	2.672E-2	6.679E-4	5.636E-3	16	1899	ELOB,JUNB,JUND,IFRD1,IGF1,CEBPB,KLF6,FOSB,FOSL2,ID2,POU2F2,IER5,MAFB,IRF7,KLF4,KLF2
	GO: Biological Process	GO:1902680	positive regulation of RNA biosynthetic process		1.072E-5	2.781E-2	6.701E-4	5.654E-3	16	1905	ELOB,JUNB,JUND,IFRD1,IGF1,CEBPB,KLF6,FOSB,FOSL2,ID2,POU2F2,IER5,MAFB,IRF7,KLF4,KLF2
	GO: Biological Process	GO:0001503	ossification		1.084E-5	2.814E-2	6.701E-4	5.654E-3	9	568	JUNB,JUND,IGF1,CEBPB,ISG15,IFITM3,ID2,IFITM2,MMP13
	GO: Biological Process	GO:0032102	negative regulation of response to external stimulus		1.212E-5	3.146E-2	7.317E-4	6.175E-3	9	576	PLK2,IGF1,ISG15,CXCR4,DUSP1,CCL8,TNFAIP3,KLF4,ZFP36
	GO: Biological Process	GO:0001649	osteoblast differentiation		1.282E-5	3.326E-2	7.560E-4	6.380E-3	7	313	JUNB,JUND,IGF1,CEBPB,IFITM3,ID2,IFITM2
	GO: Biological Process	GO:0042981	regulation of apoptotic process		1.340E-5	3.478E-2	7.730E-4	6.523E-3	16	1939	RHOB,PLK2,IGF1,CEBPB,FCER1G,GAPDH,SGK1,DUSP1,PYCARD,BTG1,IRF7,CCL8,TNFAIP3,PRDX5,KLF4,ZFP36
	GO: Biological Process	GO:0032897	negative regulation of viral transcription		1.419E-5	3.681E-2	8.003E-4	6.753E-3	3	19	IFITM3,IFITM2,ZFP36
	GO: Biological Process	GO:0032675	regulation of interleukin-6 production		1.622E-5	4.210E-2	8.958E-4	7.560E-3	6	215	CEBPB,FCER1G,PYCARD,POU2F2,TNFAIP3,KLF2
	GO: Biological Process	GO:0002262	myeloid cell homeostasis		1.768E-5	4.588E-2	9.559E-4	8.067E-3	7	329	FCER1G,ISG15,KLF6,ID2,MAFB,ZFP36,KLF2
	GO: Biological Process	GO:0014070	response to organic cyclic compound		1.881E-5	4.881E-2	9.960E-4	8.405E-3	12	1133	JUND,IGF1,CEBPB,CXCR4,SGK1,FOSB,FOSL2,MT-ND3,CCL8,CD83,ZFP36,KLF2
	GO: Biological Process	GO:0070661	leukocyte proliferation		2.026E-5	5.257E-2	1.041E-3	8.783E-3	8	467	LST1,JUNB,IGF1,CEBPB,CXCR4,PYCARD,CCL8,TNFAIP3
	GO: Biological Process	GO:0032635	interleukin-6 production		2.046E-5	5.308E-2	1.041E-3	8.783E-3	6	224	CEBPB,FCER1G,PYCARD,POU2F2,TNFAIP3,KLF2
	GO: Biological Process	GO:0051241	negative regulation of multicellular organismal process		2.316E-5	6.010E-2	1.156E-3	9.754E-3	14	1571	LST1,PLK2,IFRD1,IGF1,CEBPB,GDF15,PYCARD,ID2,MAFB,TNFAIP3,CD83,KLF4,ZFP36,KLF2
	GO: Biological Process	GO:0045445	myoblast differentiation		2.417E-5	6.272E-2	1.179E-3	9.949E-3	5	137	IFRD1,IGF1,FOSL2,BTG1,CCL8
	GO: Biological Process	GO:0051726	regulation of cell cycle		2.471E-5	6.412E-2	1.179E-3	9.949E-3	13	1367	RHOB,JUNB,JUND,PLK2,IGF1,SGK1,DUSP1,BTG1,ID2,RPS18,CCL8,TNFAIP3,KLF4
	GO: Biological Process	GO:0048871	multicellular organismal-level homeostasis		2.565E-5	6.656E-2	1.179E-3	9.949E-3	12	1169	CEBPB,FCER1G,ISG15,KLF6,CXCR4,IGKC,ID2,MAFB,TNFAIP3,PRDX5,ZFP36,KLF2
	GO: Biological Process	GO:0045646	regulation of erythrocyte differentiation		2.585E-5	6.707E-2	1.179E-3	9.949E-3	4	68	ISG15,ID2,MAFB,ZFP36
	GO: Biological Process	GO:0051249	regulation of lymphocyte activation		2.590E-5	6.720E-2	1.179E-3	9.949E-3	9	634	LST1,JUNB,IGF1,CEBPB,PYCARD,ID2,IRF7,TNFAIP3,CD83
	GO: Biological Process	GO:0045786	negative regulation of cell cycle		2.655E-5	6.889E-2	1.188E-3	1.002E-2	8	485	RHOB,PLK2,DUSP1,BTG1,ID2,CCL8,TNFAIP3,KLF4
	GO: Biological Process	GO:0002573	myeloid leukocyte differentiation		2.727E-5	7.076E-2	1.197E-3	1.010E-2	7	352	JUNB,CEBPB,FCER1G,CXCR4,ID2,MAFB,IRF7
	GO: Biological Process	GO:0043066	negative regulation of apoptotic process		2.767E-5	7.179E-2	1.197E-3	1.010E-2	12	1178	PLK2,IGF1,CEBPB,FCER1G,GAPDH,SGK1,DUSP1,IRF7,CCL8,TNFAIP3,PRDX5,KLF4
	GO: Biological Process	GO:0032496	response to lipopolysaccharide		2.815E-5	7.305E-2	1.197E-3	1.011E-2	8	489	MRC1,JUND,CEBPB,CXCR4,PYCARD,CCL8,TNFAIP3,ZFP36
	GO: Biological Process	GO:0032101	regulation of response to external stimulus		3.081E-5	7.996E-2	1.290E-3	1.088E-2	13	1396	PLK2,IGF1,CEBPB,FCER1G,ISG15,CXCR4,DUSP1,PYCARD,IRF7,CCL8,TNFAIP3,KLF4,ZFP36
	GO: Biological Process	GO:0032640	tumor necrosis factor production		3.232E-5	8.387E-2	1.331E-3	1.123E-2	6	243	IGF1,SLAMF9,FCER1G,PYCARD,TNFAIP3,ZFP36
	GO: Biological Process	GO:0040011	locomotion		3.578E-5	9.285E-2	1.447E-3	1.221E-2	15	1861	RHOB,PLK2,IGF1,SLAMF9,FCER1G,KLF6,IFITM3,CXCR4,SGK1,DUSP1,PYCARD,CCL8,IFITM2,KLF4,MMP13
	GO: Biological Process	GO:0071706	tumor necrosis factor superfamily cytokine production		3.704E-5	9.613E-2	1.447E-3	1.221E-2	6	249	IGF1,SLAMF9,FCER1G,PYCARD,TNFAIP3,ZFP36
	GO: Biological Process	GO:0031347	regulation of defense response		3.753E-5	9.738E-2	1.447E-3	1.221E-2	11	1019	PLK2,IGF1,CEBPB,FCER1G,ISG15,CXCR4,PYCARD,IRF7,TNFAIP3,KLF4,ZFP36
	GO: Biological Process	GO:0046782	regulation of viral transcription		3.759E-5	9.755E-2	1.447E-3	1.221E-2	3	26	IFITM3,IFITM2,ZFP36
	GO: Biological Process	GO:0043069	negative regulation of programmed cell death		3.810E-5	9.888E-2	1.447E-3	1.221E-2	12	1217	PLK2,IGF1,CEBPB,FCER1G,GAPDH,SGK1,DUSP1,IRF7,CCL8,TNFAIP3,PRDX5,KLF4
	GO: Biological Process	GO:0016032	viral process		3.847E-5	9.984E-2	1.447E-3	1.221E-2	8	511	MRC1,ISG15,IFITM3,CXCR4,IRF7,CCL8,IFITM2,ZFP36
	GO: Biological Process	GO:0030218	erythrocyte differentiation		4.049E-5	1.051E-1	1.501E-3	1.267E-2	6	253	ISG15,KLF6,ID2,MAFB,ZFP36,KLF2
	GO: Biological Process	GO:0032653	regulation of interleukin-10 production		4.224E-5	1.096E-1	1.544E-3	1.303E-2	4	77	FCER1G,ISG15,PYCARD,CD83
	GO: Biological Process	GO:0002237	response to molecule of bacterial origin		4.353E-5	1.130E-1	1.569E-3	1.324E-2	8	520	MRC1,JUND,CEBPB,CXCR4,PYCARD,CCL8,TNFAIP3,ZFP36
	GO: Biological Process	GO:0098542	defense response to other organism		4.416E-5	1.146E-1	1.570E-3	1.325E-2	13	1445	MRC1,IFI27L2,CEBPB,SLAMF9,FCER1G,ISG15,GAPDH,IFITM3,PYCARD,IRF7,CCL8,IFITM2,TNFAIP3
	GO: Biological Process	GO:0044092	negative regulation of molecular function		4.575E-5	1.187E-1	1.604E-3	1.354E-2	12	1240	PLK2,IGF1,GAPDH,DUSP1,PYCARD,ID2,APLP2,TNFAIP3,PRDX5,KLF4,BHLHE40,ZFP36
	GO: Biological Process	GO:0009617	response to bacterium		4.640E-5	1.204E-1	1.605E-3	1.355E-2	11	1043	MRC1,JUND,CEBPB,SLAMF9,FCER1G,ISG15,CXCR4,PYCARD,CCL8,TNFAIP3,ZFP36
	GO: Biological Process	GO:0048646	anatomical structure formation involved in morphogenesis		4.843E-5	1.257E-1	1.633E-3	1.378E-2	15	1910	RHOB,JUNB,PLK2,KLF6,IFITM3,CXCR4,GDF15,DUSP1,BTG1,MAFB,CCL8,IFITM2,TNFAIP3,KLF4,KLF2
	GO: Biological Process	GO:0032613	interleukin-10 production		4.909E-5	1.274E-1	1.633E-3	1.378E-2	4	80	FCER1G,ISG15,PYCARD,CD83
	GO: Biological Process	GO:0045600	positive regulation of fat cell differentiation		4.909E-5	1.274E-1	1.633E-3	1.378E-2	4	80	IGF1,CEBPB,ID2,ZFP36
	GO: Biological Process	GO:0034101	erythrocyte homeostasis		5.351E-5	1.388E-1	1.751E-3	1.478E-2	6	266	ISG15,KLF6,ID2,MAFB,ZFP36,KLF2
	GO: Biological Process	GO:0051607	defense response to virus		5.398E-5	1.401E-1	1.751E-3	1.478E-2	7	392	IFI27L2,ISG15,IFITM3,PYCARD,IRF7,IFITM2,TNFAIP3
	GO: Biological Process	GO:0140546	defense response to symbiont		5.486E-5	1.423E-1	1.757E-3	1.483E-2	7	393	IFI27L2,ISG15,IFITM3,PYCARD,IRF7,IFITM2,TNFAIP3
	GO: Biological Process	GO:0030334	regulation of cell migration		5.597E-5	1.452E-1	1.771E-3	1.495E-2	12	1266	RHOB,PLK2,IGF1,KLF6,IFITM3,CXCR4,SGK1,DUSP1,PYCARD,CCL8,IFITM2,KLF4
	GO: Biological Process	GO:0002689	negative regulation of leukocyte chemotaxis		5.829E-5	1.513E-1	1.817E-3	1.534E-2	3	30	CXCR4,DUSP1,CCL8
	GO: Biological Process	GO:0030316	osteoclast differentiation		5.883E-5	1.527E-1	1.817E-3	1.534E-2	5	165	JUNB,CEBPB,FCER1G,CXCR4,MAFB
	GO: Biological Process	GO:0060337	type I interferon-mediated signaling pathway		6.820E-5	1.770E-1	2.082E-3	1.757E-2	4	87	ISG15,IFITM3,IRF7,IFITM2
	GO: Biological Process	GO:0010628	positive regulation of gene expression		7.050E-5	1.830E-1	2.127E-3	1.795E-2	13	1512	ELOB,IGF1,CEBPB,FCER1G,ISG15,GAPDH,PYCARD,ID2,POU2F2,IRF7,CD83,KLF4,ZFP36
	GO: Biological Process	GO:0071357	cellular response to type I interferon		7.785E-5	2.020E-1	2.297E-3	1.939E-2	4	90	ISG15,IFITM3,IRF7,IFITM2
	GO: Biological Process	GO:1903706	regulation of hemopoiesis		7.791E-5	2.022E-1	2.297E-3	1.939E-2	8	565	JUNB,CEBPB,ISG15,ID2,MAFB,IRF7,CD83,ZFP36
	GO: Biological Process	GO:0010243	response to organonitrogen compound		8.131E-5	2.110E-1	2.371E-3	2.001E-2	12	1316	JUND,IGF1,CEBPB,FCER1G,CXCR4,GDF15,SGK1,FOSB,BTG1,TNFAIP3,MMP13,KLF2
	GO: Biological Process	GO:0045930	negative regulation of mitotic cell cycle		8.300E-5	2.154E-1	2.393E-3	2.020E-2	6	288	PLK2,DUSP1,BTG1,ID2,CCL8,KLF4
	GO: Biological Process	GO:0034341	response to type II interferon		8.424E-5	2.186E-1	2.402E-3	2.027E-2	5	178	MRC1,GAPDH,IFITM3,CCL8,IFITM2
	GO: Biological Process	GO:0009628	response to abiotic stimulus		9.206E-5	2.389E-1	2.573E-3	2.172E-2	13	1552	RHOB,JUND,IGF1,MT-CO1,CXCR4,SGK1,FOSB,FOSL2,PYCARD,MT-ND3,ID2,IER5,BHLHE40
	GO: Biological Process	GO:0032623	interleukin-2 production		9.223E-5	2.393E-1	2.573E-3	2.172E-2	4	94	FCER1G,TNFAIP3,CD83,ZFP36
	GO: Biological Process	GO:0045087	innate immune response		9.398E-5	2.439E-1	2.594E-3	2.189E-2	11	1128	MRC1,IFI27L2,FCER1G,ISG15,GAPDH,IFITM3,PYCARD,IRF7,CCL8,IFITM2,TNFAIP3
	GO: Biological Process	GO:2000145	regulation of cell motility		9.529E-5	2.473E-1	2.598E-3	2.192E-2	12	1338	RHOB,PLK2,IGF1,KLF6,IFITM3,CXCR4,SGK1,DUSP1,PYCARD,CCL8,IFITM2,KLF4
	GO: Biological Process	GO:0034340	response to type I interferon		9.610E-5	2.494E-1	2.598E-3	2.192E-2	4	95	ISG15,IFITM3,IRF7,IFITM2
	GO: Biological Process	GO:0001959	regulation of cytokine-mediated signaling pathway		1.010E-4	2.622E-1	2.703E-3	2.281E-2	5	185	ISG15,CXCR4,PYCARD,IRF7,TNFAIP3
	GO: Biological Process	GO:0030336	negative regulation of cell migration		1.036E-4	2.687E-1	2.742E-3	2.314E-2	7	435	RHOB,IFITM3,CXCR4,DUSP1,CCL8,IFITM2,KLF4
	GO: Biological Process	GO:0030595	leukocyte chemotaxis		1.097E-4	2.846E-1	2.875E-3	2.426E-2	6	303	SLAMF9,FCER1G,CXCR4,DUSP1,CCL8,MMP13
	GO: Biological Process	GO:0045637	regulation of myeloid cell differentiation		1.178E-4	3.057E-1	3.057E-3	2.580E-2	6	307	CEBPB,ISG15,ID2,MAFB,IRF7,ZFP36
	GO: Biological Process	GO:0001819	positive regulation of cytokine production		1.280E-4	3.322E-1	3.289E-3	2.776E-2	8	607	CEBPB,FCER1G,ISG15,GAPDH,PYCARD,POU2F2,IRF7,CD83
	GO: Biological Process	GO:0043086	negative regulation of catalytic activity		1.305E-4	3.386E-1	3.309E-3	2.792E-2	9	782	IGF1,GAPDH,DUSP1,PYCARD,APLP2,TNFAIP3,PRDX5,KLF4,ZFP36
	GO: Biological Process	GO:2000146	negative regulation of cell motility		1.313E-4	3.408E-1	3.309E-3	2.792E-2	7	452	RHOB,IFITM3,CXCR4,DUSP1,CCL8,IFITM2,KLF4
	GO: Biological Process	GO:0071396	cellular response to lipid		1.382E-4	3.587E-1	3.449E-3	2.910E-2	9	788	MRC1,IGF1,CEBPB,SGK1,PYCARD,MT-ND3,CCL8,TNFAIP3,ZFP36
	GO: Biological Process	GO:0001818	negative regulation of cytokine production		1.444E-4	3.747E-1	3.561E-3	3.005E-2	7	459	IGF1,PYCARD,TNFAIP3,CD83,KLF4,ZFP36,KLF2
	GO: Biological Process	GO:0040012	regulation of locomotion		1.455E-4	3.775E-1	3.561E-3	3.005E-2	12	1399	RHOB,PLK2,IGF1,KLF6,IFITM3,CXCR4,SGK1,DUSP1,PYCARD,CCL8,IFITM2,KLF4
	GO: Biological Process	GO:0050792	regulation of viral process		1.490E-4	3.868E-1	3.615E-3	3.050E-2	5	201	ISG15,IFITM3,CXCR4,IFITM2,ZFP36
	GO: Biological Process	GO:0030183	B cell differentiation		1.525E-4	3.958E-1	3.654E-3	3.084E-2	5	202	KLF6,IGKC,ID2,POU2F2,TNFAIP3
	GO: Biological Process	GO:1901698	response to nitrogen compound		1.535E-4	3.983E-1	3.654E-3	3.084E-2	12	1407	JUND,IGF1,CEBPB,FCER1G,CXCR4,GDF15,SGK1,FOSB,BTG1,TNFAIP3,MMP13,KLF2
	GO: Biological Process	GO:0008285	negative regulation of cell population proliferation		1.558E-4	4.043E-1	3.676E-3	3.102E-2	10	991	LST1,IGF1,CEBPB,IFITM3,DUSP1,BTG1,CCL8,IFITM2,TNFAIP3,KLF4
	GO: Biological Process	GO:1901652	response to peptide		1.599E-4	4.150E-1	3.739E-3	3.155E-2	8	627	JUND,IGF1,GDF15,SGK1,BTG1,TNFAIP3,MMP13,KLF2
	GO: Biological Process	GO:0045765	regulation of angiogenesis		1.693E-4	4.392E-1	3.922E-3	3.309E-2	7	471	RHOB,PLK2,CXCR4,BTG1,TNFAIP3,KLF4,KLF2
	GO: Biological Process	GO:1904796	regulation of core promoter binding		1.725E-4	4.476E-1	3.961E-3	3.343E-2	2	8	ID2,KLF4
	GO: Biological Process	GO:0048525	negative regulation of viral process		1.755E-4	4.554E-1	3.995E-3	3.371E-2	4	111	ISG15,IFITM3,IFITM2,ZFP36
	GO: Biological Process	GO:0140467	integrated stress response signaling		1.855E-4	4.813E-1	4.185E-3	3.532E-2	3	44	JUNB,CEBPB,MAFB
	GO: Biological Process	GO:1901342	regulation of vasculature development		1.975E-4	5.125E-1	4.418E-3	3.728E-2	7	483	RHOB,PLK2,CXCR4,BTG1,TNFAIP3,KLF4,KLF2
	GO: Biological Process	GO:0140888	interferon-mediated signaling pathway		2.011E-4	5.218E-1	4.460E-3	3.764E-2	4	115	ISG15,IFITM3,IRF7,IFITM2
	GO: Biological Process	GO:0050900	leukocyte migration		2.051E-4	5.322E-1	4.511E-3	3.806E-2	7	486	SLAMF9,FCER1G,CXCR4,DUSP1,PYCARD,CCL8,MMP13
	GO: Biological Process	GO:0040013	negative regulation of locomotion		2.156E-4	5.596E-1	4.671E-3	3.942E-2	7	490	RHOB,IFITM3,CXCR4,DUSP1,CCL8,IFITM2,KLF4
	GO: Biological Process	GO:0043433	negative regulation of DNA-binding transcription factor activity		2.174E-4	5.643E-1	4.671E-3	3.942E-2	5	218	PYCARD,ID2,TNFAIP3,KLF4,BHLHE40
	GO: Biological Process	GO:1905460	negative regulation of vascular associated smooth muscle cell apoptotic process		2.214E-4	5.745E-1	4.671E-3	3.942E-2	2	9	IGF1,GAPDH
	GO: Biological Process	GO:0071499	cellular response to laminar fluid shear stress		2.214E-4	5.745E-1	4.671E-3	3.942E-2	2	9	KLF4,KLF2
	GO: Biological Process	GO:0002432	granuloma formation		2.214E-4	5.745E-1	4.671E-3	3.942E-2	2	9	CEBPB,TNFAIP3
	GO: Biological Process	GO:0022603	regulation of anatomical structure morphogenesis		2.273E-4	5.899E-1	4.758E-3	4.015E-2	11	1247	LST1,RHOB,PLK2,IFRD1,CXCR4,SGK1,BTG1,CCL8,TNFAIP3,KLF4,KLF2
	GO: Biological Process	GO:0071222	cellular response to lipopolysaccharide		2.361E-4	6.126E-1	4.876E-3	4.114E-2	6	349	MRC1,CEBPB,PYCARD,CCL8,TNFAIP3,ZFP36
	GO: Biological Process	GO:0030855	epithelial cell differentiation		2.378E-4	6.170E-1	4.876E-3	4.114E-2	10	1044	IGF1,CEBPB,CXCR4,FOSL2,BTG1,ID2,MAFB,KLF4,ZFP36,KLF2
	GO: Biological Process	GO:0001944	vasculature development		2.387E-4	6.193E-1	4.876E-3	4.114E-2	11	1254	RHOB,JUNB,PLK2,IGF1,CXCR4,BTG1,MAFB,CCL8,TNFAIP3,KLF4,KLF2
	GO: Biological Process	GO:0032673	regulation of interleukin-4 production		2.405E-4	6.241E-1	4.876E-3	4.114E-2	3	48	CEBPB,FCER1G,CD83
	GO: Biological Process	GO:2001057	reactive nitrogen species metabolic process		2.522E-4	6.545E-1	5.073E-3	4.281E-2	4	122	IGF1,PRDX5,KLF4,KLF2
	GO: Biological Process	GO:0070663	regulation of leukocyte proliferation		2.548E-4	6.613E-1	5.087E-3	4.292E-2	6	354	LST1,IGF1,CEBPB,PYCARD,CCL8,TNFAIP3
	GO: Biological Process	GO:0072359	circulatory system development		2.737E-4	7.103E-1	5.391E-3	4.549E-2	14	1974	RHOB,JUNB,PLK2,IGF1,CXCR4,FOSL2,BTG1,ID2,MAFB,CCL8,TNFAIP3,KLF4,MMP13,KLF2
	GO: Biological Process	GO:0060509	type I pneumocyte differentiation		2.763E-4	7.170E-1	5.391E-3	4.549E-2	2	10	IGF1,KLF2
	GO: Biological Process	GO:1902037	negative regulation of hematopoietic stem cell differentiation		2.763E-4	7.170E-1	5.391E-3	4.549E-2	2	10	IRF7,ZFP36
	GO: Biological Process	GO:0043542	endothelial cell migration		2.830E-4	7.344E-1	5.481E-3	4.625E-2	6	361	RHOB,PLK2,IGF1,KLF6,CXCR4,KLF4
	GO: Biological Process	GO:0071674	mononuclear cell migration		2.899E-4	7.522E-1	5.572E-3	4.702E-2	5	232	SLAMF9,CXCR4,DUSP1,PYCARD,CCL8
	GO: Biological Process	GO:0071219	cellular response to molecule of bacterial origin		3.002E-4	7.790E-1	5.728E-3	4.834E-2	6	365	MRC1,CEBPB,PYCARD,CCL8,TNFAIP3,ZFP36
	GO: Cellular Component	GO:0000785	chromatin		8.339E-6	1.918E-3	1.701E-3	1.023E-2	14	1454	JUNB,JUND,PLK2,CEBPB,KLF6,FOSB,FOSL2,ID2,POU2F2,MAFB,IRF7,KLF4,BHLHE40,KLF2
	GO: Cellular Component	GO:0032993	protein-DNA complex		1.479E-5	3.401E-3	1.701E-3	1.023E-2	14	1529	JUNB,JUND,PLK2,CEBPB,KLF6,FOSB,FOSL2,ID2,POU2F2,MAFB,IRF7,KLF4,BHLHE40,KLF2
	GO: Cellular Component	GO:0035976	transcription factor AP-1 complex		6.034E-5	1.388E-2	4.626E-3	2.784E-2	2	5	JUNB,JUND
GO cluster 4	Category	ID	Name	Source	p-value	q-value Bonferroni	q-value FDR B&H	q-value FDR B&Y	Hit Count in Query List	Hit Count in Genome	Hit in Query List
	GO: Molecular Function	GO:0031727	CCR2 chemokine receptor binding		3.020E-7	6.433E-5	6.433E-5	3.822E-4	3	8	CCL2,CCL7,CCL8
	GO: Molecular Function	GO:0031726	CCR1 chemokine receptor binding		5.155E-6	1.098E-3	3.660E-4	2.175E-3	3	19	CCL2,CCL7,CCL8
	GO: Molecular Function	GO:0031729	CCR4 chemokine receptor binding		5.155E-6	1.098E-3	3.660E-4	2.175E-3	3	19	CCL2,CCL7,CCL8
	GO: Molecular Function	GO:0031730	CCR5 chemokine receptor binding		9.375E-6	1.997E-3	4.992E-4	2.966E-3	3	23	CCL2,CCL7,CCL8
	GO: Molecular Function	GO:0003735	structural constituent of ribosome		2.521E-5	5.369E-3	1.074E-3	6.379E-3	5	195	RPS15A,RPS18,MRPL52,FAU,RPS27
	GO: Molecular Function	GO:0048156	tau protein binding		7.810E-5	1.663E-2	2.455E-3	1.458E-2	3	46	LGMN,APOE,SGK1
	GO: Molecular Function	GO:0005125	cytokine activity		8.068E-5	1.718E-2	2.455E-3	1.458E-2	5	249	CCL2,CCL7,CCL8,INHBA,GDF15
	GO: Molecular Function	GO:0008009	chemokine activity		1.129E-4	2.404E-2	2.794E-3	1.660E-2	3	52	CCL2,CCL7,CCL8
	GO: Molecular Function	GO:0005539	glycosaminoglycan binding		1.181E-4	2.515E-2	2.794E-3	1.660E-2	5	270	CCL2,CCL7,CCL8,APOE,VCAN
	GO: Molecular Function	GO:0048020	CCR chemokine receptor binding		1.409E-4	3.000E-2	3.000E-3	1.782E-2	3	56	CCL2,CCL7,CCL8
	GO: Molecular Function	GO:0005102	signaling receptor binding		1.833E-4	3.904E-2	3.549E-3	2.109E-2	11	1756	CCL2,CCL7,CCL8,IGF1,APOE,MMP13,INHBA,PILRA,GDF15,VCAM1,FPR2
	GO: Molecular Function	GO:0048018	receptor ligand activity		4.078E-4	8.685E-2	6.373E-3	3.786E-2	6	548	CCL2,CCL7,CCL8,IGF1,INHBA,GDF15
	GO: Molecular Function	GO:0008201	heparin binding		4.272E-4	9.100E-2	6.373E-3	3.786E-2	4	197	CCL2,CCL7,CCL8,APOE
	GO: Molecular Function	GO:0042379	chemokine receptor binding		4.357E-4	9.281E-2	6.373E-3	3.786E-2	3	82	CCL2,CCL7,CCL8
	GO: Molecular Function	GO:0030546	signaling receptor activator activity		4.488E-4	9.560E-2	6.373E-3	3.786E-2	6	558	CCL2,CCL7,CCL8,IGF1,INHBA,GDF15
	GO: Biological Process	GO:0040011	locomotion		2.646E-10	5.697E-7	5.697E-7	4.701E-6	18	1861	RHOB,CD63,LGMN,CCL2,PLAU,CCL7,CCL8,IFITM2,IGF1,APOE,KLF4,MMP13,IFITM3,CXCR4,SGK1,VCAM1,FPR2,CH25H
	GO: Biological Process	GO:0030334	regulation of cell migration		9.821E-10	2.115E-6	1.057E-6	8.725E-6	15	1266	RHOB,CD63,LGMN,CCL2,PLAU,CCL7,CCL8,IFITM2,IGF1,APOE,KLF4,IFITM3,CXCR4,SGK1,FPR2
	GO: Biological Process	GO:2000145	regulation of cell motility		2.103E-9	4.529E-6	1.510E-6	1.246E-5	15	1338	RHOB,CD63,LGMN,CCL2,PLAU,CCL7,CCL8,IFITM2,IGF1,APOE,KLF4,IFITM3,CXCR4,SGK1,FPR2
	GO: Biological Process	GO:0040012	regulation of locomotion		3.873E-9	8.339E-6	2.085E-6	1.720E-5	15	1399	RHOB,CD63,LGMN,CCL2,PLAU,CCL7,CCL8,IFITM2,IGF1,APOE,KLF4,IFITM3,CXCR4,SGK1,FPR2
	GO: Biological Process	GO:0060326	cell chemotaxis		1.531E-8	3.296E-5	6.591E-6	5.439E-5	9	386	LGMN,CCL2,CCL7,CCL8,MMP13,CXCR4,VCAM1,FPR2,CH25H
	GO: Biological Process	GO:0070374	positive regulation of ERK1 and ERK2 cascade		2.014E-8	4.337E-5	7.228E-6	5.965E-5	8	276	CCL2,CCL7,CCL8,IGF1,APOE,INHBA,CXCR4,FPR2
	GO: Biological Process	GO:0070372	regulation of ERK1 and ERK2 cascade		3.298E-8	7.101E-5	1.014E-5	8.371E-5	9	422	CCL2,CCL7,CCL8,IGF1,APOE,KLF4,INHBA,CXCR4,FPR2
	GO: Biological Process	GO:0030595	leukocyte chemotaxis		4.151E-8	8.937E-5	1.023E-5	8.445E-5	8	303	LGMN,CCL2,CCL7,CCL8,MMP13,CXCR4,FPR2,CH25H
	GO: Biological Process	GO:0030336	negative regulation of cell migration		4.278E-8	9.211E-5	1.023E-5	8.445E-5	9	435	RHOB,CD63,CCL2,CCL8,IFITM2,APOE,KLF4,IFITM3,CXCR4
	GO: Biological Process	GO:2000146	negative regulation of cell motility		5.938E-8	1.278E-4	1.107E-5	9.139E-5	9	452	RHOB,CD63,CCL2,CCL8,IFITM2,APOE,KLF4,IFITM3,CXCR4
	GO: Biological Process	GO:0009607	response to biotic stimulus		6.178E-8	1.330E-4	1.107E-5	9.139E-5	16	1998	RPS15A,MRC1,CCL2,IFI27L2,JUND,CCL7,CCL8,FAU,IFITM2,APOE,KLF4,IFITM3,CXCR4,VCAM1,FPR2,CH25H
	GO: Biological Process	GO:0070371	ERK1 and ERK2 cascade		6.283E-8	1.353E-4	1.107E-5	9.139E-5	9	455	CCL2,CCL7,CCL8,IGF1,APOE,KLF4,INHBA,CXCR4,FPR2
	GO: Biological Process	GO:1904645	response to amyloid-beta		6.687E-8	1.440E-4	1.107E-5	9.139E-5	5	61	LGMN,IGF1,MMP13,VCAM1,FPR2
	GO: Biological Process	GO:1901652	response to peptide		7.729E-8	1.664E-4	1.189E-5	9.808E-5	10	627	LGMN,JUND,IGF1,MMP13,INHBA,GDF15,SGK1,VCAM1,FPR2,KLF2
	GO: Biological Process	GO:0050900	leukocyte migration		1.101E-7	2.371E-4	1.581E-5	1.305E-4	9	486	LGMN,CCL2,CCL7,CCL8,MMP13,CXCR4,VCAM1,FPR2,CH25H
	GO: Biological Process	GO:0040013	negative regulation of locomotion		1.181E-7	2.542E-4	1.589E-5	1.311E-4	9	490	RHOB,CD63,CCL2,CCL8,IFITM2,APOE,KLF4,IFITM3,CXCR4
	GO: Biological Process	GO:0071674	mononuclear cell migration		1.306E-7	2.812E-4	1.654E-5	1.365E-4	7	232	LGMN,CCL2,CCL7,CCL8,CXCR4,FPR2,CH25H
	GO: Biological Process	GO:0009615	response to virus		2.017E-7	4.343E-4	2.413E-5	1.991E-4	9	522	RPS15A,CCL2,IFI27L2,CCL7,CCL8,IFITM2,IFITM3,CXCR4,CH25H
	GO: Biological Process	GO:0019058	viral life cycle		2.604E-7	5.606E-4	2.840E-5	2.344E-4	8	385	MRC1,CCL2,CCL8,IFITM2,APOE,IFITM3,CXCR4,CH25H
	GO: Biological Process	GO:0002548	monocyte chemotaxis		2.639E-7	5.681E-4	2.840E-5	2.344E-4	5	80	LGMN,CCL2,CCL7,CCL8,FPR2
	GO: Biological Process	GO:0002688	regulation of leukocyte chemotaxis		2.832E-7	6.097E-4	2.903E-5	2.396E-4	6	157	LGMN,CCL2,CCL7,CCL8,CXCR4,FPR2
	GO: Biological Process	GO:0051707	response to other organism		3.298E-7	7.101E-4	3.171E-5	2.617E-4	15	1951	RPS15A,MRC1,CCL2,IFI27L2,JUND,CCL7,CCL8,FAU,IFITM2,APOE,IFITM3,CXCR4,VCAM1,FPR2,CH25H
	GO: Biological Process	GO:0043207	response to external biotic stimulus		3.387E-7	7.293E-4	3.171E-5	2.617E-4	15	1955	RPS15A,MRC1,CCL2,IFI27L2,JUND,CCL7,CCL8,FAU,IFITM2,APOE,IFITM3,CXCR4,VCAM1,FPR2,CH25H
	GO: Biological Process	GO:1901701	cellular response to oxygen-containing compound		4.266E-7	9.185E-4	3.827E-5	3.158E-4	14	1703	RHOB,MRC1,LGMN,CCL2,JUND,CCL7,CCL8,IGF1,INHBA,GDF15,SGK1,VCAM1,FPR2,KLF2
	GO: Biological Process	GO:0034341	response to type II interferon		5.926E-7	1.276E-3	5.104E-5	4.211E-4	6	178	MRC1,CCL2,CCL7,CCL8,IFITM2,IFITM3
	GO: Biological Process	GO:0043410	positive regulation of MAPK cascade		7.152E-7	1.540E-3	5.922E-5	4.887E-4	9	607	CCL2,CCL7,CCL8,IGF1,APOE,INHBA,CXCR4,GDF15,FPR2
	GO: Biological Process	GO:0034351	negative regulation of glial cell apoptotic process		7.953E-7	1.712E-3	6.342E-5	5.233E-4	3	11	CCL2,CCL8,IGF1
	GO: Biological Process	GO:1901653	cellular response to peptide		9.508E-7	2.047E-3	7.311E-5	6.033E-4	8	457	LGMN,IGF1,INHBA,GDF15,SGK1,VCAM1,FPR2,KLF2
	GO: Biological Process	GO:0097529	myeloid leukocyte migration		1.071E-6	2.307E-3	7.955E-5	6.564E-4	7	317	LGMN,CCL2,CCL7,CCL8,MMP13,CXCR4,FPR2
	GO: Biological Process	GO:0010243	response to organonitrogen compound		1.275E-6	2.745E-3	8.827E-5	7.284E-4	12	1316	LGMN,JUND,IGF1,APOE,MMP13,INHBA,CXCR4,GDF15,SGK1,VCAM1,FPR2,KLF2
	GO: Biological Process	GO:0006935	chemotaxis		1.284E-6	2.765E-3	8.827E-5	7.284E-4	10	851	LGMN,CCL2,PLAU,CCL7,CCL8,MMP13,CXCR4,VCAM1,FPR2,CH25H
	GO: Biological Process	GO:0042330	taxis		1.312E-6	2.825E-3	8.827E-5	7.284E-4	10	853	LGMN,CCL2,PLAU,CCL7,CCL8,MMP13,CXCR4,VCAM1,FPR2,CH25H
	GO: Biological Process	GO:0043408	regulation of MAPK cascade		1.489E-6	3.205E-3	9.712E-5	8.014E-4	10	865	CCL2,CCL7,CCL8,IGF1,APOE,KLF4,INHBA,CXCR4,GDF15,FPR2
	GO: Biological Process	GO:1904646	cellular response to amyloid-beta		1.692E-6	3.643E-3	1.071E-4	8.842E-4	4	50	LGMN,IGF1,VCAM1,FPR2
	GO: Biological Process	GO:0034097	response to cytokine		1.916E-6	4.124E-3	1.178E-4	9.723E-4	11	1118	MRC1,CCL2,CCL7,CCL8,IFITM2,KLF4,IFITM3,CXCR4,VCAM1,KLF2,CH25H
	GO: Biological Process	GO:0045087	innate immune response		2.089E-6	4.498E-3	1.249E-4	1.031E-3	11	1128	MRC1,CCL2,IFI27L2,CCL7,CCL8,FAU,IFITM2,APOE,IFITM3,FPR2,CH25H
	GO: Biological Process	GO:0016032	viral process		2.189E-6	4.714E-3	1.274E-4	1.051E-3	8	511	MRC1,CCL2,CCL8,IFITM2,APOE,IFITM3,CXCR4,CH25H
	GO: Biological Process	GO:0030335	positive regulation of cell migration		2.494E-6	5.370E-3	1.409E-4	1.163E-3	9	706	RHOB,LGMN,CCL2,PLAU,CCL7,CCL8,IGF1,CXCR4,FPR2
	GO: Biological Process	GO:1901698	response to nitrogen compound		2.574E-6	5.542E-3	1.409E-4	1.163E-3	12	1407	LGMN,JUND,IGF1,APOE,MMP13,INHBA,CXCR4,GDF15,SGK1,VCAM1,FPR2,KLF2
	GO: Biological Process	GO:2000501	regulation of natural killer cell chemotaxis		2.683E-6	5.777E-3	1.409E-4	1.163E-3	3	16	CCL2,CCL7,CCL8
	GO: Biological Process	GO:0034350	regulation of glial cell apoptotic process		2.683E-6	5.777E-3	1.409E-4	1.163E-3	3	16	CCL2,CCL8,IGF1
	GO: Biological Process	GO:2000147	positive regulation of cell motility		3.545E-6	7.632E-3	1.817E-4	1.500E-3	9	737	RHOB,LGMN,CCL2,PLAU,CCL7,CCL8,IGF1,CXCR4,FPR2
	GO: Biological Process	GO:0035747	natural killer cell chemotaxis		3.900E-6	8.397E-3	1.953E-4	1.612E-3	3	18	CCL2,CCL7,CCL8
	GO: Biological Process	GO:0051094	positive regulation of developmental process		4.136E-6	8.904E-3	2.024E-4	1.670E-3	13	1755	RHOB,JUND,CCL8,IFITM2,IGF1,APOE,KLF4,INHBA,IFITM3,CXCR4,GDF15,SGK1,VCAN
	GO: Biological Process	GO:0040017	positive regulation of locomotion		4.457E-6	9.595E-3	2.132E-4	1.760E-3	9	758	RHOB,LGMN,CCL2,PLAU,CCL7,CCL8,IGF1,CXCR4,FPR2
	GO: Biological Process	GO:0000165	MAPK cascade		4.597E-6	9.896E-3	2.151E-4	1.775E-3	10	981	CCL2,CCL7,CCL8,IGF1,APOE,KLF4,INHBA,CXCR4,GDF15,FPR2
	GO: Biological Process	GO:0071675	regulation of mononuclear cell migration		5.040E-6	1.085E-2	2.283E-4	1.884E-3	5	145	LGMN,CCL2,CCL7,CCL8,FPR2
	GO: Biological Process	GO:0044403	biological process involved in symbiotic interaction		5.243E-6	1.129E-2	2.283E-4	1.884E-3	7	403	MRC1,CCL8,IFITM2,APOE,IFITM3,CXCR4,CH25H
	GO: Biological Process	GO:0031099	regeneration		5.243E-6	1.129E-2	2.283E-4	1.884E-3	7	403	LGMN,PLAU,IGF1,APOE,KLF4,INHBA,CXCR4
	GO: Biological Process	GO:0032102	negative regulation of response to external stimulus		5.302E-6	1.142E-2	2.283E-4	1.884E-3	8	576	CCL2,PLAU,CCL8,IGF1,APOE,KLF4,CXCR4,FPR2
	GO: Biological Process	GO:0071345	cellular response to cytokine stimulus		5.646E-6	1.215E-2	2.383E-4	1.967E-3	10	1004	MRC1,CCL2,CCL7,CCL8,IFITM2,KLF4,IFITM3,CXCR4,VCAM1,KLF2
	GO: Biological Process	GO:0002682	regulation of immune system process		5.890E-6	1.268E-2	2.439E-4	2.012E-3	13	1812	LGMN,CCL2,JUND,CCL7,CCL8,IGF1,APOE,INHBA,PILRA,CXCR4,VCAM1,FPR2,IGKC
	GO: Biological Process	GO:0034349	glial cell apoptotic process		7.326E-6	1.577E-2	2.879E-4	2.376E-3	3	22	CCL2,CCL8,IGF1
	GO: Biological Process	GO:0090280	positive regulation of calcium ion import		7.326E-6	1.577E-2	2.879E-4	2.376E-3	3	22	CCL2,CCL8,CXCR4
	GO: Biological Process	GO:0048247	lymphocyte chemotaxis		7.355E-6	1.584E-2	2.879E-4	2.376E-3	4	72	CCL2,CCL7,CCL8,CH25H
	GO: Biological Process	GO:0002685	regulation of leukocyte migration		8.491E-6	1.828E-2	3.265E-4	2.694E-3	6	282	LGMN,CCL2,CCL7,CCL8,CXCR4,FPR2
	GO: Biological Process	GO:0006954	inflammatory response		9.188E-6	1.978E-2	3.470E-4	2.864E-3	10	1061	CCL2,CCL7,CCL8,IGF1,APOE,KLF4,CXCR4,SGK1,VCAM1,FPR2
	GO: Biological Process	GO:0050920	regulation of chemotaxis		9.386E-6	2.021E-2	3.484E-4	2.875E-3	6	287	LGMN,CCL2,CCL7,CCL8,CXCR4,FPR2
	GO: Biological Process	GO:0071417	cellular response to organonitrogen compound		1.052E-5	2.265E-2	3.838E-4	3.168E-3	9	843	LGMN,IGF1,INHBA,CXCR4,GDF15,SGK1,VCAM1,FPR2,KLF2
	GO: Biological Process	GO:0090026	positive regulation of monocyte chemotaxis		1.231E-5	2.650E-2	4.417E-4	3.645E-3	3	26	LGMN,CCL2,FPR2
	GO: Biological Process	GO:0051726	regulation of cell cycle		1.322E-5	2.846E-2	4.665E-4	3.849E-3	11	1367	RPS15A,RHOB,LGMN,CCL2,RPS18,JUND,CCL8,IGF1,KLF4,INHBA,SGK1
	GO: Biological Process	GO:0050921	positive regulation of chemotaxis		1.442E-5	3.104E-2	4.942E-4	4.078E-3	5	180	LGMN,CCL2,CCL7,CXCR4,FPR2
	GO: Biological Process	GO:0010631	epithelial cell migration		1.446E-5	3.114E-2	4.942E-4	4.078E-3	7	471	RHOB,CD63,LGMN,IGF1,APOE,KLF4,CXCR4
	GO: Biological Process	GO:0072359	circulatory system development		1.502E-5	3.233E-2	5.051E-4	4.168E-3	13	1974	RHOB,CCL2,PLAU,CCL8,IGF1,APOE,KLF4,MMP13,INHBA,CXCR4,VCAM1,VCAN,KLF2
	GO: Biological Process	GO:0001649	osteoblast differentiation		1.535E-5	3.306E-2	5.086E-4	4.197E-3	6	313	LGMN,JUND,IFITM2,IGF1,IFITM3,VCAN
	GO: Biological Process	GO:0090132	epithelium migration		1.569E-5	3.379E-2	5.119E-4	4.225E-3	7	477	RHOB,CD63,LGMN,IGF1,APOE,KLF4,CXCR4
	GO: Biological Process	GO:0071677	positive regulation of mononuclear cell migration		1.634E-5	3.519E-2	5.147E-4	4.248E-3	4	88	LGMN,CCL2,CCL7,FPR2
	GO: Biological Process	GO:1901699	cellular response to nitrogen compound		1.638E-5	3.526E-2	5.147E-4	4.248E-3	9	891	LGMN,IGF1,INHBA,CXCR4,GDF15,SGK1,VCAM1,FPR2,KLF2
	GO: Biological Process	GO:0097305	response to alcohol		1.650E-5	3.552E-2	5.147E-4	4.248E-3	6	317	CCL7,IGF1,INHBA,SGK1,VCAM1,KLF2
	GO: Biological Process	GO:0045669	positive regulation of osteoblast differentiation		1.709E-5	3.680E-2	5.150E-4	4.250E-3	4	89	JUND,IFITM2,IGF1,IFITM3
	GO: Biological Process	GO:0002687	positive regulation of leukocyte migration		1.733E-5	3.731E-2	5.150E-4	4.250E-3	5	187	LGMN,CCL2,CCL7,CCL8,FPR2
	GO: Biological Process	GO:0060279	positive regulation of ovulation		1.769E-5	3.809E-2	5.150E-4	4.250E-3	2	4	PLAU,INHBA
	GO: Biological Process	GO:2000502	negative regulation of natural killer cell chemotaxis		1.769E-5	3.809E-2	5.150E-4	4.250E-3	2	4	CCL2,CCL8
	GO: Biological Process	GO:0045667	regulation of osteoblast differentiation		1.778E-5	3.829E-2	5.150E-4	4.250E-3	5	188	LGMN,JUND,IFITM2,IGF1,IFITM3
	GO: Biological Process	GO:0090130	tissue migration		1.794E-5	3.862E-2	5.150E-4	4.250E-3	7	487	RHOB,CD63,LGMN,IGF1,APOE,KLF4,CXCR4
	GO: Biological Process	GO:0002689	negative regulation of leukocyte chemotaxis		1.913E-5	4.118E-2	5.419E-4	4.472E-3	3	30	CCL2,CCL8,CXCR4
	GO: Biological Process	GO:0046718	viral entry into host cell		1.968E-5	4.237E-2	5.503E-4	4.541E-3	5	192	MRC1,IFITM2,IFITM3,CXCR4,CH25H
	GO: Biological Process	GO:0048245	eosinophil chemotaxis		2.115E-5	4.554E-2	5.710E-4	4.712E-3	3	31	CCL2,CCL7,CCL8
	GO: Biological Process	GO:0046597	negative regulation of viral entry into host cell		2.115E-5	4.554E-2	5.710E-4	4.712E-3	3	31	IFITM2,IFITM3,CH25H
	GO: Biological Process	GO:0070098	chemokine-mediated signaling pathway		2.122E-5	4.568E-2	5.710E-4	4.712E-3	4	94	CCL2,CCL7,CCL8,CXCR4
	GO: Biological Process	GO:0098542	defense response to other organism		2.226E-5	4.793E-2	5.917E-4	4.883E-3	11	1445	MRC1,CCL2,IFI27L2,CCL7,CCL8,FAU,IFITM2,APOE,IFITM3,FPR2,CH25H
	GO: Biological Process	GO:0033993	response to lipid		2.319E-5	4.992E-2	6.088E-4	5.024E-3	10	1180	MRC1,CCL2,JUND,CCL8,IGF1,KLF4,INHBA,CXCR4,SGK1,VCAM1
	GO: Biological Process	GO:0045597	positive regulation of cell differentiation		2.370E-5	5.103E-2	6.137E-4	5.065E-3	10	1183	JUND,CCL8,IFITM2,IGF1,APOE,INHBA,IFITM3,CXCR4,SGK1,VCAN
	GO: Biological Process	GO:0044409	entry into host		2.395E-5	5.155E-2	6.137E-4	5.065E-3	5	200	MRC1,IFITM2,IFITM3,CXCR4,CH25H
	GO: Biological Process	GO:0040007	growth		2.467E-5	5.312E-2	6.249E-4	5.157E-3	11	1461	LGMN,SELENOP,PLAU,IGF1,APOE,MMP13,INHBA,CXCR4,GDF15,SGK1,KLF2
	GO: Biological Process	GO:0042246	tissue regeneration		2.512E-5	5.408E-2	6.288E-4	5.189E-3	5	202	LGMN,PLAU,IGF1,INHBA,CXCR4
	GO: Biological Process	GO:0051050	positive regulation of transport		2.680E-5	5.770E-2	6.632E-4	5.473E-3	10	1200	CD63,CCL2,CCL8,IGF1,APOE,MMP13,INHBA,CXCR4,SGK1,FPR2
	GO: Biological Process	GO:2000134	negative regulation of G1/S transition of mitotic cell cycle		2.927E-5	6.302E-2	7.046E-4	5.815E-3	4	102	CCL2,CCL8,KLF4,INHBA
	GO: Biological Process	GO:1901624	negative regulation of lymphocyte chemotaxis		2.946E-5	6.342E-2	7.046E-4	5.815E-3	2	5	CCL2,CCL8
	GO: Biological Process	GO:0060278	regulation of ovulation		2.946E-5	6.342E-2	7.046E-4	5.815E-3	2	5	PLAU,INHBA
	GO: Biological Process	GO:0072677	eosinophil migration		3.065E-5	6.599E-2	7.173E-4	5.919E-3	3	35	CCL2,CCL7,CCL8
	GO: Biological Process	GO:0090025	regulation of monocyte chemotaxis		3.065E-5	6.599E-2	7.173E-4	5.919E-3	3	35	LGMN,CCL2,FPR2
	GO: Biological Process	GO:1990868	response to chemokine		3.160E-5	6.802E-2	7.237E-4	5.972E-3	4	104	CCL2,CCL7,CCL8,CXCR4
	GO: Biological Process	GO:1990869	cellular response to chemokine		3.160E-5	6.802E-2	7.237E-4	5.972E-3	4	104	CCL2,CCL7,CCL8,CXCR4
	GO: Biological Process	GO:0010632	regulation of epithelial cell migration		3.372E-5	7.261E-2	7.643E-4	6.307E-3	6	360	RHOB,CD63,LGMN,IGF1,APOE,KLF4
	GO: Biological Process	GO:0043542	endothelial cell migration		3.425E-5	7.374E-2	7.682E-4	6.339E-3	6	361	RHOB,LGMN,IGF1,APOE,KLF4,CXCR4
	GO: Biological Process	GO:1901623	regulation of lymphocyte chemotaxis		3.630E-5	7.816E-2	8.058E-4	6.649E-3	3	37	CCL2,CCL7,CCL8
	GO: Biological Process	GO:0001944	vasculature development		3.908E-5	8.415E-2	8.476E-4	6.994E-3	10	1254	RHOB,CCL2,PLAU,CCL8,IGF1,APOE,KLF4,CXCR4,VCAM1,KLF2
	GO: Biological Process	GO:0009611	response to wounding		3.932E-5	8.465E-2	8.476E-4	6.994E-3	8	760	LGMN,CCL2,PLAU,IGF1,APOE,KLF4,INHBA,CXCR4
	GO: Biological Process	GO:1903901	negative regulation of viral life cycle		3.937E-5	8.476E-2	8.476E-4	6.994E-3	3	38	IFITM2,IFITM3,CH25H
	GO: Biological Process	GO:0009628	response to abiotic stimulus		4.320E-5	9.301E-2	9.209E-4	7.599E-3	11	1552	RHOB,LGMN,CCL2,NR2F6,JUND,PLAU,CCL7,IGF1,CXCR4,SGK1,VCAM1
	GO: Biological Process	GO:0044000	movement in host		4.387E-5	9.444E-2	9.259E-4	7.641E-3	5	227	MRC1,IFITM2,IFITM3,CXCR4,CH25H
	GO: Biological Process	GO:1902807	negative regulation of cell cycle G1/S phase transition		4.529E-5	9.750E-2	9.466E-4	7.812E-3	4	114	CCL2,CCL8,KLF4,INHBA
	GO: Biological Process	GO:0001503	ossification		4.791E-5	1.032E-1	9.907E-4	8.175E-3	7	568	LGMN,JUND,IFITM2,IGF1,MMP13,IFITM3,VCAN
	GO: Biological Process	GO:0051241	negative regulation of multicellular organismal process		4.832E-5	1.040E-1	9.907E-4	8.175E-3	11	1571	CD63,LGMN,CCL2,PLAU,IGF1,APOE,KLF4,INHBA,PILRA,GDF15,KLF2
	GO: Biological Process	GO:0071495	cellular response to endogenous stimulus		4.886E-5	1.052E-1	9.924E-4	8.190E-3	12	1879	CD63,LGMN,CCL2,IGF1,KLF4,INHBA,CXCR4,GDF15,SGK1,VCAM1,FPR2,KLF2
	GO: Biological Process	GO:0002690	positive regulation of leukocyte chemotaxis		5.013E-5	1.079E-1	1.009E-3	8.323E-3	4	117	LGMN,CCL2,CCL7,FPR2
	GO: Biological Process	GO:1903034	regulation of response to wounding		5.603E-5	1.206E-1	1.117E-3	9.218E-3	5	239	CCL2,PLAU,APOE,KLF4,CXCR4
	GO: Biological Process	GO:0048646	anatomical structure formation involved in morphogenesis		5.740E-5	1.236E-1	1.134E-3	9.357E-3	12	1910	RHOB,CCL2,PLAU,CCL8,IFITM2,KLF4,INHBA,IFITM3,CXCR4,GDF15,VCAM1,KLF2
	GO: Biological Process	GO:2000026	regulation of multicellular organismal development		6.894E-5	1.484E-1	1.349E-3	1.113E-2	12	1946	RHOB,LGMN,CCL2,IGF1,APOE,KLF4,INHBA,PILRA,CXCR4,SGK1,VCAN,KLF2
	GO: Biological Process	GO:0090279	regulation of calcium ion import		7.016E-5	1.511E-1	1.361E-3	1.123E-2	3	46	CCL2,CCL8,CXCR4
	GO: Biological Process	GO:0097306	cellular response to alcohol		7.334E-5	1.579E-1	1.410E-3	1.163E-2	4	129	CCL7,INHBA,SGK1,KLF2
	GO: Biological Process	GO:0071347	cellular response to interleukin-1		7.558E-5	1.627E-1	1.440E-3	1.188E-2	4	130	CCL2,CCL7,CCL8,KLF2
	GO: Biological Process	GO:0051701	biological process involved in interaction with host		8.651E-5	1.862E-1	1.634E-3	1.348E-2	5	262	MRC1,IFITM2,IFITM3,CXCR4,CH25H
	GO: Biological Process	GO:0072676	lymphocyte migration		8.750E-5	1.884E-1	1.638E-3	1.352E-2	4	135	CCL2,CCL7,CCL8,CH25H
	GO: Biological Process	GO:0040008	regulation of growth		9.460E-5	2.037E-1	1.756E-3	1.449E-2	8	861	LGMN,SELENOP,IGF1,APOE,INHBA,CXCR4,GDF15,SGK1
	GO: Biological Process	GO:0071356	cellular response to tumor necrosis factor		9.623E-5	2.072E-1	1.765E-3	1.457E-2	5	268	CCL2,CCL7,CCL8,VCAM1,KLF2
	GO: Biological Process	GO:0032101	regulation of response to external stimulus		9.674E-5	2.083E-1	1.765E-3	1.457E-2	10	1396	LGMN,CCL2,PLAU,CCL7,CCL8,IGF1,APOE,KLF4,CXCR4,FPR2
	GO: Biological Process	GO:0048589	developmental growth		9.931E-5	2.138E-1	1.797E-3	1.483E-2	9	1122	LGMN,PLAU,IGF1,APOE,MMP13,INHBA,CXCR4,GDF15,KLF2
	GO: Biological Process	GO:0043491	phosphatidylinositol 3-kinase/protein kinase B signal transduction		1.032E-4	2.221E-1	1.851E-3	1.527E-2	5	272	CCL2,CCL8,IGF1,KLF4,GDF15
	GO: Biological Process	GO:0071499	cellular response to laminar fluid shear stress		1.056E-4	2.273E-1	1.879E-3	1.550E-2	2	9	KLF4,KLF2
	GO: Biological Process	GO:0055082	intracellular chemical homeostasis		1.154E-4	2.485E-1	2.037E-3	1.681E-2	8	886	CCL2,CCL7,CCL8,IGF1,APOE,CXCR4,SGK1,VCAM1
	GO: Biological Process	GO:0030593	neutrophil chemotaxis		1.249E-4	2.688E-1	2.186E-3	1.804E-2	4	148	CCL2,CCL7,CCL8,CXCR4
	GO: Biological Process	GO:0010594	regulation of endothelial cell migration		1.263E-4	2.720E-1	2.193E-3	1.810E-2	5	284	RHOB,LGMN,IGF1,APOE,KLF4
	GO: Biological Process	GO:0060509	type I pneumocyte differentiation		1.318E-4	2.838E-1	2.271E-3	1.874E-2	2	10	IGF1,KLF2
	GO: Biological Process	GO:0071346	cellular response to type II interferon		1.349E-4	2.905E-1	2.305E-3	1.902E-2	4	151	MRC1,CCL2,CCL7,CCL8
	GO: Biological Process	GO:0000082	G1/S transition of mitotic cell cycle		1.393E-4	2.999E-1	2.361E-3	1.949E-2	5	290	CCL2,CCL8,KLF4,INHBA,CXCR4
	GO: Biological Process	GO:0034612	response to tumor necrosis factor		1.438E-4	3.097E-1	2.419E-3	1.996E-2	5	292	CCL2,CCL7,CCL8,VCAM1,KLF2
	GO: Biological Process	GO:0030099	myeloid cell differentiation		1.646E-4	3.545E-1	2.748E-3	2.267E-2	7	692	RPS15A,CCL2,RPS27,INHBA,PILRA,CXCR4,KLF2
	GO: Biological Process	GO:1902533	positive regulation of intracellular signal transduction		1.688E-4	3.635E-1	2.796E-3	2.307E-2	9	1203	CCL2,CCL7,CCL8,IGF1,APOE,INHBA,CXCR4,GDF15,FPR2
	GO: Biological Process	GO:1905562	regulation of vascular endothelial cell proliferation		1.715E-4	3.692E-1	2.797E-3	2.308E-2	3	62	CCL2,CCL8,IGF1
	GO: Biological Process	GO:0046596	regulation of viral entry into host cell		1.715E-4	3.692E-1	2.797E-3	2.308E-2	3	62	IFITM2,IFITM3,CH25H
	GO: Biological Process	GO:0070555	response to interleukin-1		1.768E-4	3.807E-1	2.862E-3	2.362E-2	4	162	CCL2,CCL7,CCL8,KLF2
	GO: Biological Process	GO:0002686	negative regulation of leukocyte migration		1.798E-4	3.872E-1	2.890E-3	2.385E-2	3	63	CCL2,CCL8,CXCR4
	GO: Biological Process	GO:0032496	response to lipopolysaccharide		1.822E-4	3.923E-1	2.906E-3	2.398E-2	6	489	MRC1,CCL2,JUND,CCL8,CXCR4,VCAM1
	GO: Biological Process	GO:0101023	vascular endothelial cell proliferation		1.885E-4	4.058E-1	2.962E-3	2.444E-2	3	64	CCL2,CCL8,IGF1
	GO: Biological Process	GO:0048333	mesodermal cell differentiation		1.885E-4	4.058E-1	2.962E-3	2.444E-2	3	64	KLF4,INHBA,KLF2
	GO: Biological Process	GO:0090206	negative regulation of cholesterol metabolic process		1.929E-4	4.153E-1	3.007E-3	2.481E-2	2	12	APOE,CH25H
	GO: Biological Process	GO:0019079	viral genome replication		1.941E-4	4.180E-1	3.007E-3	2.481E-2	4	166	CCL2,CCL8,IFITM2,IFITM3
	GO: Biological Process	GO:0022604	regulation of cell morphogenesis		2.017E-4	4.342E-1	3.101E-3	2.559E-2	5	314	CCL2,CCL7,CCL8,CXCR4,SGK1
	GO: Biological Process	GO:0002684	positive regulation of immune system process		2.058E-4	4.431E-1	3.142E-3	2.593E-2	9	1235	LGMN,CCL2,JUND,CCL7,CCL8,IGF1,VCAM1,FPR2,IGKC
	GO: Biological Process	GO:0001667	ameboidal-type cell migration		2.101E-4	4.524E-1	3.176E-3	2.621E-2	7	720	RHOB,CD63,LGMN,IGF1,APOE,KLF4,CXCR4
	GO: Biological Process	GO:0030097	hemopoiesis		2.109E-4	4.541E-1	3.176E-3	2.621E-2	10	1534	RPS15A,CCL2,RPS27,KLF4,INHBA,PILRA,CXCR4,VCAM1,IGKC,KLF2
	GO: Biological Process	GO:0022603	regulation of anatomical structure morphogenesis		2.213E-4	4.765E-1	3.309E-3	2.730E-2	9	1247	RHOB,CCL2,CCL7,CCL8,APOE,KLF4,CXCR4,SGK1,KLF2
	GO: Biological Process	GO:0002181	cytoplasmic translation		2.274E-4	4.895E-1	3.358E-3	2.771E-2	4	173	RPS15A,RPS18,FAU,RPS27
	GO: Biological Process	GO:0034616	response to laminar fluid shear stress		2.277E-4	4.903E-1	3.358E-3	2.771E-2	2	13	KLF4,KLF2
	GO: Biological Process	GO:0052372	modulation by symbiont of entry into host		2.356E-4	5.072E-1	3.451E-3	2.847E-2	3	69	IFITM2,IFITM3,CH25H
	GO: Biological Process	GO:0061041	regulation of wound healing		2.376E-4	5.115E-1	3.456E-3	2.852E-2	4	175	CCL2,PLAU,APOE,CXCR4
	GO: Biological Process	GO:0044843	cell cycle G1/S phase transition		2.399E-4	5.166E-1	3.467E-3	2.861E-2	5	326	CCL2,CCL8,KLF4,INHBA,CXCR4
	GO: Biological Process	GO:0071621	granulocyte chemotaxis		2.428E-4	5.227E-1	3.485E-3	2.876E-2	4	176	CCL2,CCL7,CCL8,CXCR4
	GO: Biological Process	GO:0009967	positive regulation of signal transduction		2.454E-4	5.283E-1	3.498E-3	2.887E-2	11	1882	CD63,CCL2,CCL7,CCL8,IGF1,APOE,INHBA,CXCR4,GDF15,FPR2,KLF2
	GO: Biological Process	GO:1990266	neutrophil migration		2.481E-4	5.342E-1	3.499E-3	2.888E-2	4	177	CCL2,CCL7,CCL8,CXCR4
	GO: Biological Process	GO:0008285	negative regulation of cell population proliferation		2.492E-4	5.365E-1	3.499E-3	2.888E-2	8	991	CCL2,CCL8,IFITM2,IGF1,APOE,KLF4,INHBA,IFITM3
	GO: Biological Process	GO:0002262	myeloid cell homeostasis		2.503E-4	5.389E-1	3.499E-3	2.888E-2	5	329	RPS15A,CCL2,RPS27,INHBA,KLF2
	GO: Biological Process	GO:0002237	response to molecule of bacterial origin		2.539E-4	5.466E-1	3.526E-3	2.910E-2	6	520	MRC1,CCL2,JUND,CCL8,CXCR4,VCAM1
	GO: Biological Process	GO:0048246	macrophage chemotaxis		2.564E-4	5.520E-1	3.538E-3	2.920E-2	3	71	CCL2,CCL8,MMP13
	GO: Biological Process	GO:0043615	astrocyte cell migration		2.654E-4	5.714E-1	3.640E-3	3.003E-2	2	14	CCL2,CCL8
	GO: Biological Process	GO:0007613	memory		2.702E-4	5.817E-1	3.681E-3	3.038E-2	4	181	LGMN,IGF1,APOE,SGK1
	GO: Biological Process	GO:0070509	calcium ion import		2.897E-4	6.238E-1	3.923E-3	3.238E-2	3	74	CCL2,CCL8,CXCR4
	GO: Biological Process	GO:0090303	positive regulation of wound healing		3.015E-4	6.490E-1	4.054E-3	3.346E-2	3	75	CCL2,PLAU,CXCR4
	GO: Biological Process	GO:0051093	negative regulation of developmental process		3.037E-4	6.539E-1	4.054E-3	3.346E-2	9	1301	LGMN,CCL2,IGF1,APOE,KLF4,INHBA,PILRA,GDF15,KLF2
	GO: Biological Process	GO:0019725	cellular homeostasis		3.051E-4	6.568E-1	4.054E-3	3.346E-2	8	1021	CCL2,CCL7,CCL8,IGF1,APOE,CXCR4,SGK1,VCAM1
	GO: Biological Process	GO:0050922	negative regulation of chemotaxis		3.384E-4	7.286E-1	4.470E-3	3.689E-2	3	78	CCL2,CCL8,CXCR4
	GO: Biological Process	GO:0010959	regulation of metal ion transport		3.495E-4	7.526E-1	4.541E-3	3.747E-2	6	552	CD63,CCL2,CCL8,IGF1,CXCR4,SGK1
	GO: Biological Process	GO:0048514	blood vessel morphogenesis		3.500E-4	7.535E-1	4.541E-3	3.747E-2	8	1042	RHOB,CCL2,PLAU,CCL8,APOE,KLF4,CXCR4,KLF2
	GO: Biological Process	GO:0043903	regulation of biological process involved in symbiotic interaction		3.514E-4	7.565E-1	4.541E-3	3.747E-2	3	79	IFITM2,IFITM3,CH25H
	GO: Biological Process	GO:0009617	response to bacterium		3.522E-4	7.584E-1	4.541E-3	3.747E-2	8	1043	MRC1,CCL2,JUND,CCL8,FAU,CXCR4,VCAM1,FPR2
	GO: Biological Process	GO:0019221	cytokine-mediated signaling pathway		3.810E-4	8.203E-1	4.883E-3	4.029E-2	6	561	CCL2,CCL7,CCL8,IFITM2,IFITM3,CXCR4
	GO: Biological Process	GO:2000402	negative regulation of lymphocyte migration		3.954E-4	8.512E-1	5.037E-3	4.156E-2	2	17	CCL2,CCL8
	GO: Biological Process	GO:0050792	regulation of viral process		4.022E-4	8.659E-1	5.093E-3	4.203E-2	4	201	IFITM2,IFITM3,CXCR4,CH25H
	GO: Biological Process	GO:0060429	epithelium development		4.133E-4	8.899E-1	5.176E-3	4.271E-2	11	1998	RHOB,CD63,IFITM2,IGF1,KLF4,INHBA,IFITM3,CXCR4,VCAM1,VCAN,KLF2
	GO: Biological Process	GO:0050769	positive regulation of neurogenesis		4.135E-4	8.903E-1	5.176E-3	4.271E-2	5	367	IGF1,APOE,CXCR4,SGK1,VCAN
	GO: Biological Process	GO:2000401	regulation of lymphocyte migration		4.208E-4	9.061E-1	5.237E-3	4.322E-2	3	84	CCL2,CCL7,CCL8
	GO: Biological Process	GO:0009314	response to radiation		4.383E-4	9.437E-1	5.424E-3	4.476E-2	6	576	RHOB,NR2F6,JUND,CCL7,SGK1,VCAM1
	GO: Biological Process	GO:0040015	negative regulation of multicellular organism growth		4.443E-4	9.565E-1	5.466E-3	4.511E-2	2	18	LGMN,GDF15
	GO: Biological Process	GO:0008347	glial cell migration		4.509E-4	9.708E-1	5.516E-3	4.552E-2	3	86	CCL2,CCL8,VCAN
	GO: Biological Process	GO:0001937	negative regulation of endothelial cell proliferation		4.665E-4	1.000E0	5.674E-3	4.682E-2	3	87	CCL2,CCL8,APOE
	GO: Biological Process	GO:0000278	mitotic cell cycle		4.704E-4	1.000E0	5.690E-3	4.696E-2	8	1089	RHOB,LGMN,CCL2,CCL8,IGF1,KLF4,INHBA,CXCR4
	GO: Biological Process	GO:0097530	granulocyte migration		4.831E-4	1.000E0	5.810E-3	4.795E-2	4	211	CCL2,CCL7,CCL8,CXCR4
	GO: Biological Process	GO:0032897	negative regulation of viral transcription		4.960E-4	1.000E0	5.933E-3	4.896E-2	2	19	IFITM2,IFITM3
	GO: Biological Process	GO:2000045	regulation of G1/S transition of mitotic cell cycle		5.094E-4	1.000E0	6.026E-3	4.973E-2	4	214	CCL2,CCL8,KLF4,INHBA
	GO: Biological Process	GO:0001936	regulation of endothelial cell proliferation		5.094E-4	1.000E0	6.026E-3	4.973E-2	4	214	CCL2,CCL8,IGF1,APOE
	GO: Cellular Component	GO:0005770	late endosome		1.570E-6	3.297E-4	1.689E-4	1.001E-3	7	340	RHOB,CD63,LGMN,IFITM2,APOE,IFITM3,CXCR4
	GO: Cellular Component	GO:0022627	cytosolic small ribosomal subunit		1.609E-6	3.378E-4	1.689E-4	1.001E-3	4	50	RPS15A,RPS18,FAU,RPS27
	GO: Cellular Component	GO:0015935	small ribosomal subunit		1.419E-5	2.981E-3	9.936E-4	5.889E-3	4	86	RPS15A,RPS18,FAU,RPS27
	GO: Cellular Component	GO:0044391	ribosomal subunit		2.199E-5	4.619E-3	1.155E-3	6.844E-3	5	199	RPS15A,RPS18,MRPL52,FAU,RPS27
	GO: Cellular Component	GO:0097487	multivesicular body, internal vesicle		4.302E-5	9.034E-3	1.670E-3	9.897E-3	2	6	CD63,APOE
	GO: Cellular Component	GO:0022626	cytosolic ribosome		5.800E-5	1.218E-2	1.670E-3	9.897E-3	4	123	RPS15A,RPS18,FAU,RPS27
	GO: Cellular Component	GO:0005764	lysosome		6.362E-5	1.336E-2	1.670E-3	9.897E-3	8	824	CD63,LGMN,IFITM2,APOE,MMP13,IFITM3,CXCR4,VCAN
	GO: Cellular Component	GO:0000323	lytic vacuole		6.362E-5	1.336E-2	1.670E-3	9.897E-3	8	824	CD63,LGMN,IFITM2,APOE,MMP13,IFITM3,CXCR4,VCAN
	GO: Cellular Component	GO:0005840	ribosome		1.059E-4	2.223E-2	2.373E-3	1.406E-2	5	277	RPS15A,RPS18,MRPL52,FAU,RPS27
	GO: Cellular Component	GO:0005768	endosome		1.177E-4	2.473E-2	2.373E-3	1.406E-2	9	1162	RHOB,CD63,MRC1,LGMN,IFITM2,APOE,IFITM3,CXCR4,VCAM1
	GO: Cellular Component	GO:0009986	cell surface		1.358E-4	2.853E-2	2.373E-3	1.406E-2	9	1184	CD63,MRC1,PLAU,APOE,IFITM3,CXCR4,VCAM1,VCAN,IGKC
	GO: Cellular Component	GO:0005773	vacuole		1.413E-4	2.968E-2	2.373E-3	1.406E-2	8	924	CD63,LGMN,IFITM2,APOE,MMP13,IFITM3,CXCR4,VCAN
	GO: Cellular Component	GO:0005769	early endosome		1.469E-4	3.084E-2	2.373E-3	1.406E-2	6	476	RHOB,IFITM2,APOE,IFITM3,CXCR4,VCAM1
	GO: Cellular Component	GO:0031902	late endosome membrane		1.980E-4	4.159E-2	2.971E-3	1.761E-2	4	169	RHOB,CD63,IFITM2,IFITM3
	GO: Cellular Component	GO:0042827	platelet dense granule		5.926E-4	1.244E-1	8.296E-3	4.917E-2	2	21	CD63,SELENOP

## Sheet: GO cluster 5,6,8,10,13,15,17,18
GO cluster 5	Category	ID	Name	Source	p-value	q-value Bonferroni	q-value FDR B&H	q-value FDR B&Y	Hit Count in Query List	Hit Count in Genome	Hit in Query List
	GO: Molecular Function	GO:0003735	structural constituent of ribosome		2.698E-26	9.335E-24	9.335E-24	5.998E-23	21	195	RPL21,RPL26,RPL30,RPL29,RPL32,FAU,RPL36AL,RPS2,RPS8,RPS10,RPS13,RPS15A,RPS16,RPS18,MRPL52,RPS25,RPL4,RPL12,RPL15,RPL18,RPL18A
	GO: Molecular Function	GO:0005198	structural molecule activity		1.431E-12	4.952E-10	2.476E-10	1.591E-9	21	911	RPL21,RPL26,RPL30,RPL29,RPL32,FAU,RPL36AL,RPS2,RPS8,RPS10,RPS13,RPS15A,RPS16,RPS18,MRPL52,RPS25,RPL4,RPL12,RPL15,RPL18,RPL18A
	GO: Biological Process	GO:0002181	cytoplasmic translation		5.532E-24	1.432E-20	1.432E-20	1.208E-19	19	173	RPL21,RPL26,RPL30,RPL29,RPL32,FAU,RPS2,RPS8,RPS10,RPS13,RPS15A,RPS16,RPS18,RPS25,RPL4,RPL12,RPL15,RPL18,RPL18A
	GO: Biological Process	GO:0140236	translation at presynapse		2.032E-17	5.260E-14	1.647E-14	1.390E-13	11	53	RPL26,RPL29,RPL32,RPS10,RPS13,RPS15A,RPS16,RPL4,RPL12,RPL15,RPL18
	GO: Biological Process	GO:0140241	translation at synapse		2.545E-17	6.588E-14	1.647E-14	1.390E-13	11	54	RPL26,RPL29,RPL32,RPS10,RPS13,RPS15A,RPS16,RPL4,RPL12,RPL15,RPL18
	GO: Biological Process	GO:0140242	translation at postsynapse		2.545E-17	6.588E-14	1.647E-14	1.390E-13	11	54	RPL26,RPL29,RPL32,RPS10,RPS13,RPS15A,RPS16,RPL4,RPL12,RPL15,RPL18
	GO: Biological Process	GO:0006412	translation		1.851E-15	4.793E-12	9.587E-13	8.088E-12	24	932	RPL21,RPL26,RPL30,RPL29,RPL32,FAU,RPL36AL,IGF1,GAPDH,RPS2,RPS8,RPS10,RPS13,RPS15A,RPS16,RPS18,CCL5,MRPL52,RPS25,RPL4,RPL12,RPL15,RPL18,RPL18A
	GO: Biological Process	GO:0043043	peptide biosynthetic process		4.193E-15	1.086E-11	1.809E-12	1.527E-11	24	967	RPL21,RPL26,RPL30,RPL29,RPL32,FAU,RPL36AL,IGF1,GAPDH,RPS2,RPS8,RPS10,RPS13,RPS15A,RPS16,RPS18,CCL5,MRPL52,RPS25,RPL4,RPL12,RPL15,RPL18,RPL18A
	GO: Biological Process	GO:0006518	peptide metabolic process		8.158E-14	2.112E-10	3.017E-11	2.546E-10	24	1107	RPL21,RPL26,RPL30,RPL29,RPL32,FAU,RPL36AL,IGF1,GAPDH,RPS2,RPS8,RPS10,RPS13,RPS15A,RPS16,RPS18,CCL5,MRPL52,RPS25,RPL4,RPL12,RPL15,RPL18,RPL18A
	GO: Biological Process	GO:0043604	amide biosynthetic process		9.542E-14	2.470E-10	3.088E-11	2.605E-10	24	1115	RPL21,RPL26,RPL30,RPL29,RPL32,FAU,RPL36AL,IGF1,GAPDH,RPS2,RPS8,RPS10,RPS13,RPS15A,RPS16,RPS18,CCL5,MRPL52,RPS25,RPL4,RPL12,RPL15,RPL18,RPL18A
	GO: Biological Process	GO:0043603	amide metabolic process		3.260E-12	8.439E-9	9.377E-10	7.911E-9	25	1445	RPL21,RPL26,RPL30,RPL29,RPL32,FAU,RPL36AL,IGF1,NAAA,GAPDH,RPS2,RPS8,RPS10,RPS13,RPS15A,RPS16,RPS18,CCL5,MRPL52,RPS25,RPL4,RPL12,RPL15,RPL18,RPL18A
	GO: Biological Process	GO:0009607	response to biotic stimulus		1.007E-10	2.607E-7	2.607E-8	2.199E-7	27	1998	MRC1,TYROBP,RPL30,IFI27L2,JUND,CD52,FAU,CEBPB,FCER1G,SLAMF9,FCGR1A,ISG15,GAPDH,IFITM3,PYCARD,CD36,LPL,RPS15A,POU2F2,CCL5,IRF7,CCL8,IFITM2,TNFAIP3,KLF4,PLAC8,VCAM1
	GO: Biological Process	GO:0051707	response to other organism		3.516E-10	9.104E-7	7.933E-8	6.692E-7	26	1951	MRC1,TYROBP,RPL30,IFI27L2,JUND,CD52,FAU,CEBPB,FCER1G,SLAMF9,FCGR1A,ISG15,GAPDH,IFITM3,PYCARD,CD36,LPL,RPS15A,POU2F2,CCL5,IRF7,CCL8,IFITM2,TNFAIP3,PLAC8,VCAM1
	GO: Biological Process	GO:0043207	response to external biotic stimulus		3.677E-10	9.519E-7	7.933E-8	6.692E-7	26	1955	MRC1,TYROBP,RPL30,IFI27L2,JUND,CD52,FAU,CEBPB,FCER1G,SLAMF9,FCGR1A,ISG15,GAPDH,IFITM3,PYCARD,CD36,LPL,RPS15A,POU2F2,CCL5,IRF7,CCL8,IFITM2,TNFAIP3,PLAC8,VCAM1
	GO: Biological Process	GO:0071345	cellular response to cytokine stimulus		4.182E-9	1.083E-5	8.328E-7	7.026E-6	18	1004	NDUFA13,MRC1,CEBPB,FCER1G,ISG15,GAPDH,IFITM3,RPS2,DUSP1,PYCARD,RPS16,CCL5,IRF7,CCL8,IFITM2,TNFAIP3,KLF4,VCAM1
	GO: Biological Process	GO:0042274	ribosomal small subunit biogenesis		4.780E-9	1.237E-5	8.839E-7	7.457E-6	8	114	FAU,RPS2,RPS8,RPS10,RPS13,RPS15A,RPS16,RPS25
	GO: Biological Process	GO:0009617	response to bacterium		7.580E-9	1.962E-5	1.308E-6	1.104E-5	18	1043	MRC1,RPL30,JUND,CD52,FAU,CEBPB,FCER1G,SLAMF9,FCGR1A,ISG15,PYCARD,CD36,LPL,CCL5,CCL8,TNFAIP3,PLAC8,VCAM1
	GO: Biological Process	GO:0034097	response to cytokine		2.216E-8	5.738E-5	3.586E-6	3.026E-5	18	1118	NDUFA13,MRC1,CEBPB,FCER1G,ISG15,GAPDH,IFITM3,RPS2,DUSP1,PYCARD,RPS16,CCL5,IRF7,CCL8,IFITM2,TNFAIP3,KLF4,VCAM1
	GO: Biological Process	GO:0098542	defense response to other organism		3.823E-8	9.897E-5	5.822E-6	4.912E-5	20	1445	MRC1,TYROBP,RPL30,IFI27L2,FAU,CEBPB,FCER1G,SLAMF9,FCGR1A,ISG15,GAPDH,IFITM3,PYCARD,CD36,CCL5,IRF7,CCL8,IFITM2,TNFAIP3,PLAC8
	GO: Biological Process	GO:0032611	interleukin-1 beta production		4.529E-7	1.173E-3	6.515E-5	5.496E-4	7	139	TYROBP,IGF1,SLAMF9,PYCARD,CD36,LPL,TNFAIP3
	GO: Biological Process	GO:0032675	regulation of interleukin-6 production		6.578E-7	1.703E-3	8.963E-5	7.562E-4	8	215	TYROBP,CEBPB,FCER1G,PYCARD,CD36,LPL,POU2F2,TNFAIP3
	GO: Biological Process	GO:0001816	cytokine production		6.937E-7	1.796E-3	8.980E-5	7.576E-4	16	1110	TYROBP,IGF1,CEBPB,FCER1G,SLAMF9,ISG15,GAPDH,PYCARD,CD36,LPL,POU2F2,CCL5,IRF7,TNFAIP3,CD83,KLF4
	GO: Biological Process	GO:0001819	positive regulation of cytokine production		8.381E-7	2.170E-3	1.009E-4	8.511E-4	12	607	TYROBP,CEBPB,FCER1G,ISG15,GAPDH,PYCARD,CD36,LPL,POU2F2,CCL5,IRF7,CD83
	GO: Biological Process	GO:0045087	innate immune response		8.583E-7	2.222E-3	1.009E-4	8.511E-4	16	1128	MRC1,TYROBP,IFI27L2,FAU,FCER1G,FCGR1A,ISG15,GAPDH,IFITM3,PYCARD,CD36,CCL5,IRF7,CCL8,IFITM2,TNFAIP3
	GO: Biological Process	GO:0032635	interleukin-6 production		8.963E-7	2.320E-3	1.009E-4	8.511E-4	8	224	TYROBP,CEBPB,FCER1G,PYCARD,CD36,LPL,POU2F2,TNFAIP3
	GO: Biological Process	GO:0009615	response to virus		1.364E-6	3.531E-3	1.471E-4	1.241E-3	11	522	IFI27L2,ISG15,IFITM3,PYCARD,RPS15A,POU2F2,CCL5,IRF7,CCL8,IFITM2,TNFAIP3
	GO: Biological Process	GO:0001817	regulation of cytokine production		1.600E-6	4.142E-3	1.643E-4	1.386E-3	15	1038	TYROBP,IGF1,CEBPB,FCER1G,ISG15,GAPDH,PYCARD,CD36,LPL,POU2F2,CCL5,IRF7,TNFAIP3,CD83,KLF4
	GO: Biological Process	GO:0032640	tumor necrosis factor production		1.650E-6	4.272E-3	1.643E-4	1.386E-3	8	243	TYROBP,IGF1,FCER1G,SLAMF9,PYCARD,CD36,LPL,TNFAIP3
	GO: Biological Process	GO:0071706	tumor necrosis factor superfamily cytokine production		1.979E-6	5.125E-3	1.852E-4	1.563E-3	8	249	TYROBP,IGF1,FCER1G,SLAMF9,PYCARD,CD36,LPL,TNFAIP3
	GO: Biological Process	GO:0000028	ribosomal small subunit assembly		2.003E-6	5.187E-3	1.852E-4	1.563E-3	4	27	FAU,RPS2,RPS10,RPS25
	GO: Biological Process	GO:0006954	inflammatory response		2.099E-6	5.434E-3	1.874E-4	1.581E-3	15	1061	TYROBP,IGF1,CEBPB,FCER1G,FCGR1A,SGK1,PYCARD,CD36,LPL,CCL5,CCL8,TNFAIP3,PRDX5,KLF4,VCAM1
	GO: Biological Process	GO:0032612	interleukin-1 production		2.212E-6	5.726E-3	1.909E-4	1.610E-3	7	176	TYROBP,IGF1,SLAMF9,PYCARD,CD36,LPL,TNFAIP3
	GO: Biological Process	GO:0045321	leukocyte activation		2.579E-6	6.676E-3	2.106E-4	1.777E-3	16	1227	LST1,TYROBP,JUND,IGF1,CEBPB,FCER1G,SLAMF9,PYCARD,IGKC,POU2F2,CCL5,IRF7,TNFAIP3,CD83,FYB1,VCAM1
	GO: Biological Process	GO:0042254	ribosome biogenesis		2.604E-6	6.741E-3	2.106E-4	1.777E-3	9	348	RPL26,FAU,RPS2,RPS8,RPS10,RPS13,RPS15A,RPS16,RPS25
	GO: Biological Process	GO:0042742	defense response to bacterium		2.697E-6	6.981E-3	2.116E-4	1.785E-3	10	450	RPL30,FAU,CEBPB,FCER1G,SLAMF9,FCGR1A,ISG15,PYCARD,CD36,PLAC8
	GO: Biological Process	GO:0070663	regulation of leukocyte proliferation		2.994E-6	7.750E-3	2.279E-4	1.923E-3	9	354	LST1,TYROBP,IGF1,CEBPB,PYCARD,CCL5,CCL8,TNFAIP3,VCAM1
	GO: Biological Process	GO:0032755	positive regulation of interleukin-6 production		3.450E-6	8.932E-3	2.552E-4	2.153E-3	6	121	TYROBP,FCER1G,PYCARD,CD36,LPL,POU2F2
	GO: Biological Process	GO:0002544	chronic inflammatory response		3.555E-6	9.205E-3	2.557E-4	2.157E-3	4	31	CEBPB,CCL5,TNFAIP3,VCAM1
	GO: Biological Process	GO:0046649	lymphocyte activation		5.765E-6	1.493E-2	4.034E-4	3.403E-3	14	1005	LST1,TYROBP,IGF1,CEBPB,FCER1G,SLAMF9,PYCARD,IGKC,POU2F2,CCL5,IRF7,TNFAIP3,CD83,VCAM1
	GO: Biological Process	GO:0032651	regulation of interleukin-1 beta production		5.962E-6	1.544E-2	4.062E-4	3.427E-3	6	133	TYROBP,IGF1,PYCARD,CD36,LPL,TNFAIP3
	GO: Biological Process	GO:0002682	regulation of immune system process		6.152E-6	1.593E-2	4.084E-4	3.445E-3	19	1812	LST1,TYROBP,JUND,IGF1,CEBPB,FCER1G,FCGR1A,ISG15,DUSP1,PYCARD,CD36,IGKC,CCL5,IRF7,CCL8,TNFAIP3,CD83,FYB1,VCAM1
	GO: Biological Process	GO:0032653	regulation of interleukin-10 production		6.331E-6	1.639E-2	4.098E-4	3.457E-3	5	77	TYROBP,FCER1G,ISG15,PYCARD,CD83
	GO: Biological Process	GO:0032613	interleukin-10 production		7.643E-6	1.979E-2	4.650E-4	3.923E-3	5	80	TYROBP,FCER1G,ISG15,PYCARD,CD83
	GO: Biological Process	GO:0033993	response to lipid		7.666E-6	1.985E-2	4.650E-4	3.923E-3	15	1180	NDUFA13,MRC1,JUND,RPL36AL,IGF1,CEBPB,SGK1,PYCARD,CD36,LPL,CCL5,CCL8,TNFAIP3,KLF4,VCAM1
	GO: Biological Process	GO:0002694	regulation of leukocyte activation		7.833E-6	2.028E-2	4.650E-4	3.923E-3	12	754	LST1,TYROBP,JUND,IGF1,CEBPB,FCER1G,PYCARD,CCL5,IRF7,TNFAIP3,CD83,VCAM1
	GO: Biological Process	GO:0045597	positive regulation of cell differentiation		7.903E-6	2.046E-2	4.650E-4	3.923E-3	15	1183	ATP5MC1,TYROBP,JUND,IGF1,CEBPB,ISG15,IFITM3,SGK1,CD36,LPL,CCL5,CCL8,IFITM2,CD83,RPL4
	GO: Biological Process	GO:0010628	positive regulation of gene expression		8.646E-6	2.239E-2	4.974E-4	4.197E-3	17	1512	TYROBP,RPL26,RPL30,IGF1,CEBPB,FCER1G,ISG15,GAPDH,PYCARD,CD36,LPL,TENT5C,POU2F2,CCL5,IRF7,CD83,KLF4
	GO: Biological Process	GO:1901701	cellular response to oxygen-containing compound		1.036E-5	2.681E-2	5.761E-4	4.861E-3	18	1703	ATP5MC1,RHOB,NDUFA13,MRC1,JUND,IGF1,CEBPB,GDF15,SGK1,PYCARD,CD36,LPL,CCL5,CCL8,TNFAIP3,LY6E,PRDX5,VCAM1
	GO: Biological Process	GO:0030097	hemopoiesis		1.046E-5	2.708E-2	5.761E-4	4.861E-3	17	1534	NDUFA13,TYROBP,CEBPB,FCER1G,SLAMF9,ISG15,LPL,IGKC,RPS15A,POU2F2,CCL5,IRF7,TNFAIP3,CD83,KLF4,VCAM1,RPL18
	GO: Biological Process	GO:0045669	positive regulation of osteoblast differentiation		1.289E-5	3.337E-2	6.884E-4	5.807E-3	5	89	JUND,IGF1,CEBPB,IFITM3,IFITM2
	GO: Biological Process	GO:0002684	positive regulation of immune system process		1.321E-5	3.419E-2	6.884E-4	5.807E-3	15	1235	TYROBP,JUND,IGF1,FCER1G,FCGR1A,PYCARD,CD36,IGKC,CCL5,IRF7,CCL8,TNFAIP3,CD83,FYB1,VCAM1
	GO: Biological Process	GO:0032101	regulation of response to external stimulus		1.329E-5	3.442E-2	6.884E-4	5.807E-3	16	1396	TYROBP,IGF1,CEBPB,FCER1G,FCGR1A,ISG15,DUSP1,PYCARD,CD36,LPL,CCL5,PLAU,IRF7,CCL8,TNFAIP3,KLF4
	GO: Biological Process	GO:0001775	cell activation		1.505E-5	3.897E-2	7.633E-4	6.439E-3	16	1410	LST1,TYROBP,JUND,IGF1,CEBPB,FCER1G,SLAMF9,PYCARD,IGKC,POU2F2,CCL5,IRF7,TNFAIP3,CD83,FYB1,VCAM1
	GO: Biological Process	GO:0032680	regulation of tumor necrosis factor production		1.557E-5	4.030E-2	7.633E-4	6.439E-3	7	237	TYROBP,IGF1,FCER1G,PYCARD,CD36,LPL,TNFAIP3
	GO: Biological Process	GO:0051094	positive regulation of developmental process		1.562E-5	4.045E-2	7.633E-4	6.439E-3	18	1755	ATP5MC1,RHOB,TYROBP,JUND,IGF1,CEBPB,ISG15,IFITM3,GDF15,SGK1,CD36,LPL,CCL5,CCL8,IFITM2,CD83,KLF4,RPL4
	GO: Biological Process	GO:0050865	regulation of cell activation		1.791E-5	4.636E-2	8.586E-4	7.244E-3	12	819	LST1,TYROBP,JUND,IGF1,CEBPB,FCER1G,PYCARD,CCL5,IRF7,TNFAIP3,CD83,VCAM1
	GO: Biological Process	GO:1903555	regulation of tumor necrosis factor superfamily cytokine production		1.829E-5	4.735E-2	8.610E-4	7.264E-3	7	243	TYROBP,IGF1,FCER1G,PYCARD,CD36,LPL,TNFAIP3
	GO: Biological Process	GO:0031349	positive regulation of defense response		2.031E-5	5.260E-2	9.392E-4	7.924E-3	10	567	TYROBP,CEBPB,FCER1G,FCGR1A,PYCARD,CD36,LPL,CCL5,IRF7,TNFAIP3
	GO: Biological Process	GO:0032733	positive regulation of interleukin-10 production		2.105E-5	5.450E-2	9.562E-4	8.067E-3	4	48	FCER1G,ISG15,PYCARD,CD83
	GO: Biological Process	GO:0032652	regulation of interleukin-1 production		2.417E-5	6.257E-2	1.079E-3	9.101E-3	6	170	TYROBP,IGF1,PYCARD,CD36,LPL,TNFAIP3
	GO: Biological Process	GO:0070661	leukocyte proliferation		2.744E-5	7.104E-2	1.204E-3	1.016E-2	9	467	LST1,TYROBP,IGF1,CEBPB,PYCARD,CCL5,CCL8,TNFAIP3,VCAM1
	GO: Biological Process	GO:0034341	response to type II interferon		3.130E-5	8.105E-2	1.351E-3	1.140E-2	6	178	MRC1,GAPDH,IFITM3,CCL5,CCL8,IFITM2
	GO: Biological Process	GO:0031347	regulation of defense response		3.295E-5	8.532E-2	1.366E-3	1.152E-2	13	1019	TYROBP,IGF1,CEBPB,FCER1G,FCGR1A,ISG15,PYCARD,CD36,LPL,CCL5,IRF7,TNFAIP3,KLF4
	GO: Biological Process	GO:0032103	positive regulation of response to external stimulus		3.356E-5	8.689E-2	1.366E-3	1.152E-2	11	733	TYROBP,CEBPB,FCER1G,FCGR1A,PYCARD,CD36,LPL,CCL5,PLAU,IRF7,TNFAIP3
	GO: Biological Process	GO:0055095	lipoprotein particle mediated signaling		3.391E-5	8.779E-2	1.366E-3	1.152E-2	2	3	CD36,LPL
	GO: Biological Process	GO:0055096	low-density lipoprotein particle mediated signaling		3.391E-5	8.779E-2	1.366E-3	1.152E-2	2	3	CD36,LPL
	GO: Biological Process	GO:0043066	negative regulation of apoptotic process		3.429E-5	8.877E-2	1.366E-3	1.152E-2	14	1178	NDUFA13,IGF1,CEBPB,FCER1G,GAPDH,SGK1,DUSP1,CCL5,IRF7,CCL8,TNFAIP3,PRDX5,KLF4,PLAC8
	GO: Biological Process	GO:0048525	negative regulation of viral process		3.757E-5	9.727E-2	1.474E-3	1.243E-2	5	111	ISG15,IFITM3,CCL5,IFITM2,LY6E
	GO: Biological Process	GO:0032496	response to lipopolysaccharide		3.929E-5	1.017E-1	1.518E-3	1.281E-2	9	489	MRC1,JUND,CEBPB,PYCARD,CD36,CCL5,CCL8,TNFAIP3,VCAM1
	GO: Biological Process	GO:0043069	negative regulation of programmed cell death		4.894E-5	1.267E-1	1.863E-3	1.572E-2	14	1217	NDUFA13,IGF1,CEBPB,FCER1G,GAPDH,SGK1,DUSP1,CCL5,IRF7,CCL8,TNFAIP3,PRDX5,KLF4,PLAC8
	GO: Biological Process	GO:0051249	regulation of lymphocyte activation		5.232E-5	1.355E-1	1.963E-3	1.656E-2	10	634	LST1,TYROBP,IGF1,CEBPB,PYCARD,CCL5,IRF7,TNFAIP3,CD83,VCAM1
	GO: Biological Process	GO:0051607	defense response to virus		5.308E-5	1.374E-1	1.963E-3	1.656E-2	8	392	IFI27L2,ISG15,IFITM3,PYCARD,CCL5,IRF7,IFITM2,TNFAIP3
	GO: Biological Process	GO:0140546	defense response to symbiont		5.404E-5	1.399E-1	1.971E-3	1.662E-2	8	393	IFI27L2,ISG15,IFITM3,PYCARD,CCL5,IRF7,IFITM2,TNFAIP3
	GO: Biological Process	GO:0060759	regulation of response to cytokine stimulus		5.516E-5	1.428E-1	1.983E-3	1.673E-2	6	197	ISG15,PYCARD,CCL5,IRF7,TNFAIP3,KLF4
	GO: Biological Process	GO:0045071	negative regulation of viral genome replication		5.824E-5	1.508E-1	2.065E-3	1.742E-2	4	62	ISG15,IFITM3,CCL5,IFITM2
	GO: Biological Process	GO:0042981	regulation of apoptotic process		5.915E-5	1.531E-1	2.070E-3	1.746E-2	18	1939	RHOB,NDUFA13,TYROBP,RPL26,IGF1,CEBPB,FCER1G,GAPDH,SGK1,DUSP1,PYCARD,CCL5,IRF7,CCL8,TNFAIP3,PRDX5,KLF4,PLAC8
	GO: Biological Process	GO:0002237	response to molecule of bacterial origin		6.314E-5	1.635E-1	2.180E-3	1.839E-2	9	520	MRC1,JUND,CEBPB,PYCARD,CD36,CCL5,CCL8,TNFAIP3,VCAM1
	GO: Biological Process	GO:0071396	cellular response to lipid		6.457E-5	1.672E-1	2.200E-3	1.856E-2	11	788	NDUFA13,MRC1,IGF1,CEBPB,SGK1,PYCARD,CD36,LPL,CCL5,CCL8,TNFAIP3
	GO: Biological Process	GO:0050729	positive regulation of inflammatory response		6.877E-5	1.781E-1	2.312E-3	1.951E-2	6	205	CEBPB,FCER1G,FCGR1A,PYCARD,LPL,CCL5
	GO: Biological Process	GO:0072567	chemokine (C-X-C motif) ligand 2 production		7.175E-5	1.858E-1	2.351E-3	1.984E-2	3	24	LPL,CCL5,KLF4
	GO: Biological Process	GO:2000341	regulation of chemokine (C-X-C motif) ligand 2 production		7.175E-5	1.858E-1	2.351E-3	1.984E-2	3	24	LPL,CCL5,KLF4
	GO: Biological Process	GO:0051090	regulation of DNA-binding transcription factor activity		7.628E-5	1.975E-1	2.469E-3	2.083E-2	9	533	JUND,IFRD1,CEBPB,SGK1,PYCARD,CD36,TNFAIP3,KLF4,BHLHE40
	GO: Biological Process	GO:0022613	ribonucleoprotein complex biogenesis		7.962E-5	2.061E-1	2.545E-3	2.147E-2	9	536	RPL26,FAU,RPS2,RPS8,RPS10,RPS13,RPS15A,RPS16,RPS25
	GO: Biological Process	GO:0032602	chemokine production		8.279E-5	2.143E-1	2.614E-3	2.205E-2	5	131	SLAMF9,PYCARD,LPL,CCL5,KLF4
	GO: Biological Process	GO:0043067	regulation of programmed cell death		8.793E-5	2.277E-1	2.743E-3	2.314E-2	18	1999	RHOB,NDUFA13,TYROBP,RPL26,IGF1,CEBPB,FCER1G,GAPDH,SGK1,DUSP1,PYCARD,CCL5,IRF7,CCL8,TNFAIP3,PRDX5,KLF4,PLAC8
	GO: Biological Process	GO:0050727	regulation of inflammatory response		9.039E-5	2.340E-1	2.786E-3	2.350E-2	9	545	IGF1,CEBPB,FCER1G,FCGR1A,PYCARD,LPL,CCL5,TNFAIP3,KLF4
	GO: Biological Process	GO:0032479	regulation of type I interferon production		9.883E-5	2.559E-1	3.010E-3	2.540E-2	5	136	TYROBP,ISG15,GAPDH,PYCARD,IRF7
	GO: Biological Process	GO:0050670	regulation of lymphocyte proliferation		1.107E-4	2.865E-1	3.139E-3	2.648E-2	7	323	LST1,TYROBP,IGF1,CEBPB,PYCARD,CCL5,VCAM1
	GO: Biological Process	GO:0001802	type III hypersensitivity		1.125E-4	2.914E-1	3.139E-3	2.648E-2	2	5	FCER1G,FCGR1A
	GO: Biological Process	GO:0001803	regulation of type III hypersensitivity		1.125E-4	2.914E-1	3.139E-3	2.648E-2	2	5	FCER1G,FCGR1A
	GO: Biological Process	GO:0001805	positive regulation of type III hypersensitivity		1.125E-4	2.914E-1	3.139E-3	2.648E-2	2	5	FCER1G,FCGR1A
	GO: Biological Process	GO:0002764	immune response-regulating signaling pathway		1.126E-4	2.914E-1	3.139E-3	2.648E-2	9	561	TYROBP,FCER1G,FCGR1A,PYCARD,CD36,IGKC,IRF7,TNFAIP3,FYB1
	GO: Biological Process	GO:0019221	cytokine-mediated signaling pathway		1.126E-4	2.914E-1	3.139E-3	2.648E-2	9	561	FCER1G,ISG15,IFITM3,PYCARD,CCL5,IRF7,CCL8,IFITM2,TNFAIP3
	GO: Biological Process	GO:0032606	type I interferon production		1.133E-4	2.933E-1	3.139E-3	2.648E-2	5	140	TYROBP,ISG15,GAPDH,PYCARD,IRF7
	GO: Biological Process	GO:0032760	positive regulation of tumor necrosis factor production		1.133E-4	2.933E-1	3.139E-3	2.648E-2	5	140	TYROBP,FCER1G,PYCARD,CD36,LPL
	GO: Biological Process	GO:0060143	positive regulation of syncytium formation by plasma membrane fusion		1.150E-4	2.978E-1	3.139E-3	2.648E-2	3	28	TYROBP,GDF15,CCL8
	GO: Biological Process	GO:0002521	leukocyte differentiation		1.152E-4	2.982E-1	3.139E-3	2.648E-2	11	841	TYROBP,CEBPB,FCER1G,SLAMF9,IGKC,POU2F2,CCL5,IRF7,TNFAIP3,CD83,VCAM1
	GO: Biological Process	GO:0032944	regulation of mononuclear cell proliferation		1.194E-4	3.092E-1	3.190E-3	2.691E-2	7	327	LST1,TYROBP,IGF1,CEBPB,PYCARD,CCL5,VCAM1
	GO: Biological Process	GO:0080134	regulation of response to stress		1.195E-4	3.094E-1	3.190E-3	2.691E-2	17	1858	TYROBP,RPL26,IGF1,CEBPB,FCER1G,FCGR1A,ISG15,DUSP1,PYCARD,CD36,LPL,IER5,CCL5,PLAU,IRF7,TNFAIP3,KLF4
	GO: Biological Process	GO:0042255	ribosome assembly		1.228E-4	3.178E-1	3.243E-3	2.736E-2	4	75	FAU,RPS2,RPS10,RPS25
	GO: Biological Process	GO:0033033	negative regulation of myeloid cell apoptotic process		1.280E-4	3.313E-1	3.315E-3	2.797E-2	3	29	FCER1G,CCL5,IRF7
	GO: Biological Process	GO:0031663	lipopolysaccharide-mediated signaling pathway		1.292E-4	3.346E-1	3.315E-3	2.797E-2	4	76	CD36,CCL5,CCL8,TNFAIP3
	GO: Biological Process	GO:1903557	positive regulation of tumor necrosis factor superfamily cytokine production		1.293E-4	3.349E-1	3.315E-3	2.797E-2	5	144	TYROBP,FCER1G,PYCARD,CD36,LPL
	GO: Biological Process	GO:0032731	positive regulation of interleukin-1 beta production		1.430E-4	3.701E-1	3.629E-3	3.061E-2	4	78	TYROBP,PYCARD,CD36,LPL
	GO: Biological Process	GO:0070664	negative regulation of leukocyte proliferation		1.471E-4	3.808E-1	3.697E-3	3.119E-2	5	148	LST1,TYROBP,CEBPB,CCL8,TNFAIP3
	GO: Biological Process	GO:0046597	negative regulation of viral entry into host cell		1.567E-4	4.056E-1	3.900E-3	3.290E-2	3	31	IFITM3,IFITM2,LY6E
	GO: Biological Process	GO:0071222	cellular response to lipopolysaccharide		1.784E-4	4.618E-1	4.398E-3	3.711E-2	7	349	MRC1,CEBPB,PYCARD,CD36,CCL5,CCL8,TNFAIP3
	GO: Biological Process	GO:0002696	positive regulation of leukocyte activation		2.058E-4	5.328E-1	5.027E-3	4.241E-2	8	477	TYROBP,JUND,IGF1,FCER1G,PYCARD,CCL5,CD83,VCAM1
	GO: Biological Process	GO:2000026	regulation of multicellular organismal development		2.094E-4	5.422E-1	5.068E-3	4.275E-2	17	1946	ATP5MC1,RHOB,NDUFA13,TYROBP,IFRD1,IGF1,CEBPB,ISG15,SGK1,CD36,CCL5,IRF7,TNFAIP3,CD83,KLF4,BHLHE40,RPL4
	GO: Biological Process	GO:0060337	type I interferon-mediated signaling pathway		2.180E-4	5.645E-1	5.227E-3	4.409E-2	4	87	ISG15,IFITM3,IRF7,IFITM2
	GO: Biological Process	GO:0071219	cellular response to molecule of bacterial origin		2.346E-4	6.073E-1	5.531E-3	4.666E-2	7	365	MRC1,CEBPB,PYCARD,CD36,CCL5,CCL8,TNFAIP3
	GO: Biological Process	GO:0002683	negative regulation of immune system process		2.350E-4	6.084E-1	5.531E-3	4.666E-2	9	619	LST1,TYROBP,IGF1,CEBPB,FCER1G,ISG15,DUSP1,CCL8,TNFAIP3
	GO: Biological Process	GO:0071404	cellular response to low-density lipoprotein particle stimulus		2.458E-4	6.365E-1	5.734E-3	4.838E-2	3	36	FCER1G,CD36,LPL
	GO: Biological Process	GO:0071357	cellular response to type I interferon		2.484E-4	6.431E-1	5.742E-3	4.844E-2	4	90	ISG15,IFITM3,IRF7,IFITM2
	GO: Biological Process	GO:0019079	viral genome replication		2.509E-4	6.497E-1	5.750E-3	4.851E-2	5	166	ISG15,IFITM3,CCL5,CCL8,IFITM2
	GO: Biological Process	GO:0002526	acute inflammatory response		2.580E-4	6.680E-1	5.834E-3	4.922E-2	5	167	CEBPB,FCER1G,FCGR1A,CCL5,VCAM1
	GO: Biological Process	GO:0032732	positive regulation of interleukin-1 production		2.591E-4	6.709E-1	5.834E-3	4.922E-2	4	91	TYROBP,PYCARD,CD36,LPL
	GO: Biological Process	GO:1903131	mononuclear cell differentiation		2.645E-4	6.848E-1	5.903E-3	4.980E-2	9	629	CEBPB,FCER1G,SLAMF9,IGKC,POU2F2,IRF7,TNFAIP3,CD83,VCAM1
	GO: Biological Process	GO:0055094	response to lipoprotein particle		2.669E-4	6.910E-1	5.906E-3	4.982E-2	3	37	FCER1G,CD36,LPL
	GO: Cellular Component	GO:0022626	cytosolic ribosome		6.172E-29	1.574E-26	1.574E-26	9.632E-26	20	123	RPL21,RPL26,RPL30,RPL29,RPL32,FAU,RPL36AL,RPS2,RPS8,RPS10,RPS13,RPS15A,RPS16,RPS18,RPS25,RPL4,RPL12,RPL15,RPL18,RPL18A
	GO: Cellular Component	GO:0044391	ribosomal subunit		3.075E-26	7.841E-24	3.921E-24	2.400E-23	21	199	RPL21,RPL26,RPL30,RPL29,RPL32,FAU,RPL36AL,RPS2,RPS8,RPS10,RPS13,RPS15A,RPS16,RPS18,MRPL52,RPS25,RPL4,RPL12,RPL15,RPL18,RPL18A
	GO: Cellular Component	GO:0005840	ribosome		3.670E-23	9.357E-21	3.119E-21	1.909E-20	21	277	RPL21,RPL26,RPL30,RPL29,RPL32,FAU,RPL36AL,RPS2,RPS8,RPS10,RPS13,RPS15A,RPS16,RPS18,MRPL52,RPS25,RPL4,RPL12,RPL15,RPL18,RPL18A
	GO: Cellular Component	GO:0022625	cytosolic large ribosomal subunit		6.389E-17	1.629E-14	4.073E-15	2.493E-14	11	59	RPL21,RPL26,RPL30,RPL29,RPL32,RPL36AL,RPL4,RPL12,RPL15,RPL18,RPL18A
	GO: Cellular Component	GO:0015934	large ribosomal subunit		5.260E-15	1.341E-12	2.682E-13	1.642E-12	12	119	RPL21,RPL26,RPL30,RPL29,RPL32,RPL36AL,MRPL52,RPL4,RPL12,RPL15,RPL18,RPL18A
	GO: Cellular Component	GO:0022627	cytosolic small ribosomal subunit		6.943E-14	1.771E-11	2.951E-12	1.806E-11	9	50	FAU,RPS2,RPS8,RPS10,RPS13,RPS15A,RPS16,RPS18,RPS25
	GO: Cellular Component	GO:0015935	small ribosomal subunit		1.159E-11	2.956E-9	4.223E-10	2.585E-9	9	86	FAU,RPS2,RPS8,RPS10,RPS13,RPS15A,RPS16,RPS18,RPS25
	GO: Cellular Component	GO:0098794	postsynapse		1.676E-11	4.275E-9	5.344E-10	3.271E-9	20	937	RPL21,RPL26,RPL30,RPL29,RPL32,IGF1,GAPDH,RPS2,RPS8,RPS10,RPS13,RPS15A,RPS16,RPS18,RPS25,RPL4,RPL12,RPL15,RPL18,RPL18A
	GO: Cellular Component	GO:1990904	ribonucleoprotein complex		6.745E-11	1.720E-8	1.911E-9	1.170E-8	22	1264	RPL21,RPL26,RPL30,RPL29,RPL32,FAU,RPL36AL,GAPDH,RPS2,RPS8,RPS10,RPS13,RPS15A,RPS16,RPS18,MRPL52,RPS25,RPL4,RPL12,RPL15,RPL18,RPL18A
	GO: Cellular Component	GO:0042788	polysomal ribosome		1.698E-9	4.329E-7	4.329E-8	2.649E-7	6	35	RPL30,RPL29,RPL32,RPL36AL,RPL18,RPL18A
	GO: Cellular Component	GO:0005925	focal adhesion		1.915E-8	4.883E-6	4.406E-7	2.696E-6	12	433	RHOB,RPL30,RPS2,RPS8,RPS10,RPS13,RPS16,RPS18,PLAU,RPL4,RPL12,RPL18
	GO: Cellular Component	GO:0005844	polysome		2.073E-8	5.287E-6	4.406E-7	2.696E-6	7	90	RPL30,RPL29,RPL32,RPL36AL,RPS25,RPL18,RPL18A
	GO: Cellular Component	GO:0030055	cell-substrate junction		2.588E-8	6.598E-6	5.076E-7	3.106E-6	12	445	RHOB,RPL30,RPS2,RPS8,RPS10,RPS13,RPS16,RPS18,PLAU,RPL4,RPL12,RPL18
	GO: Cellular Component	GO:0045202	synapse		8.266E-8	2.108E-5	1.506E-6	9.214E-6	22	1855	RPL21,RHOB,RPL26,RPL30,RPL29,RPL32,IGF1,GAPDH,RPS2,RPS8,RPS10,RPS13,RPS15A,RPS16,RPS18,RPS25,LY6E,RPL4,RPL12,RPL15,RPL18,RPL18A
	GO: Cellular Component	GO:0005791	rough endoplasmic reticulum		4.649E-6	1.185E-3	7.903E-5	4.837E-4	6	129	RPL29,RPL32,RPS16,SSR4,RPL4,RPL18
	GO: Cellular Component	GO:0030867	rough endoplasmic reticulum membrane		1.545E-5	3.941E-3	2.463E-4	1.507E-3	4	45	RPL29,RPL32,RPS16,SSR4
	GO: Cellular Component	GO:0070161	anchoring junction		2.067E-5	5.271E-3	3.101E-4	1.898E-3	13	987	RHOB,RPL30,RPS2,RPS8,RPS10,RPS13,RPS16,RPS18,PLAU,FYB1,RPL4,RPL12,RPL18
	GO: Cellular Component	GO:0098556	cytoplasmic side of rough endoplasmic reticulum membrane		5.282E-5	1.347E-2	7.483E-4	4.580E-3	3	22	RPL29,RPL32,RPS16
	GO: Cellular Component	GO:0098793	presynapse		9.457E-5	2.412E-2	1.269E-3	7.768E-3	11	833	RPL26,RPL29,RPL32,RPS10,RPS13,RPS15A,RPS16,RPL4,RPL12,RPL15,RPL18
	GO: Cellular Component	GO:0032040	small-subunit processome		1.362E-4	3.472E-2	1.736E-3	1.062E-2	4	78	RPS8,RPS13,RPS15A,RPS16
	GO: Cellular Component	GO:0014069	postsynaptic density		1.757E-4	4.481E-2	2.113E-3	1.293E-2	8	472	RPL30,GAPDH,RPS13,RPS18,RPS25,RPL4,RPL12,RPL18A
	GO: Cellular Component	GO:0098554	cytoplasmic side of endoplasmic reticulum membrane		1.823E-4	4.648E-2	2.113E-3	1.293E-2	3	33	RPL29,RPL32,RPS16
	GO: Cellular Component	GO:0032279	asymmetric synapse		2.393E-4	6.102E-2	2.653E-3	1.624E-2	8	494	RPL30,GAPDH,RPS13,RPS18,RPS25,RPL4,RPL12,RPL18A
	GO: Cellular Component	GO:0099572	postsynaptic specialization		3.044E-4	7.763E-2	3.235E-3	1.980E-2	8	512	RPL30,GAPDH,RPS13,RPS18,RPS25,RPL4,RPL12,RPL18A
	GO: Cellular Component	GO:0098984	neuron to neuron synapse		3.981E-4	1.015E-1	4.060E-3	2.485E-2	8	533	RPL30,GAPDH,RPS13,RPS18,RPS25,RPL4,RPL12,RPL18A
	GO: Cellular Component	GO:0098552	side of membrane		4.413E-4	1.125E-1	4.329E-3	2.649E-2	10	835	RPL29,RPL32,FCER1G,SLAMF9,FCGR1A,CD36,IGKC,RPS16,CD83,VCAM1
	GO: Cellular Component	GO:0009986	cell surface		5.163E-4	1.317E-1	4.876E-3	2.985E-2	12	1184	MRC1,TYROBP,FCER1G,SLAMF9,FCGR1A,IFITM3,CD36,LPL,IGKC,PLAU,CD83,VCAM1
	GO: Cellular Component	GO:0030684	preribosome		6.416E-4	1.636E-1	5.843E-3	3.576E-2	4	117	RPS8,RPS13,RPS15A,RPS16
	GO: Cellular Component	GO:0005730	nucleolus		8.404E-4	2.143E-1	7.389E-3	4.523E-2	14	1622	RPL26,EDF1,RPS2,PYCARD,RPS8,RPS10,RPS13,RPS15A,RPS16,IER5,RPS25,RPL4,RPL12,RPL18
GO cluster 6	no GOs
GO cluster 8	Category	ID	Name	Source	p-value	q-value Bonferroni	q-value FDR B&H	q-value FDR B&Y	Hit Count in Query List	Hit Count in Genome	Hit in Query List
	GO: Molecular Function	GO:0030545	signaling receptor regulator activity		2.187E-5	6.124E-3	6.124E-3	3.805E-2	8	619	CCL7,CCL8,IGF1,IL1RN,CLEC12A,GDF15,MIF,GAS6
	GO: Molecular Function	GO:0048018	receptor ligand activity		8.237E-5	2.306E-2	6.692E-3	4.158E-2	7	548	CCL7,CCL8,IGF1,IL1RN,GDF15,MIF,GAS6
	GO: Molecular Function	GO:0030546	signaling receptor activator activity		9.223E-5	2.582E-2	6.692E-3	4.158E-2	7	558	CCL7,CCL8,IGF1,IL1RN,GDF15,MIF,GAS6
	GO: Molecular Function	GO:0031727	CCR2 chemokine receptor binding		1.039E-4	2.909E-2	6.692E-3	4.158E-2	2	8	CCL7,CCL8
	GO: Molecular Function	GO:0005125	cytokine activity		1.195E-4	3.346E-2	6.692E-3	4.158E-2	5	249	CCL7,CCL8,IL1RN,GDF15,MIF
	GO: Molecular Function	GO:0002020	protease binding		4.237E-4	1.186E-1	1.977E-2	1.229E-1	4	181	MALT1,ALDOA,TIMP2,MIF
	GO: Biological Process	GO:0043408	regulation of MAPK cascade		4.958E-7	9.942E-4	5.424E-4	4.438E-3	11	865	JUN,CCL7,ATF3,CCL8,IGF1,KLF4,IL1RN,TIMP2,GDF15,MIF,GAS6
	GO: Biological Process	GO:0009967	positive regulation of signal transduction		1.047E-6	2.100E-3	5.424E-4	4.438E-3	15	1882	MALT1,JUN,CCL7,ATF3,CCL8,IGF1,IL1RN,BMP2K,TIMP2,CLEC4D,GDF15,MIF,SNX5,KLF2,GAS6
	GO: Biological Process	GO:0034351	negative regulation of glial cell apoptotic process		1.099E-6	2.204E-3	5.424E-4	4.438E-3	3	11	CCL8,IGF1,GAS6
	GO: Biological Process	GO:0070372	regulation of ERK1 and ERK2 cascade		1.235E-6	2.476E-3	5.424E-4	4.438E-3	8	422	JUN,CCL7,ATF3,CCL8,IGF1,KLF4,MIF,GAS6
	GO: Biological Process	GO:0000165	MAPK cascade		1.709E-6	3.427E-3	5.424E-4	4.438E-3	11	981	JUN,CCL7,ATF3,CCL8,IGF1,KLF4,IL1RN,TIMP2,GDF15,MIF,GAS6
	GO: Biological Process	GO:0043410	positive regulation of MAPK cascade		1.870E-6	3.750E-3	5.424E-4	4.438E-3	9	607	JUN,CCL7,CCL8,IGF1,IL1RN,TIMP2,GDF15,MIF,GAS6
	GO: Biological Process	GO:0006096	glycolytic process		1.937E-6	3.883E-3	5.424E-4	4.438E-3	5	107	PKM,IGF1,ALDOA,IER3,PGK1
	GO: Biological Process	GO:0070371	ERK1 and ERK2 cascade		2.164E-6	4.340E-3	5.424E-4	4.438E-3	8	455	JUN,CCL7,ATF3,CCL8,IGF1,KLF4,MIF,GAS6
	GO: Biological Process	GO:1900142	negative regulation of oligodendrocyte apoptotic process		3.659E-6	7.336E-3	7.430E-4	6.078E-3	2	2	IGF1,GAS6
	GO: Biological Process	GO:0034350	regulation of glial cell apoptotic process		3.706E-6	7.430E-3	7.430E-4	6.078E-3	3	16	CCL8,IGF1,GAS6
	GO: Biological Process	GO:0006090	pyruvate metabolic process		7.250E-6	1.454E-2	1.252E-3	1.024E-2	5	140	PKM,IGF1,ALDOA,IER3,PGK1
	GO: Biological Process	GO:0006735	NADH regeneration		8.742E-6	1.753E-2	1.252E-3	1.024E-2	3	21	PKM,ALDOA,PGK1
	GO: Biological Process	GO:0061621	canonical glycolysis		8.742E-6	1.753E-2	1.252E-3	1.024E-2	3	21	PKM,ALDOA,PGK1
	GO: Biological Process	GO:0061718	glucose catabolic process to pyruvate		8.742E-6	1.753E-2	1.252E-3	1.024E-2	3	21	PKM,ALDOA,PGK1
	GO: Biological Process	GO:0034349	glial cell apoptotic process		1.011E-5	2.027E-2	1.351E-3	1.105E-2	3	22	CCL8,IGF1,GAS6
	GO: Biological Process	GO:1902533	positive regulation of intracellular signal transduction		1.210E-5	2.426E-2	1.516E-3	1.241E-2	11	1203	MALT1,JUN,CCL7,CCL8,IGF1,IL1RN,TIMP2,CLEC4D,GDF15,MIF,GAS6
	GO: Biological Process	GO:0070374	positive regulation of ERK1 and ERK2 cascade		1.415E-5	2.838E-2	1.669E-3	1.366E-2	6	276	JUN,CCL7,CCL8,IGF1,MIF,GAS6
	GO: Biological Process	GO:0061620	glycolytic process through glucose-6-phosphate		1.504E-5	3.015E-2	1.675E-3	1.370E-2	3	25	PKM,ALDOA,PGK1
	GO: Biological Process	GO:1900141	regulation of oligodendrocyte apoptotic process		2.190E-5	4.391E-2	2.202E-3	1.802E-2	2	4	IGF1,GAS6
	GO: Biological Process	GO:0002682	regulation of immune system process		2.197E-5	4.405E-2	2.202E-3	1.802E-2	13	1812	LST1,MALT1,JUN,JUND,CCL7,CCL8,IGF1,CLEC4D,FCGRT,CLEC12A,MIF,IGKC,GAS6
	GO: Biological Process	GO:0048146	positive regulation of fibroblast proliferation		2.503E-5	5.019E-2	2.390E-3	1.955E-2	4	88	JUN,IGF1,MIF,GAS6
	GO: Biological Process	GO:0006007	glucose catabolic process		2.915E-5	5.845E-2	2.541E-3	2.079E-2	3	31	PKM,ALDOA,PGK1
	GO: Biological Process	GO:0061615	glycolytic process through fructose-6-phosphate		2.915E-5	5.845E-2	2.541E-3	2.079E-2	3	31	PKM,ALDOA,PGK1
	GO: Biological Process	GO:0016052	carbohydrate catabolic process		3.091E-5	6.198E-2	2.582E-3	2.113E-2	5	189	PKM,IGF1,ALDOA,IER3,PGK1
	GO: Biological Process	GO:2000145	regulation of cell motility		3.266E-5	6.548E-2	2.619E-3	2.143E-2	11	1338	JUN,CCL7,CCL8,IGF1,ALDOA,KLF4,IL1RN,IFITM3,MIF,GAS6,MALAT1
	GO: Biological Process	GO:0040012	regulation of locomotion		4.920E-5	9.864E-2	3.794E-3	3.104E-2	11	1399	JUN,CCL7,CCL8,IGF1,ALDOA,KLF4,IL1RN,IFITM3,MIF,GAS6,MALAT1
	GO: Biological Process	GO:1901701	cellular response to oxygen-containing compound		5.993E-5	1.202E-1	4.450E-3	3.641E-2	12	1703	PKM,MALT1,JUN,JUND,CCL7,CCL8,IGF1,GDF15,MIF,SNX5,KLF2,GAS6
	GO: Biological Process	GO:0097252	oligodendrocyte apoptotic process		7.637E-5	1.531E-1	5.468E-3	4.474E-2	2	7	IGF1,GAS6
	GO: Cellular Component	GO:0034774	secretory granule lumen		2.834E-6	5.384E-4	1.981E-4	1.154E-3	7	332	PKM,SELENOP,IGF1,ALDOA,TIMP2,MIF,GAS6
	GO: Cellular Component	GO:0060205	cytoplasmic vesicle lumen		3.007E-6	5.714E-4	1.981E-4	1.154E-3	7	335	PKM,SELENOP,IGF1,ALDOA,TIMP2,MIF,GAS6
	GO: Cellular Component	GO:0031983	vesicle lumen		3.128E-6	5.943E-4	1.981E-4	1.154E-3	7	337	PKM,SELENOP,IGF1,ALDOA,TIMP2,MIF,GAS6
	GO: Cellular Component	GO:0101002	ficolin-1-rich granule		2.626E-5	4.989E-3	1.247E-3	7.267E-3	5	185	PKM,ALDOA,TIMP2,CLEC4D,MIF
	GO: Cellular Component	GO:0035976	transcription factor AP-1 complex		3.553E-5	6.752E-3	1.350E-3	7.868E-3	2	5	JUN,JUND
	GO: Cellular Component	GO:1904813	ficolin-1-rich granule lumen		9.118E-5	1.732E-2	2.484E-3	1.447E-2	4	124	PKM,ALDOA,TIMP2,MIF
	GO: Cellular Component	GO:0030141	secretory granule		9.150E-5	1.738E-2	2.484E-3	1.447E-2	9	1002	PKM,SELENOP,IGF1,ALDOA,TIMP2,CLEC4D,CLEC12A,MIF,GAS6
	GO: Cellular Component	GO:0070820	tertiary granule		2.673E-4	5.078E-2	6.021E-3	3.508E-2	4	164	ALDOA,TIMP2,CLEC4D,CLEC12A
	GO: Cellular Component	GO:0031093	platelet alpha granule lumen		2.852E-4	5.419E-2	6.021E-3	3.508E-2	3	67	IGF1,ALDOA,GAS6
	GO: Cellular Component	GO:0000791	euchromatin		4.298E-4	8.165E-2	8.165E-3	4.758E-2	3	77	JUN,KLF4,H1-2
	GO: Cellular Component	GO:0099503	secretory vesicle		4.736E-4	8.999E-2	8.181E-3	4.767E-2	9	1248	PKM,SELENOP,IGF1,ALDOA,TIMP2,CLEC4D,CLEC12A,MIF,GAS6
GO cluster 10	Category	ID	Name	Source	p-value	q-value Bonferroni	q-value FDR B&H	q-value FDR B&Y	Hit Count in Query List	Hit Count in Genome	Hit in Query List
	GO: Molecular Function	GO:0031249	denatured protein binding		1.588E-6	2.668E-4	2.668E-4	1.522E-3	2	3	HSPA1A,HSPA1B
	GO: Molecular Function	GO:0038177	death receptor agonist activity		5.290E-6	8.887E-4	3.331E-4	1.900E-3	2	5	HSPA1A,HSPA1B
	GO: Molecular Function	GO:0140545	ATP-dependent protein disaggregase activity		7.931E-6	1.332E-3	3.331E-4	1.900E-3	2	6	HSPA1A,HSPA1B
	GO: Molecular Function	GO:0055131	C3HC4-type RING finger domain binding		7.931E-6	1.332E-3	3.331E-4	1.900E-3	2	6	HSPA1A,HSPA1B
	GO: Molecular Function	GO:0003725	double-stranded RNA binding		2.543E-5	4.273E-3	8.545E-4	4.874E-3	3	78	VIM,HSPA1A,HSPA1B
	GO: Molecular Function	GO:0048018	receptor ligand activity		3.703E-5	6.221E-3	9.291E-4	5.300E-3	5	548	CCL24,HSPA1A,HSPA1B,NRG1,CD80
	GO: Molecular Function	GO:0030546	signaling receptor activator activity		4.038E-5	6.784E-3	9.291E-4	5.300E-3	5	558	CCL24,HSPA1A,HSPA1B,NRG1,CD80
	GO: Molecular Function	GO:0001618	virus receptor activity		5.039E-5	8.465E-3	9.291E-4	5.300E-3	3	98	HSPA1A,HSPA1B,CD80
	GO: Molecular Function	GO:0140272	exogenous protein binding		5.194E-5	8.726E-3	9.291E-4	5.300E-3	3	99	HSPA1A,HSPA1B,CD80
	GO: Molecular Function	GO:0140776	protein-containing complex destabilizing activity		5.530E-5	9.291E-3	9.291E-4	5.300E-3	2	15	HSPA1A,HSPA1B
	GO: Molecular Function	GO:0030545	signaling receptor regulator activity		6.621E-5	1.112E-2	1.011E-3	5.768E-3	5	619	CCL24,HSPA1A,HSPA1B,NRG1,CD80
	GO: Molecular Function	GO:0005035	death receptor activity		1.103E-4	1.853E-2	1.544E-3	8.810E-3	2	21	HSPA1A,HSPA1B
	GO: Molecular Function	GO:0051787	misfolded protein binding		1.213E-4	2.038E-2	1.568E-3	8.941E-3	2	22	HSPA1A,HSPA1B
	GO: Molecular Function	GO:0008134	transcription factor binding		1.810E-4	3.041E-2	2.172E-3	1.239E-2	5	766	NR4A2,HSPA1A,HSPA1B,JUN,NFKB1
	GO: Molecular Function	GO:0140110	transcription regulator activity		2.024E-4	3.400E-2	2.267E-3	1.293E-2	7	1862	NR4A2,HSPA1A,HSPA1B,NRG1,JUN,ATF3,NFKB1
	GO: Molecular Function	GO:0031072	heat shock protein binding		2.238E-4	3.761E-2	2.350E-3	1.341E-2	3	162	HSPA1A,HSPA1B,NFKB1
	GO: Molecular Function	GO:0061629	RNA polymerase II-specific DNA-binding transcription factor binding		2.445E-4	4.107E-2	2.416E-3	1.378E-2	4	431	NR4A2,HSPA1A,HSPA1B,JUN
	GO: Molecular Function	GO:0140416	transcription regulator inhibitor activity		2.593E-4	4.356E-2	2.420E-3	1.381E-2	2	32	HSPA1A,HSPA1B
	GO: Molecular Function	GO:0051059	NF-kappaB binding		3.862E-4	6.489E-2	3.415E-3	1.948E-2	2	39	HSPA1A,HSPA1B
	GO: Molecular Function	GO:0140662	ATP-dependent protein folding chaperone		4.482E-4	7.529E-2	3.759E-3	2.144E-2	2	42	HSPA1A,HSPA1B
	GO: Molecular Function	GO:0097718	disordered domain specific binding		4.698E-4	7.893E-2	3.759E-3	2.144E-2	2	43	HSPA1A,HSPA1B
	GO: Molecular Function	GO:0003712	transcription coregulator activity		7.006E-4	1.177E-1	5.135E-3	2.929E-2	4	569	HSPA1A,HSPA1B,NRG1,NFKB1
	GO: Molecular Function	GO:0001228	DNA-binding transcription activator activity, RNA polymerase II-specific		7.099E-4	1.193E-1	5.135E-3	2.929E-2	4	571	NR4A2,JUN,ATF3,NFKB1
	GO: Molecular Function	GO:0001216	DNA-binding transcription activator activity		7.335E-4	1.232E-1	5.135E-3	2.929E-2	4	576	NR4A2,JUN,ATF3,NFKB1
	GO: Molecular Function	GO:0140297	DNA-binding transcription factor binding		8.284E-4	1.392E-1	5.567E-3	3.175E-2	4	595	NR4A2,HSPA1A,HSPA1B,JUN
	GO: Molecular Function	GO:0044183	protein folding chaperone		1.350E-3	2.267E-1	8.721E-3	4.974E-2	2	73	HSPA1A,HSPA1B
	GO: Biological Process	GO:0051707	response to other organism		1.067E-7	1.845E-4	7.721E-5	6.202E-4	10	1951	CCL24,VIM,HSPA1A,HSPA1B,CD80,JUN,PTGS2,ATF3,PDE4B,NFKB1
	GO: Biological Process	GO:0043207	response to external biotic stimulus		1.088E-7	1.882E-4	7.721E-5	6.202E-4	10	1955	CCL24,VIM,HSPA1A,HSPA1B,CD80,JUN,PTGS2,ATF3,PDE4B,NFKB1
	GO: Biological Process	GO:0009607	response to biotic stimulus		1.340E-7	2.316E-4	7.721E-5	6.202E-4	10	1998	CCL24,VIM,HSPA1A,HSPA1B,CD80,JUN,PTGS2,ATF3,PDE4B,NFKB1
	GO: Biological Process	GO:0010628	positive regulation of gene expression		1.974E-7	3.413E-4	8.533E-5	6.854E-4	9	1512	VIM,HSPA1A,HSPA1B,NRG1,CD80,PTGS2,ATF3,PDE4B,NFKB1
	GO: Biological Process	GO:0097190	apoptotic signaling pathway		3.496E-7	6.044E-4	8.759E-5	7.036E-4	7	734	NR4A2,HSPA1A,HSPA1B,NRG1,JUN,PTGS2,ATF3
	GO: Biological Process	GO:0043066	negative regulation of apoptotic process		4.919E-7	8.505E-4	8.759E-5	7.036E-4	8	1178	NR4A2,HSPA1A,HSPA1B,NRG1,JUN,PTGS2,PLK2,NFKB1
	GO: Biological Process	GO:1902380	positive regulation of endoribonuclease activity		4.925E-7	8.516E-4	8.759E-5	7.036E-4	2	2	HSPA1A,HSPA1B
	GO: Biological Process	GO:0033993	response to lipid		4.984E-7	8.617E-4	8.759E-5	7.036E-4	8	1180	VIM,HSPA1A,HSPA1B,CD80,JUN,PTGS2,PDE4B,NFKB1
	GO: Biological Process	GO:0045597	positive regulation of cell differentiation		5.081E-7	8.786E-4	8.759E-5	7.036E-4	8	1183	VIM,HSPA1A,HSPA1B,NRG1,CD80,JUN,PTGS2,NFKB1
	GO: Biological Process	GO:0071396	cellular response to lipid		5.650E-7	9.768E-4	8.759E-5	7.036E-4	7	788	VIM,HSPA1A,HSPA1B,CD80,JUN,PDE4B,NFKB1
	GO: Biological Process	GO:2001233	regulation of apoptotic signaling pathway		5.951E-7	1.029E-3	8.759E-5	7.036E-4	6	474	NR4A2,HSPA1A,HSPA1B,NRG1,PTGS2,ATF3
	GO: Biological Process	GO:0043069	negative regulation of programmed cell death		6.310E-7	1.091E-3	8.759E-5	7.036E-4	8	1217	NR4A2,HSPA1A,HSPA1B,NRG1,JUN,PTGS2,PLK2,NFKB1
	GO: Biological Process	GO:0051094	positive regulation of developmental process		7.075E-7	1.223E-3	8.759E-5	7.036E-4	9	1755	CCL24,VIM,HSPA1A,HSPA1B,NRG1,CD80,JUN,PTGS2,NFKB1
	GO: Biological Process	GO:0032496	response to lipopolysaccharide		7.141E-7	1.235E-3	8.759E-5	7.036E-4	6	489	VIM,CD80,JUN,PTGS2,PDE4B,NFKB1
	GO: Biological Process	GO:0008284	positive regulation of cell population proliferation		7.599E-7	1.314E-3	8.759E-5	7.036E-4	8	1247	CCL24,VIM,NRG1,CD80,JUN,COX17,PTGS2,ATF3
	GO: Biological Process	GO:0002237	response to molecule of bacterial origin		1.022E-6	1.768E-3	1.105E-4	8.874E-4	6	520	VIM,CD80,JUN,PTGS2,PDE4B,NFKB1
	GO: Biological Process	GO:0006979	response to oxidative stress		1.220E-6	2.109E-3	1.201E-4	9.644E-4	6	536	NR4A2,HSPA1A,HSPA1B,JUN,PTGS2,NFKB1
	GO: Biological Process	GO:0009967	positive regulation of signal transduction		1.282E-6	2.216E-3	1.201E-4	9.644E-4	9	1882	CCL24,HSPA1A,HSPA1B,NRG1,CD80,JUN,PLK2,ATF3,NFKB1
	GO: Biological Process	GO:2001234	negative regulation of apoptotic signaling pathway		1.319E-6	2.281E-3	1.201E-4	9.644E-4	5	286	NR4A2,HSPA1A,HSPA1B,NRG1,PTGS2
	GO: Biological Process	GO:0034612	response to tumor necrosis factor		1.461E-6	2.526E-3	1.263E-4	1.015E-3	5	292	CCL24,HSPA1A,HSPA1B,PTGS2,NFKB1
	GO: Biological Process	GO:0042981	regulation of apoptotic process		1.651E-6	2.854E-3	1.359E-4	1.092E-3	9	1939	NR4A2,HSPA1A,HSPA1B,NRG1,JUN,PTGS2,PLK2,ATF3,NFKB1
	GO: Biological Process	GO:0043067	regulation of programmed cell death		2.136E-6	3.693E-3	1.679E-4	1.348E-3	9	1999	NR4A2,HSPA1A,HSPA1B,NRG1,JUN,PTGS2,PLK2,ATF3,NFKB1
	GO: Biological Process	GO:0009408	response to heat		2.323E-6	4.016E-3	1.746E-4	1.403E-3	4	136	HSPA1A,HSPA1B,PTGS2,PDE4B
	GO: Biological Process	GO:2001240	negative regulation of extrinsic apoptotic signaling pathway in absence of ligand		3.500E-6	6.052E-3	2.329E-4	1.871E-3	3	42	HSPA1A,HSPA1B,NRG1
	GO: Biological Process	GO:1901099	negative regulation of signal transduction in absence of ligand		3.500E-6	6.052E-3	2.329E-4	1.871E-3	3	42	HSPA1A,HSPA1B,NRG1
	GO: Biological Process	GO:0071222	cellular response to lipopolysaccharide		3.502E-6	6.054E-3	2.329E-4	1.871E-3	5	349	VIM,CD80,JUN,PDE4B,NFKB1
	GO: Biological Process	GO:0071219	cellular response to molecule of bacterial origin		4.358E-6	7.536E-3	2.698E-4	2.167E-3	5	365	VIM,CD80,JUN,PDE4B,NFKB1
	GO: Biological Process	GO:0051241	negative regulation of multicellular organismal process		4.369E-6	7.553E-3	2.698E-4	2.167E-3	8	1571	HSPA1A,HSPA1B,NRG1,CD80,PTGS2,PLK2,PDE4B,NFKB1
	GO: Biological Process	GO:0060699	regulation of endoribonuclease activity		4.919E-6	8.505E-3	2.933E-4	2.356E-3	2	5	HSPA1A,HSPA1B
	GO: Biological Process	GO:0007611	learning or memory		5.304E-6	9.170E-3	3.057E-4	2.455E-3	5	380	NR4A2,NRG1,JUN,PTGS2,PLK2
	GO: Biological Process	GO:0071216	cellular response to biotic stimulus		6.483E-6	1.121E-2	3.616E-4	2.905E-3	5	396	VIM,CD80,JUN,PDE4B,NFKB1
	GO: Biological Process	GO:0070370	cellular heat acclimation		7.376E-6	1.275E-2	3.864E-4	3.104E-3	2	6	HSPA1A,HSPA1B
	GO: Biological Process	GO:0070434	positive regulation of nucleotide-binding oligomerization domain containing 2 signaling pathway		7.376E-6	1.275E-2	3.864E-4	3.104E-3	2	6	HSPA1A,HSPA1B
	GO: Biological Process	GO:0071496	cellular response to external stimulus		7.767E-6	1.343E-2	3.950E-4	3.173E-3	5	411	NR4A2,JUN,PTGS2,ATF3,NFKB1
	GO: Biological Process	GO:2001236	regulation of extrinsic apoptotic signaling pathway		8.399E-6	1.452E-2	4.149E-4	3.333E-3	4	188	HSPA1A,HSPA1B,NRG1,ATF3
	GO: Biological Process	GO:2001239	regulation of extrinsic apoptotic signaling pathway in absence of ligand		8.863E-6	1.532E-2	4.257E-4	3.419E-3	3	57	HSPA1A,HSPA1B,NRG1
	GO: Biological Process	GO:0050890	cognition		9.348E-6	1.616E-2	4.369E-4	3.509E-3	5	427	NR4A2,NRG1,JUN,PTGS2,PLK2
	GO: Biological Process	GO:0062197	cellular response to chemical stress		9.781E-6	1.691E-2	4.425E-4	3.554E-3	5	431	NR4A2,HSPA1A,HSPA1B,JUN,PTGS2
	GO: Biological Process	GO:0010286	heat acclimation		1.032E-5	1.785E-2	4.425E-4	3.554E-3	2	7	HSPA1A,HSPA1B
	GO: Biological Process	GO:0070426	positive regulation of nucleotide-binding oligomerization domain containing signaling pathway		1.032E-5	1.785E-2	4.425E-4	3.554E-3	2	7	HSPA1A,HSPA1B
	GO: Biological Process	GO:0023057	negative regulation of signaling		1.061E-5	1.835E-2	4.425E-4	3.554E-3	8	1769	NR4A2,HSPA1A,HSPA1B,NRG1,PTGS2,PLK2,ATF3,PDE4B
	GO: Biological Process	GO:0010648	negative regulation of cell communication		1.075E-5	1.858E-2	4.425E-4	3.554E-3	8	1772	NR4A2,HSPA1A,HSPA1B,NRG1,PTGS2,PLK2,ATF3,PDE4B
	GO: Biological Process	GO:0002684	positive regulation of immune system process		1.132E-5	1.957E-2	4.516E-4	3.627E-3	7	1235	CCL24,HSPA1A,HSPA1B,CD80,JUN,PDE4B,NFKB1
	GO: Biological Process	GO:0044093	positive regulation of molecular function		1.149E-5	1.987E-2	4.516E-4	3.627E-3	8	1788	NR4A2,CCL24,HSPA1A,HSPA1B,NRG1,JUN,COX17,PLK2
	GO: Biological Process	GO:0002682	regulation of immune system process		1.269E-5	2.194E-2	4.875E-4	3.916E-3	8	1812	CCL24,HSPA1A,HSPA1B,CD80,JUN,PLK2,PDE4B,NFKB1
	GO: Biological Process	GO:0044057	regulation of system process		1.349E-5	2.332E-2	5.070E-4	4.073E-3	6	813	HSPA1A,HSPA1B,NRG1,PTGS2,PLK2,PDE4B
	GO: Biological Process	GO:0071417	cellular response to organonitrogen compound		1.658E-5	2.867E-2	5.983E-4	4.806E-3	6	843	NR4A2,VIM,JUN,PTGS2,PDE4B,NFKB1
	GO: Biological Process	GO:0071495	cellular response to endogenous stimulus		1.661E-5	2.872E-2	5.983E-4	4.806E-3	8	1879	NR4A2,VIM,HSPA1A,HSPA1B,JUN,PTGS2,PDE4B,NFKB1
	GO: Biological Process	GO:0010243	response to organonitrogen compound		1.717E-5	2.969E-2	5.994E-4	4.815E-3	7	1316	NR4A2,MMP19,VIM,JUN,PTGS2,PDE4B,NFKB1
	GO: Biological Process	GO:0032075	positive regulation of nuclease activity		1.768E-5	3.057E-2	5.994E-4	4.815E-3	2	9	HSPA1A,HSPA1B
	GO: Biological Process	GO:0090063	positive regulation of microtubule nucleation		1.768E-5	3.057E-2	5.994E-4	4.815E-3	2	9	HSPA1A,HSPA1B
	GO: Biological Process	GO:0031334	positive regulation of protein-containing complex assembly		2.057E-5	3.556E-2	6.838E-4	5.493E-3	4	236	CCL24,HSPA1A,HSPA1B,NRG1
	GO: Biological Process	GO:2000026	regulation of multicellular organismal development		2.152E-5	3.721E-2	6.996E-4	5.620E-3	8	1946	CCL24,VIM,HSPA1A,HSPA1B,NRG1,CD80,JUN,PLK2
	GO: Biological Process	GO:0070432	regulation of nucleotide-binding oligomerization domain containing 2 signaling pathway		2.209E-5	3.819E-2	6.996E-4	5.620E-3	2	10	HSPA1A,HSPA1B
	GO: Biological Process	GO:1901699	cellular response to nitrogen compound		2.272E-5	3.928E-2	6.996E-4	5.620E-3	6	891	NR4A2,VIM,JUN,PTGS2,PDE4B,NFKB1
	GO: Biological Process	GO:0034605	cellular response to heat		2.283E-5	3.948E-2	6.996E-4	5.620E-3	3	78	HSPA1A,HSPA1B,PTGS2
	GO: Biological Process	GO:0009266	response to temperature stimulus		2.306E-5	3.988E-2	6.996E-4	5.620E-3	4	243	HSPA1A,HSPA1B,PTGS2,PDE4B
	GO: Biological Process	GO:0032101	regulation of response to external stimulus		2.525E-5	4.366E-2	7.527E-4	6.046E-3	7	1396	CCL24,HSPA1A,HSPA1B,NRG1,PTGS2,PLK2,NFKB1
	GO: Biological Process	GO:1901698	response to nitrogen compound		2.657E-5	4.595E-2	7.777E-4	6.247E-3	7	1407	NR4A2,MMP19,VIM,JUN,PTGS2,PDE4B,NFKB1
	GO: Biological Process	GO:0060700	regulation of ribonuclease activity		2.699E-5	4.666E-2	7.777E-4	6.247E-3	2	11	HSPA1A,HSPA1B
	GO: Biological Process	GO:0038034	signal transduction in absence of ligand		2.955E-5	5.110E-2	8.242E-4	6.620E-3	3	85	HSPA1A,HSPA1B,NRG1
	GO: Biological Process	GO:0097192	extrinsic apoptotic signaling pathway in absence of ligand		2.955E-5	5.110E-2	8.242E-4	6.620E-3	3	85	HSPA1A,HSPA1B,NRG1
	GO: Biological Process	GO:0090084	negative regulation of inclusion body assembly		3.237E-5	5.597E-2	8.614E-4	6.919E-3	2	12	HSPA1A,HSPA1B
	GO: Biological Process	GO:0010968	regulation of microtubule nucleation		3.237E-5	5.597E-2	8.614E-4	6.919E-3	2	12	HSPA1A,HSPA1B
	GO: Biological Process	GO:0097191	extrinsic apoptotic signaling pathway		3.238E-5	5.599E-2	8.614E-4	6.919E-3	4	265	HSPA1A,HSPA1B,NRG1,ATF3
	GO: Biological Process	GO:0071356	cellular response to tumor necrosis factor		3.384E-5	5.851E-2	8.865E-4	7.121E-3	4	268	CCL24,HSPA1A,HSPA1B,NFKB1
	GO: Biological Process	GO:0043154	negative regulation of cysteine-type endopeptidase activity involved in apoptotic process		3.626E-5	6.269E-2	9.356E-4	7.516E-3	3	91	HSPA1A,HSPA1B,PTGS2
	GO: Biological Process	GO:1903265	positive regulation of tumor necrosis factor-mediated signaling pathway		3.824E-5	6.612E-2	9.723E-4	7.811E-3	2	13	HSPA1A,HSPA1B
	GO: Biological Process	GO:0045892	negative regulation of DNA-templated transcription		3.890E-5	6.725E-2	9.747E-4	7.830E-3	7	1492	NR4A2,HSPA1A,HSPA1B,NRG1,JUN,ATF3,NFKB1
	GO: Biological Process	GO:1902679	negative regulation of RNA biosynthetic process		4.186E-5	7.237E-2	1.034E-3	8.305E-3	7	1509	NR4A2,HSPA1A,HSPA1B,NRG1,JUN,ATF3,NFKB1
	GO: Biological Process	GO:0031347	regulation of defense response		4.849E-5	8.383E-2	1.155E-3	9.278E-3	6	1019	CCL24,HSPA1A,HSPA1B,PTGS2,PLK2,NFKB1
	GO: Biological Process	GO:0009628	response to abiotic stimulus		5.019E-5	8.679E-2	1.155E-3	9.278E-3	7	1552	NR4A2,HSPA1A,HSPA1B,JUN,PTGS2,PDE4B,NFKB1
	GO: Biological Process	GO:0001819	positive regulation of cytokine production		5.076E-5	8.777E-2	1.155E-3	9.278E-3	5	607	HSPA1A,HSPA1B,CD80,PTGS2,PDE4B
	GO: Biological Process	GO:0032436	positive regulation of proteasomal ubiquitin-dependent protein catabolic process		5.100E-5	8.817E-2	1.155E-3	9.278E-3	3	102	HSPA1A,HSPA1B,PLK2
	GO: Biological Process	GO:0019229	regulation of vasoconstriction		5.100E-5	8.817E-2	1.155E-3	9.278E-3	3	102	HSPA1A,HSPA1B,PTGS2
	GO: Biological Process	GO:0036135	Schwann cell migration		5.144E-5	8.893E-2	1.155E-3	9.278E-3	2	15	VIM,NRG1
	GO: Biological Process	GO:0070424	regulation of nucleotide-binding oligomerization domain containing signaling pathway		5.144E-5	8.893E-2	1.155E-3	9.278E-3	2	15	HSPA1A,HSPA1B
	GO: Biological Process	GO:0034620	cellular response to unfolded protein		5.250E-5	9.078E-2	1.164E-3	9.349E-3	3	103	HSPA1A,HSPA1B,ATF3
	GO: Biological Process	GO:0001817	regulation of cytokine production		5.379E-5	9.300E-2	1.177E-3	9.456E-3	6	1038	HSPA1A,HSPA1B,CD80,PTGS2,PDE4B,NFKB1
	GO: Biological Process	GO:0009617	response to bacterium		5.526E-5	9.554E-2	1.187E-3	9.534E-3	6	1043	VIM,CD80,JUN,PTGS2,PDE4B,NFKB1
	GO: Biological Process	GO:0032273	positive regulation of protein polymerization		5.560E-5	9.614E-2	1.187E-3	9.534E-3	3	105	CCL24,HSPA1A,HSPA1B
	GO: Biological Process	GO:0050776	regulation of immune response		5.737E-5	9.919E-2	1.195E-3	9.601E-3	6	1050	HSPA1A,HSPA1B,CD80,PLK2,PDE4B,NFKB1
	GO: Biological Process	GO:0034976	response to endoplasmic reticulum stress		5.746E-5	9.936E-2	1.195E-3	9.601E-3	4	307	HSPA1A,HSPA1B,JUN,ATF3
	GO: Biological Process	GO:0045906	negative regulation of vasoconstriction		5.876E-5	1.016E-1	1.195E-3	9.601E-3	2	16	HSPA1A,HSPA1B
	GO: Biological Process	GO:1901029	negative regulation of mitochondrial outer membrane permeabilization involved in apoptotic signaling pathway		5.876E-5	1.016E-1	1.195E-3	9.601E-3	2	16	HSPA1A,HSPA1B
	GO: Biological Process	GO:2000117	negative regulation of cysteine-type endopeptidase activity		6.388E-5	1.104E-1	1.284E-3	1.032E-2	3	110	HSPA1A,HSPA1B,PTGS2
	GO: Biological Process	GO:0009968	negative regulation of signal transduction		6.512E-5	1.126E-1	1.294E-3	1.040E-2	7	1616	NR4A2,HSPA1A,HSPA1B,NRG1,PTGS2,ATF3,PDE4B
	GO: Biological Process	GO:0009725	response to hormone		7.146E-5	1.235E-1	1.404E-3	1.128E-2	6	1092	NR4A2,MMP19,HSPA1A,HSPA1B,PTGS2,NFKB1
	GO: Biological Process	GO:0070431	nucleotide-binding oligomerization domain containing 2 signaling pathway		7.485E-5	1.294E-1	1.437E-3	1.154E-2	2	18	HSPA1A,HSPA1B
	GO: Biological Process	GO:0002262	myeloid cell homeostasis		7.518E-5	1.300E-1	1.437E-3	1.154E-2	4	329	NR4A2,HSPA1A,HSPA1B,PDE4B
	GO: Biological Process	GO:0051253	negative regulation of RNA metabolic process		7.561E-5	1.307E-1	1.437E-3	1.154E-2	7	1654	NR4A2,HSPA1A,HSPA1B,NRG1,JUN,ATF3,NFKB1
	GO: Biological Process	GO:2001237	negative regulation of extrinsic apoptotic signaling pathway		7.676E-5	1.327E-1	1.443E-3	1.159E-2	3	117	HSPA1A,HSPA1B,NRG1
	GO: Biological Process	GO:0001816	cytokine production		7.829E-5	1.354E-1	1.456E-3	1.169E-2	6	1110	HSPA1A,HSPA1B,CD80,PTGS2,PDE4B,NFKB1
	GO: Biological Process	GO:0034097	response to cytokine		8.149E-5	1.409E-1	1.488E-3	1.195E-2	6	1118	CCL24,VIM,HSPA1A,HSPA1B,PTGS2,NFKB1
	GO: Biological Process	GO:0071407	cellular response to organic cyclic compound		8.174E-5	1.413E-1	1.488E-3	1.195E-2	5	671	HSPA1A,HSPA1B,PTGS2,PDE4B,NFKB1
	GO: Biological Process	GO:2000060	positive regulation of ubiquitin-dependent protein catabolic process		8.693E-5	1.503E-1	1.544E-3	1.240E-2	3	122	HSPA1A,HSPA1B,PLK2
	GO: Biological Process	GO:0014070	response to organic cyclic compound		8.778E-5	1.518E-1	1.544E-3	1.240E-2	6	1133	MMP19,HSPA1A,HSPA1B,PTGS2,PDE4B,NFKB1
	GO: Biological Process	GO:0051247	positive regulation of protein metabolic process		9.081E-5	1.570E-1	1.544E-3	1.240E-2	7	1702	VIM,HSPA1A,HSPA1B,NRG1,CD80,PTGS2,PLK2
	GO: Biological Process	GO:1901701	cellular response to oxygen-containing compound		9.115E-5	1.576E-1	1.544E-3	1.240E-2	7	1703	NR4A2,VIM,CD80,JUN,PTGS2,PDE4B,NFKB1
	GO: Biological Process	GO:0035967	cellular response to topologically incorrect protein		9.123E-5	1.577E-1	1.544E-3	1.240E-2	3	124	HSPA1A,HSPA1B,ATF3
	GO: Biological Process	GO:0002709	regulation of T cell mediated immunity		9.123E-5	1.577E-1	1.544E-3	1.240E-2	3	124	HSPA1A,HSPA1B,CD80
	GO: Biological Process	GO:2001243	negative regulation of intrinsic apoptotic signaling pathway		9.123E-5	1.577E-1	1.544E-3	1.240E-2	3	124	HSPA1A,HSPA1B,PTGS2
	GO: Biological Process	GO:0000122	negative regulation of transcription by RNA polymerase II		9.263E-5	1.602E-1	1.544E-3	1.240E-2	6	1144	NR4A2,HSPA1A,HSPA1B,JUN,ATF3,NFKB1
	GO: Biological Process	GO:0090083	regulation of inclusion body assembly		9.288E-5	1.606E-1	1.544E-3	1.240E-2	2	20	HSPA1A,HSPA1B
	GO: Biological Process	GO:0042310	vasoconstriction		9.794E-5	1.693E-1	1.613E-3	1.296E-2	3	127	HSPA1A,HSPA1B,PTGS2
	GO: Biological Process	GO:0034599	cellular response to oxidative stress		1.020E-4	1.764E-1	1.664E-3	1.337E-2	4	356	NR4A2,HSPA1A,HSPA1B,JUN
	GO: Biological Process	GO:1901800	positive regulation of proteasomal protein catabolic process		1.098E-4	1.899E-1	1.770E-3	1.422E-2	3	132	HSPA1A,HSPA1B,PLK2
	GO: Biological Process	GO:0060284	regulation of cell development		1.106E-4	1.912E-1	1.770E-3	1.422E-2	6	1181	VIM,HSPA1A,HSPA1B,NRG1,CD80,JUN
	GO: Biological Process	GO:1903522	regulation of blood circulation		1.196E-4	2.069E-1	1.898E-3	1.524E-2	4	371	HSPA1A,HSPA1B,PTGS2,PDE4B
	GO: Biological Process	GO:1902236	negative regulation of endoplasmic reticulum stress-induced intrinsic apoptotic signaling pathway		1.235E-4	2.136E-1	1.933E-3	1.553E-2	2	23	HSPA1A,HSPA1B
	GO: Biological Process	GO:0032103	positive regulation of response to external stimulus		1.241E-4	2.146E-1	1.933E-3	1.553E-2	5	733	CCL24,HSPA1A,HSPA1B,NRG1,PTGS2
	GO: Biological Process	GO:0045934	negative regulation of nucleobase-containing compound metabolic process		1.253E-4	2.166E-1	1.934E-3	1.553E-2	7	1790	NR4A2,HSPA1A,HSPA1B,NRG1,JUN,ATF3,NFKB1
	GO: Biological Process	GO:0045639	positive regulation of myeloid cell differentiation		1.280E-4	2.213E-1	1.959E-3	1.573E-2	3	139	HSPA1A,HSPA1B,JUN
	GO: Biological Process	GO:0008637	apoptotic mitochondrial changes		1.307E-4	2.261E-1	1.983E-3	1.593E-2	3	140	HSPA1A,HSPA1B,JUN
	GO: Biological Process	GO:0035795	negative regulation of mitochondrial membrane permeability		1.347E-4	2.329E-1	2.025E-3	1.627E-2	2	24	HSPA1A,HSPA1B
	GO: Biological Process	GO:0044092	negative regulation of molecular function		1.449E-4	2.505E-1	2.144E-3	1.722E-2	6	1240	HSPA1A,HSPA1B,JUN,PTGS2,PLK2,NFKB1
	GO: Biological Process	GO:0032069	regulation of nuclease activity		1.463E-4	2.530E-1	2.144E-3	1.722E-2	2	25	HSPA1A,HSPA1B
	GO: Biological Process	GO:0051131	chaperone-mediated protein complex assembly		1.463E-4	2.530E-1	2.144E-3	1.722E-2	2	25	HSPA1A,HSPA1B
	GO: Biological Process	GO:0006986	response to unfolded protein		1.541E-4	2.665E-1	2.239E-3	1.799E-2	3	148	HSPA1A,HSPA1B,ATF3
	GO: Biological Process	GO:1901673	regulation of mitotic spindle assembly		1.585E-4	2.740E-1	2.249E-3	1.807E-2	2	26	HSPA1A,HSPA1B
	GO: Biological Process	GO:0042026	protein refolding		1.585E-4	2.740E-1	2.249E-3	1.807E-2	2	26	HSPA1A,HSPA1B
	GO: Biological Process	GO:0080134	regulation of response to stress		1.587E-4	2.744E-1	2.249E-3	1.807E-2	7	1858	CCL24,HSPA1A,HSPA1B,NRG1,PTGS2,PLK2,NFKB1
	GO: Biological Process	GO:0040011	locomotion		1.603E-4	2.772E-1	2.254E-3	1.810E-2	7	1861	CCL24,VIM,NRG1,JUN,PTGS2,PLK2,PDE4B
	GO: Biological Process	GO:0030334	regulation of cell migration		1.624E-4	2.809E-1	2.265E-3	1.820E-2	6	1266	CCL24,VIM,NRG1,JUN,PTGS2,PLK2
	GO: Biological Process	GO:0044403	biological process involved in symbiotic interaction		1.645E-4	2.844E-1	2.275E-3	1.828E-2	4	403	HSPA1A,HSPA1B,CD80,JUN
	GO: Biological Process	GO:0070423	nucleotide-binding oligomerization domain containing signaling pathway		1.711E-4	2.958E-1	2.341E-3	1.880E-2	2	27	HSPA1A,HSPA1B
	GO: Biological Process	GO:0032434	regulation of proteasomal ubiquitin-dependent protein catabolic process		1.733E-4	2.997E-1	2.341E-3	1.880E-2	3	154	HSPA1A,HSPA1B,PLK2
	GO: Biological Process	GO:1903052	positive regulation of proteolysis involved in protein catabolic process		1.733E-4	2.997E-1	2.341E-3	1.880E-2	3	154	HSPA1A,HSPA1B,PLK2
	GO: Biological Process	GO:0010558	negative regulation of macromolecule biosynthetic process		1.786E-4	3.088E-1	2.394E-3	1.923E-2	7	1893	NR4A2,HSPA1A,HSPA1B,NRG1,JUN,ATF3,NFKB1
	GO: Biological Process	GO:0042176	regulation of protein catabolic process		1.807E-4	3.125E-1	2.394E-3	1.923E-2	4	413	HSPA1A,HSPA1B,NRG1,PLK2
	GO: Biological Process	GO:0035994	response to muscle stretch		1.842E-4	3.184E-1	2.394E-3	1.923E-2	2	28	JUN,NFKB1
	GO: Biological Process	GO:1905709	negative regulation of membrane permeability		1.842E-4	3.184E-1	2.394E-3	1.923E-2	2	28	HSPA1A,HSPA1B
	GO: Biological Process	GO:0035872	nucleotide-binding domain, leucine rich repeat containing receptor signaling pathway		1.842E-4	3.184E-1	2.394E-3	1.923E-2	2	28	HSPA1A,HSPA1B
	GO: Biological Process	GO:0070372	regulation of ERK1 and ERK2 cascade		1.963E-4	3.394E-1	2.532E-3	2.034E-2	4	422	CCL24,NRG1,JUN,ATF3
	GO: Biological Process	GO:0033033	negative regulation of myeloid cell apoptotic process		1.977E-4	3.419E-1	2.532E-3	2.034E-2	2	29	HSPA1A,HSPA1B
	GO: Biological Process	GO:0043085	positive regulation of catalytic activity		2.011E-4	3.477E-1	2.556E-3	2.053E-2	6	1316	NR4A2,CCL24,HSPA1A,HSPA1B,NRG1,COX17
	GO: Biological Process	GO:0051248	negative regulation of protein metabolic process		2.096E-4	3.624E-1	2.645E-3	2.125E-2	6	1326	HSPA1A,HSPA1B,NRG1,JUN,PTGS2,NFKB1
	GO: Biological Process	GO:0070841	inclusion body assembly		2.118E-4	3.661E-1	2.653E-3	2.131E-2	2	30	HSPA1A,HSPA1B
	GO: Biological Process	GO:0007052	mitotic spindle organization		2.162E-4	3.739E-1	2.690E-3	2.161E-2	3	166	HSPA1A,HSPA1B,PLK2
	GO: Biological Process	GO:2000145	regulation of cell motility		2.202E-4	3.808E-1	2.719E-3	2.184E-2	6	1338	CCL24,VIM,NRG1,JUN,PTGS2,PLK2
	GO: Biological Process	GO:0031327	negative regulation of cellular biosynthetic process		2.217E-4	3.833E-1	2.719E-3	2.184E-2	7	1959	NR4A2,HSPA1A,HSPA1B,NRG1,JUN,ATF3,NFKB1
	GO: Biological Process	GO:0050778	positive regulation of immune response		2.236E-4	3.866E-1	2.722E-3	2.187E-2	5	831	HSPA1A,HSPA1B,CD80,PDE4B,NFKB1
	GO: Biological Process	GO:0035966	response to topologically incorrect protein		2.360E-4	4.080E-1	2.853E-3	2.292E-2	3	171	HSPA1A,HSPA1B,ATF3
	GO: Biological Process	GO:1901028	regulation of mitochondrial outer membrane permeabilization involved in apoptotic signaling pathway		2.412E-4	4.171E-1	2.897E-3	2.327E-2	2	32	HSPA1A,HSPA1B
	GO: Biological Process	GO:0002456	T cell mediated immunity		2.569E-4	4.441E-1	3.063E-3	2.460E-2	3	176	HSPA1A,HSPA1B,CD80
	GO: Biological Process	GO:0070371	ERK1 and ERK2 cascade		2.618E-4	4.527E-1	3.101E-3	2.491E-2	4	455	CCL24,NRG1,JUN,ATF3
	GO: Biological Process	GO:0060252	positive regulation of glial cell proliferation		2.726E-4	4.714E-1	3.207E-3	2.576E-2	2	34	VIM,NRG1
	GO: Biological Process	GO:0007613	memory		2.789E-4	4.822E-1	3.258E-3	2.617E-2	3	181	NRG1,PTGS2,PLK2
	GO: Biological Process	GO:0040012	regulation of locomotion		2.811E-4	4.861E-1	3.262E-3	2.621E-2	6	1399	CCL24,VIM,NRG1,JUN,PTGS2,PLK2
	GO: Biological Process	GO:0010951	negative regulation of endopeptidase activity		2.880E-4	4.980E-1	3.309E-3	2.658E-2	3	183	HSPA1A,HSPA1B,PTGS2
	GO: Biological Process	GO:0051085	chaperone cofactor-dependent protein refolding		2.890E-4	4.997E-1	3.309E-3	2.658E-2	2	35	HSPA1A,HSPA1B
	GO: Biological Process	GO:0001525	angiogenesis		3.029E-4	5.237E-1	3.445E-3	2.768E-2	5	887	CCL24,MMP19,JUN,PTGS2,PLK2
	GO: Biological Process	GO:2000058	regulation of ubiquitin-dependent protein catabolic process		3.266E-4	5.647E-1	3.691E-3	2.965E-2	3	191	HSPA1A,HSPA1B,PLK2
	GO: Biological Process	GO:0046718	viral entry into host cell		3.316E-4	5.734E-1	3.723E-3	2.991E-2	3	192	HSPA1A,HSPA1B,CD80
	GO: Biological Process	GO:0031116	positive regulation of microtubule polymerization		3.593E-4	6.213E-1	3.932E-3	3.159E-2	2	39	HSPA1A,HSPA1B
	GO: Biological Process	GO:0090169	regulation of spindle assembly		3.593E-4	6.213E-1	3.932E-3	3.159E-2	2	39	HSPA1A,HSPA1B
	GO: Biological Process	GO:1902235	regulation of endoplasmic reticulum stress-induced intrinsic apoptotic signaling pathway		3.593E-4	6.213E-1	3.932E-3	3.159E-2	2	39	HSPA1A,HSPA1B
	GO: Biological Process	GO:0045648	positive regulation of erythrocyte differentiation		3.593E-4	6.213E-1	3.932E-3	3.159E-2	2	39	HSPA1A,HSPA1B
	GO: Biological Process	GO:0044409	entry into host		3.738E-4	6.462E-1	4.064E-3	3.265E-2	3	200	HSPA1A,HSPA1B,CD80
	GO: Biological Process	GO:0043254	regulation of protein-containing complex assembly		3.778E-4	6.532E-1	4.083E-3	3.280E-2	4	501	CCL24,HSPA1A,HSPA1B,NRG1
	GO: Biological Process	GO:1902905	positive regulation of supramolecular fiber organization		3.961E-4	6.848E-1	4.215E-3	3.385E-2	3	204	CCL24,HSPA1A,HSPA1B
	GO: Biological Process	GO:0030728	ovulation		3.973E-4	6.870E-1	4.215E-3	3.385E-2	2	41	MMP19,PTGS2
	GO: Biological Process	GO:0051084	'de novo' post-translational protein folding		3.973E-4	6.870E-1	4.215E-3	3.385E-2	2	41	HSPA1A,HSPA1B
	GO: Biological Process	GO:0016032	viral process		4.072E-4	7.041E-1	4.289E-3	3.445E-2	4	511	HSPA1A,HSPA1B,CD80,JUN
	GO: Biological Process	GO:0035296	regulation of tube diameter		4.133E-4	7.147E-1	4.289E-3	3.445E-2	3	207	HSPA1A,HSPA1B,PTGS2
	GO: Biological Process	GO:0097746	blood vessel diameter maintenance		4.133E-4	7.147E-1	4.289E-3	3.445E-2	3	207	HSPA1A,HSPA1B,PTGS2
	GO: Biological Process	GO:0032743	positive regulation of interleukin-2 production		4.170E-4	7.210E-1	4.289E-3	3.445E-2	2	42	CD80,PDE4B
	GO: Biological Process	GO:1990776	response to angiotensin		4.170E-4	7.210E-1	4.289E-3	3.445E-2	2	42	PTGS2,NFKB1
	GO: Biological Process	GO:0035150	regulation of tube size		4.192E-4	7.248E-1	4.289E-3	3.445E-2	3	208	HSPA1A,HSPA1B,PTGS2
	GO: Biological Process	GO:0097345	mitochondrial outer membrane permeabilization		4.372E-4	7.559E-1	4.446E-3	3.572E-2	2	43	HSPA1A,HSPA1B
	GO: Biological Process	GO:1902850	microtubule cytoskeleton organization involved in mitosis		4.493E-4	7.769E-1	4.535E-3	3.643E-2	3	213	HSPA1A,HSPA1B,PLK2
	GO: Biological Process	GO:0002757	immune response-activating signaling pathway		4.511E-4	7.800E-1	4.535E-3	3.643E-2	4	525	HSPA1A,HSPA1B,PDE4B,NFKB1
	GO: Biological Process	GO:0010634	positive regulation of epithelial cell migration		4.555E-4	7.876E-1	4.549E-3	3.654E-2	3	214	JUN,PTGS2,PLK2
	GO: Biological Process	GO:0031112	positive regulation of microtubule polymerization or depolymerization		4.578E-4	7.915E-1	4.549E-3	3.654E-2	2	44	HSPA1A,HSPA1B
	GO: Biological Process	GO:0090050	positive regulation of cell migration involved in sprouting angiogenesis		4.789E-4	8.280E-1	4.687E-3	3.765E-2	2	45	PTGS2,PLK2
	GO: Biological Process	GO:0006458	'de novo' protein folding		4.789E-4	8.280E-1	4.687E-3	3.765E-2	2	45	HSPA1A,HSPA1B
	GO: Biological Process	GO:0061136	regulation of proteasomal protein catabolic process		4.808E-4	8.314E-1	4.687E-3	3.765E-2	3	218	HSPA1A,HSPA1B,PLK2
	GO: Biological Process	GO:0000165	MAPK cascade		4.826E-4	8.343E-1	4.687E-3	3.765E-2	5	981	CCL24,NRG1,JUN,ATF3,NFKB1
	GO: Biological Process	GO:2001242	regulation of intrinsic apoptotic signaling pathway		4.873E-4	8.425E-1	4.687E-3	3.765E-2	3	219	HSPA1A,HSPA1B,PTGS2
	GO: Biological Process	GO:0007178	transmembrane receptor protein serine/threonine kinase signaling pathway		4.879E-4	8.436E-1	4.687E-3	3.765E-2	4	536	VIM,HSPA1A,HSPA1B,JUN
	GO: Biological Process	GO:0034655	nucleobase-containing compound catabolic process		4.949E-4	8.556E-1	4.727E-3	3.797E-2	4	538	VIM,HSPA1A,HSPA1B,PDE4B
	GO: Biological Process	GO:0001916	positive regulation of T cell mediated cytotoxicity		5.005E-4	8.653E-1	4.754E-3	3.819E-2	2	46	HSPA1A,HSPA1B
	GO: Biological Process	GO:0008285	negative regulation of cell population proliferation		5.056E-4	8.742E-1	4.777E-3	3.837E-2	5	991	HSPA1A,HSPA1B,CD80,JUN,PTGS2
	GO: Biological Process	GO:0050727	regulation of inflammatory response		5.196E-4	8.984E-1	4.864E-3	3.907E-2	4	545	CCL24,PTGS2,PLK2,NFKB1
	GO: Biological Process	GO:0051495	positive regulation of cytoskeleton organization		5.205E-4	8.999E-1	4.864E-3	3.907E-2	3	224	CCL24,HSPA1A,HSPA1B
	GO: Biological Process	GO:0071345	cellular response to cytokine stimulus		5.368E-4	9.281E-1	4.959E-3	3.984E-2	5	1004	CCL24,VIM,HSPA1A,HSPA1B,NFKB1
	GO: Biological Process	GO:0048872	homeostasis of number of cells		5.378E-4	9.299E-1	4.959E-3	3.984E-2	4	550	NR4A2,HSPA1A,HSPA1B,PDE4B
	GO: Biological Process	GO:0044000	movement in host		5.410E-4	9.355E-1	4.959E-3	3.984E-2	3	227	HSPA1A,HSPA1B,CD80
	GO: Biological Process	GO:0001780	neutrophil homeostasis		5.450E-4	9.422E-1	4.959E-3	3.984E-2	2	48	NR4A2,PDE4B
	GO: Biological Process	GO:0033032	regulation of myeloid cell apoptotic process		5.450E-4	9.422E-1	4.959E-3	3.984E-2	2	48	HSPA1A,HSPA1B
	GO: Biological Process	GO:1902110	positive regulation of mitochondrial membrane permeability involved in apoptotic process		5.679E-4	9.819E-1	5.141E-3	4.130E-2	2	49	HSPA1A,HSPA1B
	GO: Biological Process	GO:0032271	regulation of protein polymerization		5.765E-4	9.968E-1	5.191E-3	4.170E-2	3	232	CCL24,HSPA1A,HSPA1B
	GO: Biological Process	GO:0002764	immune response-regulating signaling pathway		5.795E-4	1.000E0	5.192E-3	4.171E-2	4	561	HSPA1A,HSPA1B,PDE4B,NFKB1
	GO: Biological Process	GO:1903706	regulation of hemopoiesis		5.953E-4	1.000E0	5.305E-3	4.262E-2	4	565	HSPA1A,HSPA1B,CD80,JUN
	GO: Biological Process	GO:0031349	positive regulation of defense response		6.032E-4	1.000E0	5.318E-3	4.272E-2	4	567	CCL24,HSPA1A,HSPA1B,PTGS2
	GO: Biological Process	GO:0045732	positive regulation of protein catabolic process		6.059E-4	1.000E0	5.318E-3	4.272E-2	3	236	HSPA1A,HSPA1B,PLK2
	GO: Biological Process	GO:0002706	regulation of lymphocyte mediated immunity		6.059E-4	1.000E0	5.318E-3	4.272E-2	3	236	HSPA1A,HSPA1B,CD80
	GO: Biological Process	GO:0007020	microtubule nucleation		6.152E-4	1.000E0	5.345E-3	4.294E-2	2	51	HSPA1A,HSPA1B
	GO: Biological Process	GO:1902686	mitochondrial outer membrane permeabilization involved in programmed cell death		6.152E-4	1.000E0	5.345E-3	4.294E-2	2	51	HSPA1A,HSPA1B
	GO: Biological Process	GO:0007610	behavior		6.254E-4	1.000E0	5.406E-3	4.343E-2	5	1038	NR4A2,NRG1,JUN,PTGS2,PLK2
	GO: Biological Process	GO:0048514	blood vessel morphogenesis		6.365E-4	1.000E0	5.420E-3	4.354E-2	5	1042	CCL24,MMP19,JUN,PTGS2,PLK2
	GO: Biological Process	GO:0060236	regulation of mitotic spindle organization		6.395E-4	1.000E0	5.420E-3	4.354E-2	2	52	HSPA1A,HSPA1B
	GO: Biological Process	GO:2000008	regulation of protein localization to cell surface		6.395E-4	1.000E0	5.420E-3	4.354E-2	2	52	NRG1,PLK2
	GO: Biological Process	GO:0031952	regulation of protein autophosphorylation		6.395E-4	1.000E0	5.420E-3	4.354E-2	2	52	NRG1,JUN
	GO: Biological Process	GO:0007339	binding of sperm to zona pellucida		6.643E-4	1.000E0	5.603E-3	4.501E-2	2	53	HSPA1A,HSPA1B
	GO: Biological Process	GO:0071248	cellular response to metal ion		6.756E-4	1.000E0	5.670E-3	4.555E-2	3	245	JUN,COX17,PTGS2
	GO: Biological Process	GO:0002822	regulation of adaptive immune response based on somatic recombination of immune receptors built from immunoglobulin superfamily domains		6.836E-4	1.000E0	5.683E-3	4.565E-2	3	246	HSPA1A,HSPA1B,CD80
	GO: Biological Process	GO:0035794	positive regulation of mitochondrial membrane permeability		6.896E-4	1.000E0	5.683E-3	4.565E-2	2	54	HSPA1A,HSPA1B
	GO: Biological Process	GO:1903573	negative regulation of response to endoplasmic reticulum stress		6.896E-4	1.000E0	5.683E-3	4.565E-2	2	54	HSPA1A,HSPA1B
	GO: Biological Process	GO:0006954	inflammatory response		6.913E-4	1.000E0	5.683E-3	4.565E-2	5	1061	CCL24,JUN,PTGS2,PLK2,NFKB1
	GO: Biological Process	GO:0007051	spindle organization		6.999E-4	1.000E0	5.683E-3	4.565E-2	3	248	HSPA1A,HSPA1B,PLK2
	GO: Biological Process	GO:0044089	positive regulation of cellular component biogenesis		7.005E-4	1.000E0	5.683E-3	4.565E-2	4	590	CCL24,HSPA1A,HSPA1B,NRG1
	GO: Biological Process	GO:0044270	cellular nitrogen compound catabolic process		7.005E-4	1.000E0	5.683E-3	4.565E-2	4	590	VIM,HSPA1A,HSPA1B,PDE4B
	GO: Biological Process	GO:0046700	heterocycle catabolic process		7.140E-4	1.000E0	5.683E-3	4.565E-2	4	593	VIM,HSPA1A,HSPA1B,PDE4B
	GO: Biological Process	GO:0043281	regulation of cysteine-type endopeptidase activity involved in apoptotic process		7.247E-4	1.000E0	5.683E-3	4.565E-2	3	251	HSPA1A,HSPA1B,PTGS2
	GO: Biological Process	GO:0060959	cardiac neuron development		7.264E-4	1.000E0	5.683E-3	4.565E-2	1	1	NRG1
	GO: Biological Process	GO:1904629	response to diterpene		7.264E-4	1.000E0	5.683E-3	4.565E-2	1	1	NFKB1
	GO: Biological Process	GO:1904632	cellular response to glucoside		7.264E-4	1.000E0	5.683E-3	4.565E-2	1	1	NFKB1
	GO: Biological Process	GO:1904630	cellular response to diterpene		7.264E-4	1.000E0	5.683E-3	4.565E-2	1	1	NFKB1
	GO: Biological Process	GO:0010335	response to non-ionic osmotic stress		7.264E-4	1.000E0	5.683E-3	4.565E-2	1	1	PTGS2
	GO: Biological Process	GO:0071471	cellular response to non-ionic osmotic stress		7.264E-4	1.000E0	5.683E-3	4.565E-2	1	1	PTGS2
	GO: Biological Process	GO:0090224	regulation of spindle organization		7.415E-4	1.000E0	5.775E-3	4.639E-2	2	56	HSPA1A,HSPA1B
	GO: Biological Process	GO:0002253	activation of immune response		7.462E-4	1.000E0	5.785E-3	4.647E-2	4	600	HSPA1A,HSPA1B,PDE4B,NFKB1
	GO: Biological Process	GO:1902895	positive regulation of miRNA transcription		7.682E-4	1.000E0	5.903E-3	4.742E-2	2	57	JUN,NFKB1
	GO: Biological Process	GO:0033028	myeloid cell apoptotic process		7.682E-4	1.000E0	5.903E-3	4.742E-2	2	57	HSPA1A,HSPA1B
	GO: Biological Process	GO:1903050	regulation of proteolysis involved in protein catabolic process		7.938E-4	1.000E0	6.057E-3	4.866E-2	3	259	HSPA1A,HSPA1B,PLK2
	GO: Biological Process	GO:1902108	regulation of mitochondrial membrane permeability involved in apoptotic process		7.953E-4	1.000E0	6.057E-3	4.866E-2	2	58	HSPA1A,HSPA1B
	GO: Biological Process	GO:0007179	transforming growth factor beta receptor signaling pathway		8.027E-4	1.000E0	6.087E-3	4.890E-2	3	260	HSPA1A,HSPA1B,JUN
	GO: Biological Process	GO:0019439	aromatic compound catabolic process		8.086E-4	1.000E0	6.105E-3	4.904E-2	4	613	VIM,HSPA1A,HSPA1B,PDE4B
	GO: Biological Process	GO:0051701	biological process involved in interaction with host		8.207E-4	1.000E0	6.159E-3	4.947E-2	3	262	HSPA1A,HSPA1B,CD80
	GO: Biological Process	GO:0032369	negative regulation of lipid transport		8.228E-4	1.000E0	6.159E-3	4.947E-2	2	59	NRG1,NFKB1
	GO: Biological Process	GO:0002819	regulation of adaptive immune response		8.298E-4	1.000E0	6.184E-3	4.968E-2	3	263	HSPA1A,HSPA1B,CD80
	GO: Cellular Component	GO:0002199	zona pellucida receptor complex		4.347E-5	6.260E-3	6.260E-3	3.475E-2	2	14	HSPA1A,HSPA1B
GO cluster 13	Category	ID	Name	Source	p-value	q-value Bonferroni	q-value FDR B&H	q-value FDR B&Y	Hit Count in Query List	Hit Count in Genome	Hit in Query List
	GO: Molecular Function	GO:0031727	CCR2 chemokine receptor binding		3.881E-5	6.947E-3	6.947E-3	4.007E-2	2	8	CCL2,CCL8
	GO: Biological Process	GO:0071345	cellular response to cytokine stimulus		8.087E-9	1.249E-5	1.249E-5	9.896E-5	11	1004	MRC1,CCL2,IRF7,CCL8,IFITM2,CEBPB,FN1,ISG15,IFITM3,CXCR4,VCAM1
	GO: Biological Process	GO:0002683	negative regulation of immune system process		2.453E-8	3.791E-5	1.270E-5	1.006E-4	9	619	LST1,CCL2,MAFB,CCL8,CEBPB,FN1,ISG15,INHBA,CXCR4
	GO: Biological Process	GO:0034097	response to cytokine		2.465E-8	3.809E-5	1.270E-5	1.006E-4	11	1118	MRC1,CCL2,IRF7,CCL8,IFITM2,CEBPB,FN1,ISG15,IFITM3,CXCR4,VCAM1
	GO: Biological Process	GO:0051707	response to other organism		8.048E-8	1.243E-4	2.261E-5	1.791E-4	13	1951	MRC1,CCL2,IFI27L2,JUND,IRF7,CCL8,IFITM2,CEBPB,ISG15,IFITM3,CXCR4,PLAC8,VCAM1
	GO: Biological Process	GO:0043207	response to external biotic stimulus		8.246E-8	1.274E-4	2.261E-5	1.791E-4	13	1955	MRC1,CCL2,IFI27L2,JUND,IRF7,CCL8,IFITM2,CEBPB,ISG15,IFITM3,CXCR4,PLAC8,VCAM1
	GO: Biological Process	GO:0016032	viral process		9.943E-8	1.536E-4	2.261E-5	1.791E-4	8	511	MRC1,CCL2,IRF7,CCL8,IFITM2,ISG15,IFITM3,CXCR4
	GO: Biological Process	GO:0009607	response to biotic stimulus		1.068E-7	1.650E-4	2.261E-5	1.791E-4	13	1998	MRC1,CCL2,IFI27L2,JUND,IRF7,CCL8,IFITM2,CEBPB,ISG15,IFITM3,CXCR4,PLAC8,VCAM1
	GO: Biological Process	GO:0009615	response to virus		1.171E-7	1.809E-4	2.261E-5	1.791E-4	8	522	CCL2,IFI27L2,IRF7,CCL8,IFITM2,ISG15,IFITM3,CXCR4
	GO: Biological Process	GO:0019058	viral life cycle		2.669E-7	4.124E-4	4.582E-5	3.629E-4	7	385	MRC1,CCL2,CCL8,IFITM2,ISG15,IFITM3,CXCR4
	GO: Biological Process	GO:0002682	regulation of immune system process		3.534E-7	5.460E-4	5.460E-5	4.324E-4	12	1812	LST1,CCL2,MAFB,JUND,IRF7,CCL8,CEBPB,FN1,ISG15,INHBA,CXCR4,VCAM1
	GO: Biological Process	GO:0033993	response to lipid		5.308E-7	8.201E-4	6.996E-5	5.541E-4	10	1180	MRC1,CCL2,JUND,CCL8,CEBPB,INHBA,CXCR4,SGK1,VCAM1,MT-ND3
	GO: Biological Process	GO:0045597	positive regulation of cell differentiation		5.434E-7	8.395E-4	6.996E-5	5.541E-4	10	1183	JUND,CCL8,IFITM2,CEBPB,FN1,ISG15,INHBA,IFITM3,CXCR4,SGK1
	GO: Biological Process	GO:0045321	leukocyte activation		7.604E-7	1.175E-3	9.037E-5	7.158E-4	10	1227	LST1,CCL2,MAFB,JUND,IRF7,CEBPB,FN1,INHBA,CXCR4,VCAM1
	GO: Biological Process	GO:0032965	regulation of collagen biosynthetic process		1.216E-6	1.879E-3	1.342E-4	1.063E-3	4	67	CCL2,FN1,PRDX5,INHBA
	GO: Biological Process	GO:0032496	response to lipopolysaccharide		1.329E-6	2.053E-3	1.369E-4	1.084E-3	7	489	MRC1,CCL2,JUND,CCL8,CEBPB,CXCR4,VCAM1
	GO: Biological Process	GO:0019079	viral genome replication		1.474E-6	2.278E-3	1.424E-4	1.128E-3	5	166	CCL2,CCL8,IFITM2,ISG15,IFITM3
	GO: Biological Process	GO:0022604	regulation of cell morphogenesis		1.636E-6	2.528E-3	1.469E-4	1.164E-3	6	314	LST1,CCL2,CCL8,FN1,CXCR4,SGK1
	GO: Biological Process	GO:0002694	regulation of leukocyte activation		1.896E-6	2.930E-3	1.469E-4	1.164E-3	8	754	LST1,CCL2,JUND,IRF7,CEBPB,FN1,INHBA,VCAM1
	GO: Biological Process	GO:0002237	response to molecule of bacterial origin		2.000E-6	3.090E-3	1.469E-4	1.164E-3	7	520	MRC1,CCL2,JUND,CCL8,CEBPB,CXCR4,VCAM1
	GO: Biological Process	GO:0009617	response to bacterium		2.028E-6	3.133E-3	1.469E-4	1.164E-3	9	1043	MRC1,CCL2,JUND,CCL8,CEBPB,ISG15,CXCR4,PLAC8,VCAM1
	GO: Biological Process	GO:0034341	response to type II interferon		2.079E-6	3.211E-3	1.469E-4	1.164E-3	5	178	MRC1,CCL2,CCL8,IFITM2,IFITM3
	GO: Biological Process	GO:0051094	positive regulation of developmental process		2.352E-6	3.634E-3	1.469E-4	1.164E-3	11	1755	RHOB,JUND,CCL8,IFITM2,CEBPB,FN1,ISG15,INHBA,IFITM3,CXCR4,SGK1
	GO: Biological Process	GO:0032964	collagen biosynthetic process		2.361E-6	3.648E-3	1.469E-4	1.164E-3	4	79	CCL2,FN1,PRDX5,INHBA
	GO: Biological Process	GO:0010712	regulation of collagen metabolic process		2.361E-6	3.648E-3	1.469E-4	1.164E-3	4	79	CCL2,FN1,PRDX5,INHBA
	GO: Biological Process	GO:0090280	positive regulation of calcium ion import		2.378E-6	3.674E-3	1.469E-4	1.164E-3	3	22	CCL2,CCL8,CXCR4
	GO: Biological Process	GO:0001775	cell activation		2.701E-6	4.174E-3	1.605E-4	1.271E-3	10	1410	LST1,CCL2,MAFB,JUND,IRF7,CEBPB,FN1,INHBA,CXCR4,VCAM1
	GO: Biological Process	GO:0002573	myeloid leukocyte differentiation		3.167E-6	4.893E-3	1.749E-4	1.385E-3	6	352	CCL2,MAFB,IRF7,CEBPB,INHBA,CXCR4
	GO: Biological Process	GO:0019221	cytokine-mediated signaling pathway		3.305E-6	5.107E-3	1.749E-4	1.385E-3	7	561	CCL2,IRF7,CCL8,IFITM2,ISG15,IFITM3,CXCR4
	GO: Biological Process	GO:0098542	defense response to other organism		3.371E-6	5.208E-3	1.749E-4	1.385E-3	10	1445	MRC1,CCL2,IFI27L2,IRF7,CCL8,IFITM2,CEBPB,ISG15,IFITM3,PLAC8
	GO: Biological Process	GO:0060337	type I interferon-mediated signaling pathway		3.475E-6	5.369E-3	1.749E-4	1.385E-3	4	87	IRF7,IFITM2,ISG15,IFITM3
	GO: Biological Process	GO:0050865	regulation of cell activation		3.510E-6	5.423E-3	1.749E-4	1.385E-3	8	819	LST1,CCL2,JUND,IRF7,CEBPB,FN1,INHBA,VCAM1
	GO: Biological Process	GO:0045669	positive regulation of osteoblast differentiation		3.806E-6	5.880E-3	1.808E-4	1.432E-3	4	89	JUND,IFITM2,CEBPB,IFITM3
	GO: Biological Process	GO:0009314	response to radiation		3.934E-6	6.078E-3	1.808E-4	1.432E-3	7	576	RHOB,NR2F6,JUND,BHLHE40,SGK1,VCAM1,MT-ND3
	GO: Biological Process	GO:0071357	cellular response to type I interferon		3.980E-6	6.149E-3	1.808E-4	1.432E-3	4	90	IRF7,IFITM2,ISG15,IFITM3
	GO: Biological Process	GO:0034340	response to type I interferon		4.938E-6	7.629E-3	2.180E-4	1.726E-3	4	95	IRF7,IFITM2,ISG15,IFITM3
	GO: Biological Process	GO:0048871	multicellular organismal-level homeostasis		5.183E-6	8.008E-3	2.225E-4	1.762E-3	9	1169	GATM,CCL2,MAFB,CEBPB,PRDX5,ISG15,INHBA,CXCR4,PLAC8
	GO: Biological Process	GO:0060284	regulation of cell development		5.635E-6	8.705E-3	2.353E-4	1.864E-3	9	1181	MAFB,IRF7,CEBPB,FN1,ISG15,INHBA,BHLHE40,CXCR4,SGK1
	GO: Biological Process	GO:0002689	negative regulation of leukocyte chemotaxis		6.229E-6	9.623E-3	2.470E-4	1.956E-3	3	30	CCL2,CCL8,CXCR4
	GO: Biological Process	GO:0009628	response to abiotic stimulus		6.403E-6	9.893E-3	2.470E-4	1.956E-3	10	1552	RHOB,CCL2,NR2F6,JUND,BHLHE40,CXCR4,SGK1,PLAC8,VCAM1,MT-ND3
	GO: Biological Process	GO:2000026	regulation of multicellular organismal development		6.466E-6	9.990E-3	2.470E-4	1.956E-3	11	1946	RHOB,CCL2,MAFB,IRF7,CEBPB,FN1,ISG15,INHBA,BHLHE40,CXCR4,SGK1
	GO: Biological Process	GO:0120162	positive regulation of cold-induced thermogenesis		6.554E-6	1.013E-2	2.470E-4	1.956E-3	4	102	GATM,CEBPB,CXCR4,PLAC8
	GO: Biological Process	GO:0044403	biological process involved in symbiotic interaction		6.886E-6	1.064E-2	2.533E-4	2.006E-3	6	403	MRC1,CCL8,IFITM2,FN1,IFITM3,CXCR4
	GO: Biological Process	GO:0043067	regulation of programmed cell death		8.391E-6	1.296E-2	2.960E-4	2.345E-3	11	1999	RHOB,CCL2,IRF7,CCL8,CEBPB,FN1,PRDX5,INHBA,CXCR4,SGK1,PLAC8
	GO: Biological Process	GO:2000502	negative regulation of natural killer cell chemotaxis		8.431E-6	1.303E-2	2.960E-4	2.345E-3	2	4	CCL2,CCL8
	GO: Biological Process	GO:0140888	interferon-mediated signaling pathway		1.055E-5	1.630E-2	3.576E-4	2.832E-3	4	115	IRF7,IFITM2,ISG15,IFITM3
	GO: Biological Process	GO:0030336	negative regulation of cell migration		1.065E-5	1.645E-2	3.576E-4	2.832E-3	6	435	RHOB,CCL2,CCL8,IFITM2,IFITM3,CXCR4
	GO: Biological Process	GO:0030099	myeloid cell differentiation		1.306E-5	2.018E-2	4.260E-4	3.374E-3	7	692	CCL2,MAFB,IRF7,CEBPB,ISG15,INHBA,CXCR4
	GO: Biological Process	GO:2000146	negative regulation of cell motility		1.324E-5	2.045E-2	4.260E-4	3.374E-3	6	452	RHOB,CCL2,CCL8,IFITM2,IFITM3,CXCR4
	GO: Biological Process	GO:1901624	negative regulation of lymphocyte chemotaxis		1.404E-5	2.169E-2	4.427E-4	3.507E-3	2	5	CCL2,CCL8
	GO: Biological Process	GO:1901701	cellular response to oxygen-containing compound		1.461E-5	2.257E-2	4.514E-4	3.575E-3	10	1703	RHOB,MRC1,CCL2,JUND,CCL8,CEBPB,PRDX5,INHBA,SGK1,VCAM1
	GO: Biological Process	GO:0046649	lymphocyte activation		1.578E-5	2.438E-2	4.726E-4	3.743E-3	8	1005	LST1,CCL2,MAFB,IRF7,CEBPB,INHBA,CXCR4,VCAM1
	GO: Biological Process	GO:0070661	leukocyte proliferation		1.593E-5	2.461E-2	4.726E-4	3.743E-3	6	467	LST1,CCL2,CCL8,CEBPB,CXCR4,VCAM1
	GO: Biological Process	GO:0032967	positive regulation of collagen biosynthetic process		1.621E-5	2.505E-2	4.726E-4	3.743E-3	3	41	CCL2,PRDX5,INHBA
	GO: Biological Process	GO:0071347	cellular response to interleukin-1		1.712E-5	2.646E-2	4.899E-4	3.880E-3	4	130	CCL2,CCL8,CEBPB,FN1
	GO: Biological Process	GO:0010714	positive regulation of collagen metabolic process		2.009E-5	3.104E-2	5.644E-4	4.470E-3	3	44	CCL2,PRDX5,INHBA
	GO: Biological Process	GO:0040013	negative regulation of locomotion		2.090E-5	3.228E-2	5.765E-4	4.566E-3	6	490	RHOB,CCL2,CCL8,IFITM2,IFITM3,CXCR4
	GO: Biological Process	GO:0090279	regulation of calcium ion import		2.299E-5	3.552E-2	6.226E-4	4.931E-3	3	46	CCL2,CCL8,CXCR4
	GO: Biological Process	GO:0006954	inflammatory response		2.337E-5	3.611E-2	6.226E-4	4.931E-3	8	1061	CCL2,CCL8,CEBPB,FN1,PRDX5,CXCR4,SGK1,VCAM1
	GO: Biological Process	GO:0070664	negative regulation of leukocyte proliferation		2.851E-5	4.405E-2	7.414E-4	5.872E-3	4	148	LST1,CCL2,CCL8,CEBPB
	GO: Biological Process	GO:0045637	regulation of myeloid cell differentiation		2.926E-5	4.521E-2	7.414E-4	5.872E-3	5	307	MAFB,IRF7,CEBPB,ISG15,INHBA
	GO: Biological Process	GO:0032963	collagen metabolic process		2.927E-5	4.523E-2	7.414E-4	5.872E-3	4	149	CCL2,FN1,PRDX5,INHBA
	GO: Biological Process	GO:0071396	cellular response to lipid		3.021E-5	4.667E-2	7.527E-4	5.962E-3	7	788	MRC1,CCL2,CCL8,CEBPB,INHBA,SGK1,MT-ND3
	GO: Biological Process	GO:0120161	regulation of cold-induced thermogenesis		3.084E-5	4.765E-2	7.564E-4	5.991E-3	4	151	GATM,CEBPB,CXCR4,PLAC8
	GO: Biological Process	GO:0106106	cold-induced thermogenesis		3.417E-5	5.279E-2	8.248E-4	6.533E-3	4	155	GATM,CEBPB,CXCR4,PLAC8
	GO: Biological Process	GO:0045087	innate immune response		3.631E-5	5.610E-2	8.630E-4	6.835E-3	8	1128	MRC1,CCL2,IFI27L2,IRF7,CCL8,IFITM2,ISG15,IFITM3
	GO: Biological Process	GO:0014070	response to organic cyclic compound		3.748E-5	5.790E-2	8.773E-4	6.948E-3	8	1133	CCL2,JUND,CCL8,CEBPB,INHBA,CXCR4,SGK1,MT-ND3
	GO: Biological Process	GO:0048646	anatomical structure formation involved in morphogenesis		3.983E-5	6.154E-2	9.185E-4	7.275E-3	10	1910	RHOB,CCL2,MAFB,CCL8,IFITM2,FN1,INHBA,IFITM3,CXCR4,VCAM1
	GO: Biological Process	GO:0070555	response to interleukin-1		4.061E-5	6.274E-2	9.226E-4	7.307E-3	4	162	CCL2,CCL8,CEBPB,FN1
	GO: Biological Process	GO:0030316	osteoclast differentiation		4.362E-5	6.740E-2	9.690E-4	7.675E-3	4	165	CCL2,MAFB,CEBPB,CXCR4
	GO: Biological Process	GO:0001946	lymphangiogenesis		4.393E-5	6.787E-2	9.690E-4	7.675E-3	3	57	MAFB,CXCR4,VCAM1
	GO: Biological Process	GO:0042981	regulation of apoptotic process		4.538E-5	7.011E-2	9.690E-4	7.675E-3	10	1939	RHOB,CCL2,IRF7,CCL8,CEBPB,FN1,PRDX5,INHBA,SGK1,PLAC8
	GO: Biological Process	GO:0008360	regulation of cell shape		4.572E-5	7.064E-2	9.690E-4	7.675E-3	4	167	LST1,CCL2,CCL8,FN1
	GO: Biological Process	GO:0002521	leukocyte differentiation		4.578E-5	7.074E-2	9.690E-4	7.675E-3	7	841	CCL2,MAFB,IRF7,CEBPB,INHBA,CXCR4,VCAM1
	GO: Biological Process	GO:0001503	ossification		4.783E-5	7.390E-2	9.987E-4	7.910E-3	6	568	JUND,IFITM2,CEBPB,FN1,ISG15,IFITM3
	GO: Biological Process	GO:0043066	negative regulation of apoptotic process		4.950E-5	7.648E-2	1.020E-3	8.076E-3	8	1178	CCL2,IRF7,CCL8,CEBPB,FN1,PRDX5,SGK1,PLAC8
	GO: Biological Process	GO:1990845	adaptive thermogenesis		5.486E-5	8.477E-2	1.115E-3	8.834E-3	4	175	GATM,CEBPB,CXCR4,PLAC8
	GO: Biological Process	GO:0045071	negative regulation of viral genome replication		5.656E-5	8.738E-2	1.120E-3	8.873E-3	3	62	IFITM2,ISG15,IFITM3
	GO: Biological Process	GO:0036303	lymph vessel morphogenesis		5.656E-5	8.738E-2	1.120E-3	8.873E-3	3	62	MAFB,CXCR4,VCAM1
	GO: Biological Process	GO:0070663	regulation of leukocyte proliferation		5.767E-5	8.910E-2	1.128E-3	8.933E-3	5	354	LST1,CCL2,CCL8,CEBPB,VCAM1
	GO: Biological Process	GO:0002686	negative regulation of leukocyte migration		5.934E-5	9.168E-2	1.146E-3	9.076E-3	3	63	CCL2,CCL8,CXCR4
	GO: Biological Process	GO:0043069	negative regulation of programmed cell death		6.240E-5	9.641E-2	1.190E-3	9.427E-3	8	1217	CCL2,IRF7,CCL8,CEBPB,FN1,PRDX5,SGK1,PLAC8
	GO: Biological Process	GO:0045667	regulation of osteoblast differentiation		7.248E-5	1.120E-1	1.366E-3	1.082E-2	4	188	JUND,IFITM2,CEBPB,IFITM3
	GO: Biological Process	GO:0045646	regulation of erythrocyte differentiation		7.459E-5	1.152E-1	1.376E-3	1.090E-2	3	68	MAFB,ISG15,INHBA
	GO: Biological Process	GO:0009952	anterior/posterior pattern specification		7.480E-5	1.156E-1	1.376E-3	1.090E-2	5	374	MAFB,IFITM2,FN1,BHLHE40,IFITM3
	GO: Biological Process	GO:0034351	negative regulation of glial cell apoptotic process		7.688E-5	1.188E-1	1.397E-3	1.107E-2	2	11	CCL2,CCL8
	GO: Biological Process	GO:0046718	viral entry into host cell		7.864E-5	1.215E-1	1.413E-3	1.119E-2	4	192	MRC1,IFITM2,IFITM3,CXCR4
	GO: Biological Process	GO:0002761	regulation of myeloid leukocyte differentiation		8.024E-5	1.240E-1	1.425E-3	1.129E-2	4	193	MAFB,IRF7,CEBPB,INHBA
	GO: Biological Process	GO:0030334	regulation of cell migration		8.250E-5	1.275E-1	1.449E-3	1.147E-2	8	1266	RHOB,CCL2,CCL8,IFITM2,FN1,IFITM3,CXCR4,SGK1
	GO: Biological Process	GO:0001659	temperature homeostasis		8.351E-5	1.290E-1	1.450E-3	1.148E-2	4	195	GATM,CEBPB,CXCR4,PLAC8
	GO: Biological Process	GO:0051249	regulation of lymphocyte activation		8.798E-5	1.359E-1	1.510E-3	1.196E-2	6	634	LST1,CCL2,IRF7,CEBPB,INHBA,VCAM1
	GO: Biological Process	GO:0044409	entry into host		9.211E-5	1.423E-1	1.537E-3	1.217E-2	4	200	MRC1,IFITM2,IFITM3,CXCR4
	GO: Biological Process	GO:1901166	neural crest cell migration involved in autonomic nervous system development		9.219E-5	1.424E-1	1.537E-3	1.217E-2	2	12	FN1,CXCR4
	GO: Biological Process	GO:0051607	defense response to virus		9.336E-5	1.442E-1	1.537E-3	1.217E-2	5	392	IFI27L2,IRF7,IFITM2,ISG15,IFITM3
	GO: Biological Process	GO:0050792	regulation of viral process		9.390E-5	1.451E-1	1.537E-3	1.217E-2	4	201	IFITM2,ISG15,IFITM3,CXCR4
	GO: Biological Process	GO:0140546	defense response to symbiont		9.448E-5	1.460E-1	1.537E-3	1.217E-2	5	393	IFI27L2,IRF7,IFITM2,ISG15,IFITM3
	GO: Biological Process	GO:0070509	calcium ion import		9.602E-5	1.483E-1	1.545E-3	1.224E-2	3	74	CCL2,CCL8,CXCR4
	GO: Biological Process	GO:0035282	segmentation		1.013E-4	1.566E-1	1.614E-3	1.278E-2	4	205	MAFB,IFITM2,FN1,IFITM3
	GO: Biological Process	GO:0061053	somite development		1.033E-4	1.595E-1	1.628E-3	1.289E-2	4	206	IFITM2,FN1,IFITM3,CXCR4
	GO: Biological Process	GO:0050922	negative regulation of chemotaxis		1.123E-4	1.735E-1	1.753E-3	1.388E-2	3	78	CCL2,CCL8,CXCR4
	GO: Biological Process	GO:0071407	cellular response to organic cyclic compound		1.202E-4	1.857E-1	1.857E-3	1.471E-2	6	671	CCL2,CCL8,CEBPB,INHBA,SGK1,MT-ND3
	GO: Biological Process	GO:2000145	regulation of cell motility		1.217E-4	1.880E-1	1.861E-3	1.474E-2	8	1338	RHOB,CCL2,CCL8,IFITM2,FN1,IFITM3,CXCR4,SGK1
	GO: Biological Process	GO:0043615	astrocyte cell migration		1.269E-4	1.961E-1	1.923E-3	1.523E-2	2	14	CCL2,CCL8
	GO: Biological Process	GO:0008285	negative regulation of cell population proliferation		1.289E-4	1.991E-1	1.933E-3	1.531E-2	7	991	LST1,CCL2,CCL8,IFITM2,CEBPB,INHBA,IFITM3
	GO: Biological Process	GO:0001945	lymph vessel development		1.303E-4	2.014E-1	1.936E-3	1.534E-2	3	82	MAFB,CXCR4,VCAM1
	GO: Biological Process	GO:0070372	regulation of ERK1 and ERK2 cascade		1.320E-4	2.039E-1	1.942E-3	1.538E-2	5	422	CCL2,CCL8,FN1,INHBA,CXCR4
	GO: Biological Process	GO:0009416	response to light stimulus		1.472E-4	2.275E-1	2.146E-3	1.700E-2	5	432	NR2F6,JUND,BHLHE40,SGK1,MT-ND3
	GO: Biological Process	GO:0044000	movement in host		1.501E-4	2.319E-1	2.148E-3	1.701E-2	4	227	MRC1,IFITM2,IFITM3,CXCR4
	GO: Biological Process	GO:0008347	glial cell migration		1.501E-4	2.320E-1	2.148E-3	1.701E-2	3	86	CCL2,CCL8,FN1
	GO: Biological Process	GO:0040012	regulation of locomotion		1.660E-4	2.565E-1	2.326E-3	1.842E-2	8	1399	RHOB,CCL2,CCL8,IFITM2,FN1,IFITM3,CXCR4,SGK1
	GO: Biological Process	GO:2000501	regulation of natural killer cell chemotaxis		1.671E-4	2.582E-1	2.326E-3	1.842E-2	2	16	CCL2,CCL8
	GO: Biological Process	GO:0034350	regulation of glial cell apoptotic process		1.671E-4	2.582E-1	2.326E-3	1.842E-2	2	16	CCL2,CCL8
	GO: Biological Process	GO:0042110	T cell activation		1.727E-4	2.668E-1	2.382E-3	1.887E-2	6	717	CCL2,MAFB,IRF7,CEBPB,CXCR4,VCAM1
	GO: Biological Process	GO:0048483	autonomic nervous system development		1.775E-4	2.743E-1	2.427E-3	1.922E-2	3	91	FN1,CXCR4,VCAM1
	GO: Biological Process	GO:0070371	ERK1 and ERK2 cascade		1.875E-4	2.897E-1	2.542E-3	2.013E-2	5	455	CCL2,CCL8,FN1,INHBA,CXCR4
	GO: Biological Process	GO:2000402	negative regulation of lymphocyte migration		1.893E-4	2.924E-1	2.543E-3	2.014E-2	2	17	CCL2,CCL8
	GO: Biological Process	GO:0009266	response to temperature stimulus		1.949E-4	3.011E-1	2.580E-3	2.044E-2	4	243	CCL2,NR2F6,CXCR4,PLAC8
	GO: Biological Process	GO:0070098	chemokine-mediated signaling pathway		1.954E-4	3.019E-1	2.580E-3	2.044E-2	3	94	CCL2,CCL8,CXCR4
	GO: Biological Process	GO:0040011	locomotion		2.067E-4	3.193E-1	2.706E-3	2.143E-2	9	1861	RHOB,CCL2,CCL8,IFITM2,FN1,IFITM3,CXCR4,SGK1,VCAM1
	GO: Biological Process	GO:0046689	response to mercury ion		2.128E-4	3.287E-1	2.739E-3	2.170E-2	2	18	GATM,FN1
	GO: Biological Process	GO:0035747	natural killer cell chemotaxis		2.128E-4	3.287E-1	2.739E-3	2.170E-2	2	18	CCL2,CCL8
	GO: Biological Process	GO:0045069	regulation of viral genome replication		2.210E-4	3.415E-1	2.822E-3	2.235E-2	3	98	IFITM2,ISG15,IFITM3
	GO: Biological Process	GO:0032897	negative regulation of viral transcription		2.376E-4	3.671E-1	3.009E-3	2.383E-2	2	19	IFITM2,IFITM3
	GO: Biological Process	GO:2000134	negative regulation of G1/S transition of mitotic cell cycle		2.487E-4	3.842E-1	3.124E-3	2.474E-2	3	102	CCL2,CCL8,INHBA
	GO: Biological Process	GO:0051701	biological process involved in interaction with host		2.597E-4	4.013E-1	3.229E-3	2.558E-2	4	262	MRC1,IFITM2,IFITM3,CXCR4
	GO: Biological Process	GO:1990868	response to chemokine		2.633E-4	4.069E-1	3.229E-3	2.558E-2	3	104	CCL2,CCL8,CXCR4
	GO: Biological Process	GO:1990869	cellular response to chemokine		2.633E-4	4.069E-1	3.229E-3	2.558E-2	3	104	CCL2,CCL8,CXCR4
	GO: Biological Process	GO:0002695	negative regulation of leukocyte activation		2.831E-4	4.374E-1	3.444E-3	2.728E-2	4	268	LST1,CEBPB,FN1,INHBA
	GO: Biological Process	GO:0030097	hemopoiesis		3.133E-4	4.840E-1	3.777E-3	2.992E-2	8	1534	CCL2,MAFB,IRF7,CEBPB,ISG15,INHBA,CXCR4,VCAM1
	GO: Biological Process	GO:0070374	positive regulation of ERK1 and ERK2 cascade		3.166E-4	4.892E-1	3.777E-3	2.992E-2	4	276	CCL2,CCL8,INHBA,CXCR4
	GO: Biological Process	GO:0048525	negative regulation of viral process		3.190E-4	4.928E-1	3.777E-3	2.992E-2	3	111	IFITM2,ISG15,IFITM3
	GO: Biological Process	GO:0034349	glial cell apoptotic process		3.203E-4	4.948E-1	3.777E-3	2.992E-2	2	22	CCL2,CCL8
	GO: Biological Process	GO:1902807	negative regulation of cell cycle G1/S phase transition		3.450E-4	5.330E-1	4.038E-3	3.198E-2	3	114	CCL2,CCL8,INHBA
	GO: Biological Process	GO:0050965	detection of temperature stimulus involved in sensory perception of pain		3.505E-4	5.416E-1	4.072E-3	3.225E-2	2	23	NR2F6,CXCR4
	GO: Biological Process	GO:0060429	epithelium development		3.539E-4	5.468E-1	4.081E-3	3.232E-2	9	1998	RHOB,MAFB,IFITM2,CEBPB,FN1,INHBA,IFITM3,CXCR4,VCAM1
	GO: Biological Process	GO:0050920	regulation of chemotaxis		3.672E-4	5.673E-1	4.202E-3	3.328E-2	4	287	CCL2,CCL8,FN1,CXCR4
	GO: Biological Process	GO:0000082	G1/S transition of mitotic cell cycle		3.819E-4	5.901E-1	4.339E-3	3.437E-2	4	290	CCL2,CCL8,INHBA,CXCR4
	GO: Biological Process	GO:0050866	negative regulation of cell activation		4.075E-4	6.295E-1	4.595E-3	3.639E-2	4	295	LST1,CEBPB,FN1,INHBA
	GO: Biological Process	GO:0003002	regionalization		4.486E-4	6.932E-1	4.927E-3	3.902E-2	6	856	MAFB,IFITM2,FN1,BHLHE40,IFITM3,CXCR4
	GO: Biological Process	GO:0071676	negative regulation of mononuclear cell migration		4.493E-4	6.941E-1	4.927E-3	3.902E-2	2	26	CCL2,CCL8
	GO: Biological Process	GO:0046782	regulation of viral transcription		4.493E-4	6.941E-1	4.927E-3	3.902E-2	2	26	IFITM2,IFITM3
	GO: Biological Process	GO:0048872	homeostasis of number of cells		4.497E-4	6.947E-1	4.927E-3	3.902E-2	5	550	CCL2,MAFB,PRDX5,ISG15,INHBA
	GO: Biological Process	GO:0043270	positive regulation of monoatomic ion transport		4.795E-4	7.408E-1	5.217E-3	4.132E-2	4	308	CCL2,CCL8,CXCR4,SGK1
	GO: Biological Process	GO:0043153	entrainment of circadian clock by photoperiod		4.849E-4	7.491E-1	5.239E-3	4.149E-2	2	27	NR2F6,BHLHE40
	GO: Biological Process	GO:1903706	regulation of hemopoiesis		5.084E-4	7.855E-1	5.428E-3	4.299E-2	5	565	MAFB,IRF7,CEBPB,ISG15,INHBA
	GO: Biological Process	GO:0001649	osteoblast differentiation		5.095E-4	7.871E-1	5.428E-3	4.299E-2	4	313	JUND,IFITM2,CEBPB,IFITM3
	GO: Biological Process	GO:0050961	detection of temperature stimulus involved in sensory perception		5.218E-4	8.061E-1	5.490E-3	4.348E-2	2	28	NR2F6,CXCR4
	GO: Biological Process	GO:0051253	negative regulation of RNA metabolic process		5.223E-4	8.070E-1	5.490E-3	4.348E-2	8	1654	TENT5C,MAFB,NR2F6,JUND,IRF7,CEBPB,PRDX5,BHLHE40
	GO: Biological Process	GO:0022603	regulation of anatomical structure morphogenesis		5.284E-4	8.163E-1	5.516E-3	4.369E-2	7	1247	LST1,RHOB,CCL2,CCL8,FN1,CXCR4,SGK1
	GO: Biological Process	GO:0001944	vasculature development		5.465E-4	8.443E-1	5.656E-3	4.480E-2	7	1254	RHOB,CCL2,MAFB,CCL8,FN1,CXCR4,VCAM1
	GO: Biological Process	GO:0043009	chordate embryonic development		5.491E-4	8.484E-1	5.656E-3	4.480E-2	7	1255	TENT5C,IFITM2,CEBPB,FN1,IFITM3,CXCR4,VCAM1
	GO: Biological Process	GO:1905563	negative regulation of vascular endothelial cell proliferation		5.600E-4	8.652E-1	5.692E-3	4.508E-2	2	29	CCL2,CCL8
	GO: Biological Process	GO:0035455	response to interferon-alpha		5.600E-4	8.652E-1	5.692E-3	4.508E-2	2	29	IFITM2,IFITM3
	GO: Biological Process	GO:0007389	pattern specification process		5.854E-4	9.045E-1	5.912E-3	4.682E-2	6	900	MAFB,IFITM2,FN1,BHLHE40,IFITM3,CXCR4
	GO: Biological Process	GO:0044843	cell cycle G1/S phase transition		5.936E-4	9.172E-1	5.956E-3	4.717E-2	4	326	CCL2,CCL8,INHBA,CXCR4
	GO: Biological Process	GO:0009792	embryo development ending in birth or egg hatching		6.125E-4	9.463E-1	6.085E-3	4.819E-2	7	1278	TENT5C,IFITM2,CEBPB,FN1,IFITM3,CXCR4,VCAM1
	GO: Biological Process	GO:0002262	myeloid cell homeostasis		6.144E-4	9.492E-1	6.085E-3	4.819E-2	4	329	CCL2,MAFB,ISG15,INHBA
	GO: Biological Process	GO:0048245	eosinophil chemotaxis		6.404E-4	9.895E-1	6.223E-3	4.929E-2	2	31	CCL2,CCL8
	GO: Biological Process	GO:0046597	negative regulation of viral entry into host cell		6.404E-4	9.895E-1	6.223E-3	4.929E-2	2	31	IFITM2,IFITM3
	GO: Biological Process	GO:0002544	chronic inflammatory response		6.404E-4	9.895E-1	6.223E-3	4.929E-2	2	31	CEBPB,VCAM1
GO cluster 15	Category	ID	Name	Source	p-value	q-value Bonferroni	q-value FDR B&H	q-value FDR B&Y	Hit Count in Query List	Hit Count in Genome	Hit in Query List
	GO: Molecular Function	GO:0003735	structural constituent of ribosome		1.093E-14	2.972E-12	2.972E-12	1.838E-11	13	195	RPL21,RPL26,RPL28,RPL29,RPL32,RPL34,FAU,RPS2,RPS15A,RPS16,RPS18,RPS25,RPL18
	GO: Molecular Function	GO:0005198	structural molecule activity		1.643E-6	4.470E-4	2.235E-4	1.382E-3	13	911	RPL21,RPL26,RPL28,RPL29,RPL32,RPL34,FAU,RPS2,RPS15A,RPS16,RPS18,RPS25,RPL18
	GO: Biological Process	GO:0002181	cytoplasmic translation		2.331E-15	5.569E-12	5.569E-12	4.654E-11	13	173	RPL21,RPL26,RPL28,RPL29,RPL32,RPL34,FAU,RPS2,RPS15A,RPS16,RPS18,RPS25,RPL18
	GO: Biological Process	GO:0140236	translation at presynapse		2.504E-12	5.983E-9	1.752E-9	1.464E-8	8	53	RPL26,RPL28,RPL29,RPL32,RPL34,RPS15A,RPS16,RPL18
	GO: Biological Process	GO:0140241	translation at synapse		2.933E-12	7.008E-9	1.752E-9	1.464E-8	8	54	RPL26,RPL28,RPL29,RPL32,RPL34,RPS15A,RPS16,RPL18
	GO: Biological Process	GO:0140242	translation at postsynapse		2.933E-12	7.008E-9	1.752E-9	1.464E-8	8	54	RPL26,RPL28,RPL29,RPL32,RPL34,RPS15A,RPS16,RPL18
	GO: Biological Process	GO:0009607	response to biotic stimulus		4.529E-10	1.082E-6	2.164E-7	1.808E-6	24	1998	MRC1,TYROBP,JUN,IFI27L2,JUND,CD52,FAU,CEBPB,FCER1G,SLAMF9,ISG15,GAPDH,FOS,RPS15A,CD68,POU2F2,IRF7,CCL8,TNFAIP3,KLF4,IFIT1,LY86,ZFP36,VCAM1
	GO: Biological Process	GO:0051707	response to other organism		1.766E-9	4.218E-6	6.272E-7	5.241E-6	23	1951	MRC1,TYROBP,JUN,IFI27L2,JUND,CD52,FAU,CEBPB,FCER1G,SLAMF9,ISG15,GAPDH,FOS,RPS15A,CD68,POU2F2,IRF7,CCL8,TNFAIP3,IFIT1,LY86,ZFP36,VCAM1
	GO: Biological Process	GO:0043207	response to external biotic stimulus		1.838E-9	4.390E-6	6.272E-7	5.241E-6	23	1955	MRC1,TYROBP,JUN,IFI27L2,JUND,CD52,FAU,CEBPB,FCER1G,SLAMF9,ISG15,GAPDH,FOS,RPS15A,CD68,POU2F2,IRF7,CCL8,TNFAIP3,IFIT1,LY86,ZFP36,VCAM1
	GO: Biological Process	GO:0071345	cellular response to cytokine stimulus		2.221E-9	5.306E-6	6.632E-7	5.542E-6	17	1004	MRC1,CEBPB,FCER1G,ISG15,GAPDH,RPS2,FOS,DUSP1,RPS16,IRF7,CCL8,TNFAIP3,KLF4,IFIT1,ZFP36,HNRNPH1,VCAM1
	GO: Biological Process	GO:0009617	response to bacterium		3.939E-9	9.410E-6	1.046E-6	8.737E-6	17	1043	MRC1,JUN,JUND,CD52,FAU,CEBPB,FCER1G,SLAMF9,ISG15,FOS,CD68,CCL8,TNFAIP3,IFIT1,LY86,ZFP36,VCAM1
	GO: Biological Process	GO:0006412	translation		6.026E-9	1.440E-5	1.440E-6	1.203E-5	16	932	RPL21,RPL26,RPL28,RPL29,RPL32,RPL34,FAU,IGF1,GAPDH,RPS2,RPS15A,RPS16,RPS18,RPS25,ZFP36,RPL18
	GO: Biological Process	GO:0043043	peptide biosynthetic process		1.015E-8	2.425E-5	2.205E-6	1.842E-5	16	967	RPL21,RPL26,RPL28,RPL29,RPL32,RPL34,FAU,IGF1,GAPDH,RPS2,RPS15A,RPS16,RPS18,RPS25,ZFP36,RPL18
	GO: Biological Process	GO:0034097	response to cytokine		1.109E-8	2.650E-5	2.208E-6	1.845E-5	17	1118	MRC1,CEBPB,FCER1G,ISG15,GAPDH,RPS2,FOS,DUSP1,RPS16,IRF7,CCL8,TNFAIP3,KLF4,IFIT1,ZFP36,HNRNPH1,VCAM1
	GO: Biological Process	GO:1903131	mononuclear cell differentiation		2.383E-8	5.693E-5	4.379E-6	3.659E-5	13	629	JUN,JUNB,CEBPB,FCER1G,SLAMF9,FOS,IGKC,POU2F2,MAFB,IRF7,TNFAIP3,CD83,VCAM1
	GO: Biological Process	GO:0030097	hemopoiesis		3.387E-8	8.091E-5	5.780E-6	4.829E-5	19	1534	TYROBP,JUN,JUNB,CEBPB,FCER1G,SLAMF9,ISG15,FOS,IGKC,RPS15A,POU2F2,MAFB,IRF7,TNFAIP3,CD83,KLF4,ZFP36,VCAM1,RPL18
	GO: Biological Process	GO:0006518	peptide metabolic process		6.698E-8	1.600E-4	1.067E-5	8.914E-5	16	1107	RPL21,RPL26,RPL28,RPL29,RPL32,RPL34,FAU,IGF1,GAPDH,RPS2,RPS15A,RPS16,RPS18,RPS25,ZFP36,RPL18
	GO: Biological Process	GO:0043604	amide biosynthetic process		7.397E-8	1.767E-4	1.104E-5	9.229E-5	16	1115	RPL21,RPL26,RPL28,RPL29,RPL32,RPL34,FAU,IGF1,GAPDH,RPS2,RPS15A,RPS16,RPS18,RPS25,ZFP36,RPL18
	GO: Biological Process	GO:0002682	regulation of immune system process		8.939E-8	2.135E-4	1.248E-5	1.043E-4	20	1812	LST1,TYROBP,JUN,JUNB,JUND,IGF1,CEBPB,FCER1G,ISG15,FOS,DUSP1,IGKC,CD68,MAFB,IRF7,CCL8,TNFAIP3,CD83,ZFP36,VCAM1
	GO: Biological Process	GO:0002521	leukocyte differentiation		9.403E-8	2.246E-4	1.248E-5	1.043E-4	14	841	TYROBP,JUN,JUNB,CEBPB,FCER1G,SLAMF9,FOS,IGKC,POU2F2,MAFB,IRF7,TNFAIP3,CD83,VCAM1
	GO: Biological Process	GO:0032496	response to lipopolysaccharide		1.412E-7	3.374E-4	1.776E-5	1.484E-4	11	489	MRC1,JUN,JUND,CEBPB,FOS,CD68,CCL8,TNFAIP3,LY86,ZFP36,VCAM1
	GO: Biological Process	GO:0140467	integrated stress response signaling		1.739E-7	4.156E-4	2.078E-5	1.736E-4	5	44	JUN,JUNB,CEBPB,FOS,MAFB
	GO: Biological Process	GO:0002237	response to molecule of bacterial origin		2.611E-7	6.238E-4	2.966E-5	2.478E-4	11	520	MRC1,JUN,JUND,CEBPB,FOS,CD68,CCL8,TNFAIP3,LY86,ZFP36,VCAM1
	GO: Biological Process	GO:0045321	leukocyte activation		2.731E-7	6.524E-4	2.966E-5	2.478E-4	16	1227	LST1,TYROBP,JUN,JUNB,JUND,IGF1,CEBPB,FCER1G,SLAMF9,IGKC,POU2F2,MAFB,IRF7,TNFAIP3,CD83,VCAM1
	GO: Biological Process	GO:0030099	myeloid cell differentiation		5.843E-7	1.396E-3	6.069E-5	5.071E-4	12	692	TYROBP,JUN,JUNB,CEBPB,FCER1G,ISG15,FOS,RPS15A,MAFB,IRF7,ZFP36,RPL18
	GO: Biological Process	GO:0046649	lymphocyte activation		8.148E-7	1.946E-3	8.110E-5	6.777E-4	14	1005	LST1,TYROBP,JUNB,IGF1,CEBPB,FCER1G,SLAMF9,IGKC,POU2F2,MAFB,IRF7,TNFAIP3,CD83,VCAM1
	GO: Biological Process	GO:0033993	response to lipid		9.679E-7	2.312E-3	8.989E-5	7.511E-4	15	1180	MRC1,JUN,JUND,IGF1,CEBPB,SGK1,FOS,MT-ND3,CD68,CCL8,TNFAIP3,KLF4,LY86,ZFP36,VCAM1
	GO: Biological Process	GO:0060284	regulation of cell development		9.783E-7	2.337E-3	8.989E-5	7.511E-4	15	1181	ATP5MC1,TYROBP,JUN,JUNB,IFRD1,IGF1,CEBPB,ISG15,SGK1,FOS,MAFB,IRF7,CD83,BHLHE40,ZFP36
	GO: Biological Process	GO:0002683	negative regulation of immune system process		1.451E-6	3.467E-3	1.284E-4	1.073E-3	11	619	LST1,TYROBP,IGF1,CEBPB,FCER1G,ISG15,DUSP1,CD68,MAFB,CCL8,TNFAIP3
	GO: Biological Process	GO:0006954	inflammatory response		1.550E-6	3.703E-3	1.322E-4	1.105E-3	14	1061	TYROBP,JUN,IGF1,CEBPB,FCER1G,SGK1,FOS,CD68,CCL8,TNFAIP3,KLF4,LY86,ZFP36,VCAM1
	GO: Biological Process	GO:0001775	cell activation		1.738E-6	4.152E-3	1.432E-4	1.196E-3	16	1410	LST1,TYROBP,JUN,JUNB,JUND,IGF1,CEBPB,FCER1G,SLAMF9,IGKC,POU2F2,MAFB,IRF7,TNFAIP3,CD83,VCAM1
	GO: Biological Process	GO:0071396	cellular response to lipid		2.276E-6	5.437E-3	1.812E-4	1.514E-3	12	788	MRC1,JUN,IGF1,CEBPB,SGK1,FOS,MT-ND3,CD68,CCL8,TNFAIP3,LY86,ZFP36
	GO: Biological Process	GO:0043603	amide metabolic process		2.394E-6	5.719E-3	1.845E-4	1.542E-3	16	1445	RPL21,RPL26,RPL28,RPL29,RPL32,RPL34,FAU,IGF1,GAPDH,RPS2,RPS15A,RPS16,RPS18,RPS25,ZFP36,RPL18
	GO: Biological Process	GO:0045637	regulation of myeloid cell differentiation		2.850E-6	6.809E-3	2.128E-4	1.778E-3	8	307	TYROBP,JUN,CEBPB,ISG15,FOS,MAFB,IRF7,ZFP36
	GO: Biological Process	GO:1903706	regulation of hemopoiesis		4.785E-6	1.143E-2	3.464E-4	2.895E-3	10	565	TYROBP,JUN,JUNB,CEBPB,ISG15,FOS,MAFB,IRF7,CD83,ZFP36
	GO: Biological Process	GO:0009314	response to radiation		5.671E-6	1.355E-2	3.985E-4	3.330E-3	10	576	RHOB,RPL26,JUN,NR2F6,JUND,SGK1,FOS,MT-ND3,BHLHE40,VCAM1
	GO: Biological Process	GO:2000026	regulation of multicellular organismal development		6.167E-6	1.473E-2	4.210E-4	3.517E-3	18	1946	ATP5MC1,RHOB,TYROBP,JUN,JUNB,IFRD1,IGF1,CEBPB,ISG15,SGK1,FOS,MAFB,IRF7,TNFAIP3,CD83,KLF4,BHLHE40,ZFP36
	GO: Biological Process	GO:0071222	cellular response to lipopolysaccharide		7.313E-6	1.747E-2	4.853E-4	4.055E-3	8	349	MRC1,JUN,CEBPB,CD68,CCL8,TNFAIP3,LY86,ZFP36
	GO: Biological Process	GO:0002573	myeloid leukocyte differentiation		7.784E-6	1.860E-2	5.026E-4	4.200E-3	8	352	TYROBP,JUN,JUNB,CEBPB,FCER1G,FOS,MAFB,IRF7
	GO: Biological Process	GO:0030316	osteoclast differentiation		8.327E-6	1.989E-2	5.235E-4	4.374E-3	6	165	TYROBP,JUNB,CEBPB,FCER1G,FOS,MAFB
	GO: Biological Process	GO:0002694	regulation of leukocyte activation		9.572E-6	2.287E-2	5.864E-4	4.900E-3	11	754	LST1,TYROBP,JUNB,JUND,IGF1,CEBPB,FCER1G,IRF7,TNFAIP3,CD83,VCAM1
	GO: Biological Process	GO:0071219	cellular response to molecule of bacterial origin		1.013E-5	2.421E-2	6.052E-4	5.057E-3	8	365	MRC1,JUN,CEBPB,CD68,CCL8,TNFAIP3,LY86,ZFP36
	GO: Biological Process	GO:0001816	cytokine production		1.421E-5	3.394E-2	8.278E-4	6.917E-3	13	1110	TYROBP,IGF1,CEBPB,FCER1G,SLAMF9,ISG15,GAPDH,POU2F2,IRF7,TNFAIP3,CD83,KLF4,ZFP36
	GO: Biological Process	GO:0071216	cellular response to biotic stimulus		1.825E-5	4.360E-2	1.027E-3	8.582E-3	8	396	MRC1,JUN,CEBPB,CD68,CCL8,TNFAIP3,LY86,ZFP36
	GO: Biological Process	GO:0009615	response to virus		1.849E-5	4.416E-2	1.027E-3	8.582E-3	9	522	IFI27L2,ISG15,RPS15A,POU2F2,IRF7,CCL8,TNFAIP3,IFIT1,LY86
	GO: Biological Process	GO:1901701	cellular response to oxygen-containing compound		1.938E-5	4.630E-2	1.030E-3	8.607E-3	16	1703	ATP5MC1,RHOB,MRC1,JUN,JUNB,JUND,IGF1,CEBPB,SGK1,FOS,CD68,CCL8,TNFAIP3,LY86,ZFP36,VCAM1
	GO: Biological Process	GO:0042274	ribosomal small subunit biogenesis		2.013E-5	4.809E-2	1.030E-3	8.607E-3	5	114	FAU,RPS2,RPS15A,RPS16,RPS25
	GO: Biological Process	GO:0002761	regulation of myeloid leukocyte differentiation		2.030E-5	4.850E-2	1.030E-3	8.607E-3	6	193	TYROBP,JUN,CEBPB,FOS,MAFB,IRF7
	GO: Biological Process	GO:0050865	regulation of cell activation		2.069E-5	4.943E-2	1.030E-3	8.607E-3	11	819	LST1,TYROBP,JUNB,JUND,IGF1,CEBPB,FCER1G,IRF7,TNFAIP3,CD83,VCAM1
	GO: Biological Process	GO:0031099	regeneration		2.069E-5	4.944E-2	1.030E-3	8.607E-3	8	403	JUN,JUNB,IFRD1,IGF1,CEBPB,FOS,PLAU,KLF4
	GO: Biological Process	GO:0045597	positive regulation of cell differentiation		2.782E-5	6.646E-2	1.356E-3	1.133E-2	13	1183	ATP5MC1,TYROBP,JUN,JUNB,JUND,IGF1,CEBPB,ISG15,SGK1,FOS,CCL8,CD83,ZFP36
	GO: Biological Process	GO:0030098	lymphocyte differentiation		3.634E-5	8.682E-2	1.710E-3	1.429E-2	9	569	JUNB,FCER1G,IGKC,POU2F2,MAFB,IRF7,TNFAIP3,CD83,VCAM1
	GO: Biological Process	GO:0001817	regulation of cytokine production		3.650E-5	8.719E-2	1.710E-3	1.429E-2	12	1038	TYROBP,IGF1,CEBPB,FCER1G,ISG15,GAPDH,POU2F2,IRF7,TNFAIP3,CD83,KLF4,ZFP36
	GO: Biological Process	GO:1902105	regulation of leukocyte differentiation		4.123E-5	9.849E-2	1.894E-3	1.583E-2	8	444	TYROBP,JUN,JUNB,CEBPB,FOS,MAFB,IRF7,CD83
	GO: Biological Process	GO:0098542	defense response to other organism		5.198E-5	1.242E-1	2.343E-3	1.958E-2	14	1445	MRC1,TYROBP,IFI27L2,FAU,CEBPB,FCER1G,SLAMF9,ISG15,GAPDH,IRF7,CCL8,TNFAIP3,IFIT1,LY86
	GO: Biological Process	GO:0070661	leukocyte proliferation		5.882E-5	1.405E-1	2.602E-3	2.174E-2	8	467	LST1,TYROBP,JUNB,IGF1,CEBPB,CCL8,TNFAIP3,VCAM1
	GO: Biological Process	GO:0000028	ribosomal small subunit assembly		6.491E-5	1.551E-1	2.820E-3	2.356E-2	3	27	FAU,RPS2,RPS25
	GO: Biological Process	GO:0070664	negative regulation of leukocyte proliferation		7.029E-5	1.679E-1	2.999E-3	2.506E-2	5	148	LST1,TYROBP,CEBPB,CCL8,TNFAIP3
	GO: Biological Process	GO:0070663	regulation of leukocyte proliferation		7.258E-5	1.734E-1	3.012E-3	2.517E-2	7	354	LST1,TYROBP,IGF1,CEBPB,CCL8,TNFAIP3,VCAM1
	GO: Biological Process	GO:0032640	tumor necrosis factor production		7.349E-5	1.756E-1	3.012E-3	2.517E-2	6	243	TYROBP,IGF1,FCER1G,SLAMF9,TNFAIP3,ZFP36
	GO: Biological Process	GO:0032653	regulation of interleukin-10 production		7.438E-5	1.777E-1	3.012E-3	2.517E-2	4	77	TYROBP,FCER1G,ISG15,CD83
	GO: Biological Process	GO:0045087	innate immune response		8.148E-5	1.947E-1	3.220E-3	2.690E-2	12	1128	MRC1,TYROBP,IFI27L2,FAU,FCER1G,ISG15,GAPDH,IRF7,CCL8,TNFAIP3,IFIT1,LY86
	GO: Biological Process	GO:0051249	regulation of lymphocyte activation		8.366E-5	1.999E-1	3.220E-3	2.690E-2	9	634	LST1,TYROBP,JUNB,IGF1,CEBPB,IRF7,TNFAIP3,CD83,VCAM1
	GO: Biological Process	GO:0071706	tumor necrosis factor superfamily cytokine production		8.406E-5	2.008E-1	3.220E-3	2.690E-2	6	249	TYROBP,IGF1,FCER1G,SLAMF9,TNFAIP3,ZFP36
	GO: Biological Process	GO:0010628	positive regulation of gene expression		8.491E-5	2.028E-1	3.220E-3	2.690E-2	14	1512	TYROBP,RPL26,ELOB,IGF1,CEBPB,FCER1G,ISG15,GAPDH,TENT5C,POU2F2,IRF7,CD83,KLF4,ZFP36
	GO: Biological Process	GO:0032613	interleukin-10 production		8.637E-5	2.063E-1	3.224E-3	2.694E-2	4	80	TYROBP,FCER1G,ISG15,CD83
	GO: Biological Process	GO:0002544	chronic inflammatory response		9.894E-5	2.364E-1	3.636E-3	3.039E-2	3	31	CEBPB,TNFAIP3,VCAM1
	GO: Biological Process	GO:0051094	positive regulation of developmental process		1.111E-4	2.654E-1	4.022E-3	3.361E-2	15	1755	ATP5MC1,RHOB,TYROBP,JUN,JUNB,JUND,IGF1,CEBPB,ISG15,SGK1,FOS,CCL8,CD83,KLF4,ZFP36
	GO: Biological Process	GO:0051726	regulation of cell cycle		1.225E-4	2.927E-1	4.369E-3	3.651E-2	13	1367	RHOB,RPL26,JUN,JUNB,JUND,IGF1,SGK1,DUSP1,RPS15A,RPS18,CCL8,TNFAIP3,KLF4
	GO: Biological Process	GO:0051090	regulation of DNA-binding transcription factor activity		1.470E-4	3.512E-1	5.165E-3	4.316E-2	8	533	JUN,JUND,IFRD1,CEBPB,SGK1,TNFAIP3,KLF4,BHLHE40
	GO: Biological Process	GO:0032101	regulation of response to external stimulus		1.512E-4	3.611E-1	5.234E-3	4.373E-2	13	1396	TYROBP,IGF1,CEBPB,FCER1G,ISG15,DUSP1,PLAU,IRF7,CCL8,TNFAIP3,KLF4,LY86,ZFP36
	GO: Biological Process	GO:0032623	interleukin-2 production		1.616E-4	3.860E-1	5.514E-3	4.608E-2	4	94	FCER1G,TNFAIP3,CD83,ZFP36
	GO: Cellular Component	GO:0022626	cytosolic ribosome		2.150E-17	4.944E-15	4.944E-15	2.975E-14	13	123	RPL21,RPL26,RPL28,RPL29,RPL32,RPL34,FAU,RPS2,RPS15A,RPS16,RPS18,RPS25,RPL18
	GO: Cellular Component	GO:0044391	ribosomal subunit		1.232E-14	2.834E-12	1.417E-12	8.527E-12	13	199	RPL21,RPL26,RPL28,RPL29,RPL32,RPL34,FAU,RPS2,RPS15A,RPS16,RPS18,RPS25,RPL18
	GO: Cellular Component	GO:0005840	ribosome		8.635E-13	1.986E-10	6.620E-11	3.984E-10	13	277	RPL21,RPL26,RPL28,RPL29,RPL32,RPL34,FAU,RPS2,RPS15A,RPS16,RPS18,RPS25,RPL18
	GO: Cellular Component	GO:0035976	transcription factor AP-1 complex		3.052E-10	7.020E-8	1.556E-8	9.364E-8	4	5	JUN,JUNB,JUND,FOS
	GO: Cellular Component	GO:0022625	cytosolic large ribosomal subunit		3.383E-10	7.780E-8	1.556E-8	9.364E-8	7	59	RPL21,RPL26,RPL28,RPL29,RPL32,RPL34,RPL18
	GO: Cellular Component	GO:0022627	cytosolic small ribosomal subunit		6.212E-9	1.429E-6	2.381E-7	1.433E-6	6	50	FAU,RPS2,RPS15A,RPS16,RPS18,RPS25
	GO: Cellular Component	GO:0098794	postsynapse		4.221E-8	9.709E-6	1.387E-6	8.346E-6	15	937	RPL21,RPL26,RPL28,RPL29,RPL32,RPL34,IGF1,GAPDH,RPS2,RPS15A,RPS16,RPS18,RPS25,HNRNPH1,RPL18
	GO: Cellular Component	GO:0015934	large ribosomal subunit		4.861E-8	1.118E-5	1.398E-6	8.410E-6	7	119	RPL21,RPL26,RPL28,RPL29,RPL32,RPL34,RPL18
	GO: Cellular Component	GO:0015935	small ribosomal subunit		1.697E-7	3.903E-5	4.337E-6	2.610E-5	6	86	FAU,RPS2,RPS15A,RPS16,RPS18,RPS25
	GO: Cellular Component	GO:1990904	ribonucleoprotein complex		3.434E-7	7.897E-5	7.897E-6	4.752E-5	16	1264	RPL21,RPL26,RPL28,RPL29,RPL32,RPL34,FAU,GAPDH,RPS2,RPS15A,RPS16,RPS18,RPS25,ZFP36,HNRNPH1,RPL18
	GO: Cellular Component	GO:0045202	synapse		1.157E-5	2.660E-3	2.418E-4	1.455E-3	17	1855	RPL21,RHOB,BLVRB,RPL26,RPL28,RPL29,RPL32,RPL34,IGF1,GAPDH,RPS2,RPS15A,RPS16,RPS18,RPS25,HNRNPH1,RPL18
	GO: Cellular Component	GO:0098556	cytoplasmic side of rough endoplasmic reticulum membrane		3.325E-5	7.647E-3	6.373E-4	3.835E-3	3	22	RPL29,RPL32,RPS16
	GO: Cellular Component	GO:0098554	cytoplasmic side of endoplasmic reticulum membrane		1.152E-4	2.649E-2	1.978E-3	1.190E-2	3	33	RPL29,RPL32,RPS16
	GO: Cellular Component	GO:0005844	polysome		1.300E-4	2.991E-2	1.978E-3	1.190E-2	4	90	RPL29,RPL32,RPS25,RPL18
	GO: Cellular Component	GO:0090575	RNA polymerase II transcription regulator complex		1.324E-4	3.046E-2	1.978E-3	1.190E-2	6	274	JUN,JUNB,JUND,CEBPB,FOS,MAFB
	GO: Cellular Component	GO:0042788	polysomal ribosome		1.376E-4	3.165E-2	1.978E-3	1.190E-2	3	35	RPL29,RPL32,RPL18
	GO: Cellular Component	GO:0030867	rough endoplasmic reticulum membrane		2.923E-4	6.723E-2	3.955E-3	2.380E-2	3	45	RPL29,RPL32,RPS16
	GO: Cellular Component	GO:0005667	transcription regulator complex		3.218E-4	7.401E-2	4.112E-3	2.474E-2	8	606	ELOB,JUN,JUNB,JUND,CEBPB,FOS,MAFB,KLF4
	GO: Cellular Component	GO:0005791	rough endoplasmic reticulum		5.156E-4	1.186E-1	6.241E-3	3.756E-2	4	129	RPL29,RPL32,RPS16,RPL18
	GO: Cellular Component	GO:0098793	presynapse		5.765E-4	1.326E-1	6.630E-3	3.990E-2	9	833	BLVRB,RPL26,RPL28,RPL29,RPL32,RPL34,RPS15A,RPS16,RPL18
GO cluster 17	none
GO cluster 18	Category	ID	Name	Source	p-value	q-value Bonferroni	q-value FDR B&H	q-value FDR B&Y	Hit Count in Query List	Hit Count in Genome	Hit in Query List
	GO: Molecular Function	GO:0140824	thioredoxin-dependent peroxiredoxin activity		2.407E-5	2.913E-3	1.248E-3	6.708E-3	2	8	PRDX5,PRDX1
	GO: Molecular Function	GO:0008379	thioredoxin peroxidase activity		2.407E-5	2.913E-3	1.248E-3	6.708E-3	2	8	PRDX5,PRDX1
	GO: Molecular Function	GO:0051920	peroxiredoxin activity		3.093E-5	3.743E-3	1.248E-3	6.708E-3	2	9	PRDX5,PRDX1
	GO: Biological Process	GO:0048871	multicellular organismal-level homeostasis		4.443E-6	6.642E-3	5.202E-3	4.103E-2	8	1169	PRDX5,ANKRD11,GATM,INHBA,CXCR4,IGKC,PRDX1,KLF2
	GO: Biological Process	GO:1901701	cellular response to oxygen-containing compound		7.446E-6	1.113E-2	5.202E-3	4.103E-2	9	1703	PRDX5,INHBA,LY86,JUND,CCL8,VCAM1,IGF1,PRDX1,KLF2
	GO: Biological Process	GO:0051450	myoblast proliferation		1.044E-5	1.561E-2	5.202E-3	4.103E-2	3	47	INHBA,IGF1,MALAT1
[truncated: 8 more rows]

## Sheet: GO clusters 7, 12, 19, 26
GO cluster 12	no GOs
[truncated: 180 more rows]

## Sheet: GO clusters 25, 9, 11, 21
GO cluster 25	Category	ID	Name	Source	p-value	q-value Bonferroni	q-value FDR B&H	q-value FDR B&Y	Hit Count in Query List	Hit Count in Genome	Hit in Query List
[truncated: 165 more rows]
