# Supplementary material for: Reduced vascular leakage correlates with breast carcinoma T regulatory cell infiltration but not with metastatic propensity
Source: Mol Oncol. 2025 Oct 16;20(3):753–78. doi: 10.1002/1878-0261.70144 (PMC13042803; doi:10.1002/1878-0261.70144)
Supplement: Supplementary file 1 — Fig. S1. Cluster expression of signature macrophage and monocyte gene markers. Fig. S2. Cluster expression of signature T cell and DC (dendritic cell) gene markers. Fig. S3. (A) Typical staining for VE‐cadherin (vascular, red), FpA (leakage, gray), and CD4+‐cells (green). (B) DAPI of the same section. Tumor boundary has been indicated. (C) CD8 (white) and GZMB (green) or (D) PD1 (red). (E, F) CD163 (yellow) and PD‐L1 (red) in human breast cancer stroma. Fig. S4. Correlations between CD4 and FOXP3 (A), CTLA4 and CD4 (B) and CTLA4 and FOXP3/CD4 (C) in the human breast cancer cohort. Correlation between vascular density (VE‐cadherin staining) and CD4 (D), vascular density and FOXP3 (E) and vascular density and CTLA4 (F) is also shown. (G) Correlation CD4 and PD‐L1 and (H) correlation CD163 and PD‐L1. A tumor with tumor cell CTLA4‐staining is also shown. (I) DAPI (blue), (J) CD4 (green) and FOXP3 (red), (K) FpA (gray) and VE‐cadherin (red) and (L) CTLA4 (yellow). Table S1. IC cluster cell numbers. Table S2. Extended list of signature markers in different myeloid clusters. Table S3. Gene expression differences in myeloid, T cell and DC (dendritic cell) cell clusters. Table S4. GO of gene expression changes listed in Table S3. Table S5. EC (endothelial cell) gene expression changes. Table S6. GO (gene ontology) categories of EC (endothelial cell) gene expresssion changes. Table S7. Tumor and patient characteristics. Table S8. List of immune reagents and software. [file MOL2-20-753-s001.zip › mol270144-sup-0008-TableS5.xlsx]

## Sheet: A Significant EC expression tpm
All significantly changed genes	mean KO	mean WT	p value		genes with low KO gene expression	mean KO	mean WT	p value		genes with low WT gene expression	mean KO	mean WT	p value
Tmem74	0	0.333653	3.81221e-06		Tmem74	0	0.333653	3.81221e-06		Trim40	0	0.012599	0.0179634
Stard5	27.0472	18.1733	9.92816e-06		Gm37759	0	0.0466949	0.000933185		C030005K06Rik	0	0.0126064	0.0366598
Snapc1	12.988	11.6772	2.18498e-05		Gm26594	0	0.119929	0.000984458		Abcg8	0	0.0183291	0.0257589
Ccdc71	10.4809	17.6845	5.38231e-05		RP23-363M4,1	0	0.430208	0.00198464		5730403I07Rik	0	0.0209854	0.0360837
Ehmt1	94.9361	69.8322	6.69412e-05		Adgra1	0	0.224252	0.0045332		4930579C12Rik	0	0.0222227	0.0367411
Top3b	86.8968	57.708	9.46836e-05		Adora1	0	0.179764	0.00586003		Actn3	0.00242775	0.0275527	0.0305758
Gm37788	9.59595	6.26636	0.000135111		9130024F11Rik	0	0.129756	0.00591683		Gm5930	0	0.0309797	0.0457687
Oasl1	49.2879	27.5578	0.000150126		Gm7901	0	0.145279	0.00682355		Rab11fip4os1	0	0.0355106	0.0204423
Myoz1	0.0119704	0.188803	0.000151645		Prkg2	0	0.158235	0.00748778		1500026H17Rik	0.00300469	0.035958	0.0291754
Smad1	150.032	101.845	0.000160237		Gm807	0	0.313459	0.00938882		Pcnxl2	0	0.0363277	0.0165046
Ak1	2.92049	7.93759	0.000164366		Nr1h4	0	0.0952954	0.010404		Gm36931	0.00489319	0.0377961	0.0268726
Ttc28	49.8081	38.4566	0.000167716		Cpa4	0	0.0458254	0.0104507		Gm5806	0.00265337	0.0409938	0.00333445
RP24-360B3,3	70.2148	43.5265	0.000184126		Pgc	0	0.147218	0.0110053		Gm5803	0	0.0413497	0.0276023
Rragc	30.095	39.0449	0.000192073		Gm21960	0	0.541877	0.0110799		Gm37600	0	0.043025	0.0213493
Ttc13	49.2975	44.9865	0.000208953		RP24-295A5,3	0	0.139906	0.0113655		Dio2	0	0.0444305	0.0437351
Ccni	56.6854	70.2866	0.000227309		Mageb7-ps	0	0.206106	0.0118838		Clcnka	0.00292288	0.0451227	0.0452322
Zc3h7a	601.409	356.148	0.000273126		Gm11744	0	0.17474	0.0123026		Cpa4	0	0.0458254	0.0104507
Fgd5	207.473	126.97	0.000279575		Gm15286	0	1.38776	0.0136574		Zfp36l1-ps	0	0.0458957	0.0226393
Paxbp1	104.773	71.4944	0.000286688		Gm8261	0	0.0480484	0.0137195		Gm37759	0	0.0466949	0.000933185
Pax5	0.0725529	0.569193	0.000291165		Tgif2-ps2	0	0.781558	0.0137335		Gm8261	0	0.0480484	0.0137195
Rgl3	8.01795	5.29126	0.000294328		Gm5532	0	0.384964	0.0147136		Hepacam2	0	0.0515844	0.0424781
Rsrc2	147.986	92.587	0.000296396		Uroc1	0	0.0944268	0.0148562		Zfp612	0	0.0523128	0.0488517
Hist1h4i	14.2116	7.95457	0.000308382		Mir142hg	0	3.13892	0.0158449		Ffar1	0.0049035	0.0537798	0.0173571
Anapc1	154.207	125.31	0.000340085		Pcnxl2	0	0.0363277	0.0165046		Sez6l	0.0123065	0.059192	0.0434564
Mbd5	108.262	70.7659	0.000351693		RP24-142B15,4	0	0.0884263	0.0176262		Gucy2g	0.00186238	0.0606964	0.00395681
Phka1	13.1516	10.3513	0.000359167		Trim40	0	0.012599	0.0179634		Tdrd9	0.00410737	0.0627131	0.0369139
Heyl	0.447642	1.1213	0.000424329		Prrx2	0	1.3423	0.0183272		Gm37387	0	0.0627163	0.0244024
Arpc4	74.2638	102.637	0.000428974		Rhox2-ps	0	0.416921	0.0186241		C230085N15Rik	0.00314825	0.0658965	0.00639919
44992	130.595	84.4742	0.000437123		Fank1	0	0.0746483	0.0189556		Caln1	0	0.0695055	0.0242598
Atg16l1	60.3257	40.4523	0.000456341		Gm9568	0	0.0995156	0.0192746		5330417C22Rik	0	0.0721625	0.0366273
Kif2a	76.1003	42.3396	0.000461843		Ccr4	0	0.129528	0.0198679		Chdh	0.00947581	0.07311	0.00591427
Hspa12b	148.716	109.778	0.000469437		Rab11fip4os1	0	0.0355106	0.0204423		Gm26651	0	0.0746386	0.0472732
Idh3a	16.9969	21.5635	0.000470764		Fam136b-ps	0	0.474724	0.0205193		Fank1	0	0.0746483	0.0189556
Mxra8	130.148	113.695	0.000489094		Dnmt3l	0	0.702472	0.0206653		Gm15455	0.0194954	0.0766842	0.0155522
Git2	207.253	124.097	0.000498961		Gck	0	0.106731	0.0207648		Ankrd63	0	0.080712	0.0438809
Lysmd2	38.1251	26.0048	0.00051058		Cpne4	0	0.467072	0.0210509		Dtna	0.004382	0.0813459	0.0454749
Hmg20b	122.086	88.0998	0.000529153		Gm37600	0	0.043025	0.0213493		Ldb3	0.0173744	0.0816434	0.025377
Klc1	180.489	131.114	0.000539771		Mb	0	0.196577	0.021711		Ccdc36	0.00483737	0.087484	0.0376427
Gm38362	14.5132	7.35103	0.00054259		mmu-mir-703	0	2.16741	0.0217119		Lypd3	0	0.0883123	0.0294245
Fxn	2.93047	5.14057	0.000550286		Gm3654	0	0.247713	0.0224682		Crtac1	0	0.0883573	0.028531
Gm10676	5.73093	2.91663	0.000569254		Zfp36l1-ps	0	0.0458957	0.0226393		Grid2ip	0.00199488	0.0884074	0.00285844
Gm37726	9.90405	5.31358	0.000575474		Gpr82	0	0.089139	0.0240133		RP24-142B15,4	0	0.0884263	0.0176262
Notch4	441.87	306.167	0.000587005		Caln1	0	0.0695055	0.0242598		A530099J19Rik	0	0.0887527	0.0318119
RP23-327P24,3	18.2413	5.12014	0.00059357		Gm37387	0	0.0627163	0.0244024		Gpr82	0	0.089139	0.0240133
Fnbp4	251.813	160.791	0.000594574		Anxa8	0	0.133639	0.0252446		Rhox1	0	0.0893285	0.0408149
9430062P05Rik	3.03958	1.82836	0.00059576		1190005I06Rik	0	0.570361	0.0254098		Gm38071	0.0120193	0.0906451	0.0265629
Ica1	55.9225	38.7051	0.000598317		Abcg8	0	0.0183291	0.0257589		Tmem169	0.00476975	0.0906609	0.0112385
Ppip5k1	24.128	17.3446	0.000643578		Gm33142	0	0.560949	0.0258901		Gm26691	0.0102286	0.0935149	0.0374169
Heatr1	14.43	18.0396	0.000645875		Gm13092	0	0.462005	0.0270929		Gm2308	0	0.0938381	0.0346981
Fam161a	12.0074	4.42534	0.000653287		Gm5803	0	0.0413497	0.0276023		Uroc1	0	0.0944268	0.0148562
Gm37534	8.13774	5.92676	0.00067105		Crtac1	0	0.0883573	0.028531		Nr1h4	0	0.0952954	0.010404
Dysf	296.388	214.748	0.000681732		Lypd3	0	0.0883123	0.0294245		2810468N07Rik	0	0.0992147	0.0498272
Stx5a	126.776	85.4962	0.000698513		Tmem59l	0	0.846396	0.0312565		Gm9568	0	0.0995156	0.0192746
Ccdc102a	23.9966	15.7549	0.000706698		Gm4907	0	0.375951	0.0317528		Matn3	0.0150928	0.101016	0.0421236
Nol11	15.2846	20.6447	0.000707156		A530099J19Rik	0	0.0887527	0.0318119		Shcbp1l	0.007812	0.102698	0.0269586
Atg10	3.14248	2.35325	0.000733381		Cd5l	0	0.229563	0.0324058		Gm17382	0	0.10451	0.0433075
Aip	35.6239	49.4301	0.000736831		Tacr2	0	0.403952	0.0329435		Gck	0	0.106731	0.0207648
Ccdc163	27.3618	16.0909	0.000747144		Gm15091	0	0.39909	0.0336418		Gm26525	0.00190288	0.109619	0.00156292
Rsbn1l	29.0968	24.1221	0.000753042		Gm2308	0	0.0938381	0.0346981		Ptpn5	0.00887912	0.114852	0.0127626
Cdk12	85.2992	69.6167	0.000768485		Hspb2	0	0.589349	0.0350095		Ttll9	0.0105169	0.116578	0.0393716
Gm8813	4.48243	1.7241	0.000786436		Calr4	0	0.150832	0.0351439		A330050F15Rik	0	0.117262	0.0447633
Gm4117	0.49398	0.3307	0.000791349		Gm37497	0	0.195846	0.0352279		Gm26594	0	0.119929	0.000984458
Timeless	151.639	90.0189	0.000799041		5730403I07Rik	0	0.0209854	0.0360837		B4galnt4	0.0134337	0.124868	0.00675892
Erdr1	1106.05	534.264	0.000804313		5330417C22Rik	0	0.0721625	0.0366273		Kcnip1	0.00373419	0.129033	0.0112751
Pik3r3	150.186	82.8142	0.000842126		C030005K06Rik	0	0.0126064	0.0366598		Ccr4	0	0.129528	0.0198679
Olfml2b	3.53669	5.5249	0.000844565		4930579C12Rik	0	0.0222227	0.0367411		9130024F11Rik	0	0.129756	0.00591683
Actb	3923.05	5204.28	0.000845098		Urah	0	0.73278	0.0378657		Sema4f	0.00721233	0.130976	0.0415407
Sirt7	42.9265	34.5662	0.00084848		Dpep1	0	0.474141	0.0386893		Zfp831	0.0195245	0.13211	0.0107046
Bmp4	22.2009	13.4332	0.000854434		Rhox1	0	0.0893285	0.0408149		Anxa8	0	0.133639	0.0252446
Hps3	42.847	22.6564	0.000883503		Dnajb13	0	0.487198	0.040823		Crtam	0.0077845	0.134987	0.00825298
Phf1	16.1783	18.9666	0.000890784		Nxph4	0	0.213193	0.0413333		RP24-295A5,3	0	0.139906	0.0113655
Kmt2e	124.793	88.6787	0.00089685		Siglec15	0	0.226682	0.041887		Fsip1	0.004433	0.140977	0.0337981
Hist1h4h	63.5057	131.36	0.000903116		Olfr475-ps1	0	0.172245	0.0419038		Gm7901	0	0.145279	0.00682355
Slc35b1	62.7503	53.1139	0.000914666		Gm13147	0	0.383648	0.0419221		Pgc	0	0.147218	0.0110053
Scyl3	23.7188	16.9397	0.000921981		Gm8011	0	0.257273	0.0424228		Cct6b	0.007808	0.147675	0.0248433
Gm37759	0	0.0466949	0.000933185		Hepacam2	0	0.0515844	0.0424781		Camkv	0	0.147776	0.0490876
Ttc39b	59.5468	40.5416	0.000958488		Gm17382	0	0.10451	0.0433075		Itgae	0.0182661	0.148329	0.00753804
Bbs1	2.42195	1.89495	0.000963744		Dio2	0	0.0444305	0.0437351		Calr4	0	0.150832	0.0351439
Iigp1	522.424	409.515	0.000964054		Rhd	0	0.175081	0.0437533		Gm38335	0.0106958	0.151635	0.0211268
Gm26594	0	0.119929	0.000984458		Ankrd63	0	0.080712	0.0438809		Prr36	0.00999963	0.154818	0.0353191
Gm13689	38.3801	16.3231	0.000995604		Gm4461	0	0.181668	0.0445683		Usp44	0.0119068	0.155946	0.0180232
Arhgap39	4.62799	9.10014	0.000997472		A330050F15Rik	0	0.117262	0.0447633		Prkg2	0	0.158235	0.00748778
Dancr	33.0853	15.0522	0.00100618		Gm5930	0	0.0309797	0.0457687		4933416M07Rik	0.00661456	0.159396	0.028602
Clec1a	40.6002	32.0288	0.00100655		Tph1	0	0.204385	0.0471977		Skint3	0.0151741	0.159768	0.0283103
Plekhg1	152.665	103.147	0.001024		Gm26651	0	0.0746386	0.0472732		Tnfsf4	0.0158938	0.165901	0.0147829
Eml3	38.5493	31.4919	0.00105091		Mag	0	0.591045	0.0487429		Gm2396	0.0136076	0.170317	0.00276678
Gm17224	0.0221825	0.827788	0.0010563		Zfp612	0	0.0523128	0.0488517		Fam26e	0.0135875	0.170405	0.0471996
Hist4h4	1.81402	4.98331	0.00107164		Camkv	0	0.147776	0.0490876		Olfr475-ps1	0	0.172245	0.0419038
C2cd3	24.02	17.5194	0.00108823		Slc39a12	0	0.176819	0.049225		Gm11744	0	0.17474	0.0123026
Vsig2	50.0182	33.5913	0.00109996		Cd207	0	0.228851	0.0492652		Rhd	0	0.175081	0.0437533
Cd1d2	0.0599206	0.195468	0.00110651		2810468N07Rik	0	0.0992147	0.0498272		Adgb	0.00381025	0.175658	0.026883
Prr18	2.25718	0.905424	0.00110911		Bcl11b	0.00107331	0.54046	0.00585621		Slc39a12	0	0.176819	0.049225
Zfhx2	7.68326	5.82659	0.00111395		Gucy2g	0.00186238	0.0606964	0.00395681		Adora1	0	0.179764	0.00586003
Fbxl7	22.2636	15.6014	0.00112028		Gm26525	0.00190288	0.109619	0.00156292		Fam83h	0.0188127	0.180077	0.0457429
Aldh9a1	13.8054	22.2003	0.00113915		Cpxm2	0.00197125	0.473355	0.0242323		Gm4461	0	0.181668	0.0445683
Wbscr27	10.8384	3.75797	0.00115226		Grid2ip	0.00199488	0.0884074	0.00285844		Myoz1	0.0119704	0.188803	0.000151645
Dusp28	3.52338	2.11617	0.0011533		Tbx4	0.002358	0.449978	0.0304983		Gm37497	0	0.195846	0.0352279
Rbm34	2.77485	4.88389	0.00116019		Actn3	0.00242775	0.0275527	0.0305758		Mb	0	0.196577	0.021711
Rcor3	54.7434	43.0414	0.00116946		Ctnnd2	0.00262213	0.30508	0.0348292		Gm26610	0.015949	0.199107	0.00424248
Lamb3	0.015307	0.318927	0.00117164		Gm5806	0.00265337	0.0409938	0.00333445		Tph1	0	0.204385	0.0471977
Rcn3	11.0363	20.3751	0.00117207		Clcnka	0.00292288	0.0451227	0.0452322		Mageb7-ps	0	0.206106	0.0118838
Gabbr1	152.646	107.517	0.00119895		1500026H17Rik	0.00300469	0.035958	0.0291754		Gm10293	0.0119902	0.210818	0.0136439
Fmn1	11.7807	6.24763	0.00121666		Lingo1	0.0031215	1.17182	0.00228136		Nxph4	0	0.213193	0.0413333
Gnb4	109.336	76.0781	0.00123767		C230085N15Rik	0.00314825	0.0658965	0.00639919		Ggt6	0.0152917	0.219607	0.0361158
RP23-400L4,7	8.52332	5.18414	0.00124799		Erp27	0.00330125	0.753701	0.0474339		Mzb1	0.0120679	0.222966	0.0488406
Kcnj8	6.42224	7.83466	0.00127601		Hoxc4	0.00365712	0.958088	0.0457628		Adgra1	0	0.224252	0.0045332
RP23-157G2,2	48.1307	27.4234	0.00129697		Kcnip1	0.00373419	0.129033	0.0112751		Siglec15	0	0.226682	0.041887
Hmgn3	39.8811	29.6692	0.001303		Adgb	0.00381025	0.175658	0.026883		Cd207	0	0.228851	0.0492652
RP24-309H3,3	7.40689	5.72896	0.00133555		Hpdl	0.00406825	0.333421	0.0329112		Cd5l	0	0.229563	0.0324058
Rapgef5	93.5174	66.0629	0.00135518		Tdrd9	0.00410737	0.0627131	0.0369139		Aqp9	0.0159865	0.229899	0.0317081
Lsm1	2.19955	5.85973	0.00137911		Dtna	0.004382	0.0813459	0.0454749		Gm9732	0.006714	0.232949	0.0162451
Gm11131	8.13798	4.11323	0.00138055		Fsip1	0.004433	0.140977	0.0337981		Nrip3	0.00525487	0.242293	0.00712074
Agap2	0.479137	0.85465	0.00138769		Padi3	0.00452962	0.298545	0.0212138		Gm13848	0.0138007	0.24503	0.0304956
Atp5g3	109.965	136.948	0.00139156		Tmem169	0.00476975	0.0906609	0.0112385		Gm3654	0	0.247713	0.0224682
Slc25a5	155.928	198.439	0.00139792		Ccdc36	0.00483737	0.087484	0.0376427		Gm8011	0	0.257273	0.0424228
Mark2	121.62	89.806	0.00143259		Gucy2c	0.00486938	0.377844	0.0328355		3425401B19Rik	0.00523081	0.258875	0.00349641
Vgf	0.600469	5.45397	0.00145249		Gm36931	0.00489319	0.0377961	0.0268726		Asphd2	0.0137124	0.265133	0.0302745
Osbpl10	25.6642	14.0386	0.00146729		Ffar1	0.0049035	0.0537798	0.0173571		Fsd2	0.017706	0.265615	0.00728795
Sdhd	22.6691	40.8232	0.001473		3425401B19Rik	0.00523081	0.258875	0.00349641		Fcrla	0.0111754	0.267776	0.0367348
Gm38374	8.64144	5.81216	0.00147872		Nrip3	0.00525487	0.242293	0.00712074		Stmn4	0.006058	0.276674	0.0473727
Vwf	484.832	363.101	0.00148389		Gm15128	0.00569075	1.02337	0.0112222		Gm20900	0.017792	0.282562	0.0413909
Ccdc42b	1.33424	0.305706	0.00148601		Stmn4	0.006058	0.276674	0.0473727		Padi3	0.00452962	0.298545	0.0212138
Phactr4	132.956	79.182	0.00149174		4933416M07Rik	0.00661456	0.159396	0.028602		Syt13	0.0166955	0.298978	0.0157634
Pcdhgb7	18.9698	11.812	0.00149848		Gm9732	0.006714	0.232949	0.0162451		Ctnnd2	0.00262213	0.30508	0.0348292
Gm28323	16.3372	7.65424	0.00151724		Gm13235	0.00692762	0.410905	0.0235227		Tnfrsf13c	0.0176083	0.307352	0.0370793
Hist1h4a	51.1816	92.2456	0.00152077		Sema4f	0.00721233	0.130976	0.0415407		Gm807	0	0.313459	0.00938882
Rapgef3	237.902	179.972	0.00152522		Gdnf	0.00770037	0.717234	0.020303		Lamb3	0.015307	0.318927	0.00117164
Rnpc3	25.3754	16.3425	0.0015312		Crtam	0.0077845	0.134987	0.00825298		Hpdl	0.00406825	0.333421	0.0329112
Ror1	0.0371766	0.271301	0.00153916		Cct6b	0.007808	0.147675	0.0248433		Tmem74	0	0.333653	3.81221e-06
Fam212b	2.01568	2.99367	0.00156187		Shcbp1l	0.007812	0.102698	0.0269586		RP24-404P10,2	0.0158539	0.338088	0.0225265
Gm26525	0.00190288	0.109619	0.00156292		Gdap1l1	0.00845187	1.09956	0.0119308		Klra17	0.0135616	0.351464	0.0326898
Rnf214	45.4301	29.4371	0.00157212		Ptpn5	0.00887912	0.114852	0.0127626		Icos	0.0149691	0.357001	0.0489226
Rapsn	2.95865	0.794346	0.001595		Chdh	0.00947581	0.07311	0.00591427		Gm4907	0	0.375951	0.0317528
Eif1b	28.0114	41.8134	0.00162646		Ccbe1	0.00964006	0.671657	0.0210707		Gucy2c	0.00486938	0.377844	0.0328355
Pdgfd	44.7418	34.5518	0.00164526		Prr36	0.00999963	0.154818	0.0353191		Gm13147	0	0.383648	0.0419221
Ccdc125	7.1707	5.14177	0.00164934		RP23-276J7,2	0.0101796	0.794235	0.0431651		Gm5532	0	0.384964	0.0147136
H6pd	13.414	15.6319	0.00165705		Gm26691	0.0102286	0.0935149	0.0374169		Flt3	0.0111311	0.394755	0.0447892
Gm38036	22.3314	13.8799	0.00173353		Ttll9	0.0105169	0.116578	0.0393716		Gm15091	0	0.39909	0.0336418
Has3	0.748283	1.74918	0.00176271		Gm38335	0.0106958	0.151635	0.0211268		Matn2	0.0198828	0.400555	0.0424321
0610010K14Rik	53.3632	63.9715	0.00177443		Flt3	0.0111311	0.394755	0.0447892		Tacr2	0	0.403952	0.0329435
Ctu1	1.8933	3.77194	0.00177813		Fcrla	0.0111754	0.267776	0.0367348		Gm13235	0.00692762	0.410905	0.0235227
Fendrr	4.27325	1.38758	0.00181007		Cfap58	0.0118869	0.612278	0.0138716		Fibin	0.0135797	0.412638	0.0156423
Gm37729	7.12837	3.06842	0.00181082		Usp44	0.0119068	0.155946	0.0180232		Rhox2-ps	0	0.416921	0.0186241
Kif1b	95.2422	68.2646	0.00182998		Myoz1	0.0119704	0.188803	0.000151645		Pex11a	0.0166506	0.424991	0.035827
A430105I19Rik	62.1283	39.9131	0.00183027		Gm10293	0.0119902	0.210818	0.0136439		RP23-363M4,1	0	0.430208	0.00198464
Gbp9	184.534	119.676	0.00184235		Gm38071	0.0120193	0.0906451	0.0265629		Bco2	0.0122577	0.432804	0.0350793
Sfxn1	16.1157	20.7316	0.00185357		Il1rl1	0.0120427	0.497981	0.0374468		Tbx4	0.002358	0.449978	0.0304983
Trim34a	33.187	22.9274	0.00185765		Mzb1	0.0120679	0.222966	0.0488406		Zfyve28	0.0159976	0.459192	0.0397067
Wnt9a	0.98122	0.779412	0.00188898		Bco2	0.0122577	0.432804	0.0350793		Gm13092	0	0.462005	0.0270929
Pam	108.907	74.2623	0.00189515		Sez6l	0.0123065	0.059192	0.0434564		Gm15398	0.0173014	0.464578	0.0444687
Ascc3	37.9735	29.0942	0.00189528		Gpr31b	0.0123795	1.05535	0.0295524		Cpne4	0	0.467072	0.0210509
Tceal8	41.6167	31.7557	0.00190926		Fhad1	0.0125929	0.669295	0.0478461		Cpxm2	0.00197125	0.473355	0.0242323
Pan2	24.9783	18.6478	0.00191535		Slc44a3	0.0131088	1.12138	0.0341192		Dpep1	0	0.474141	0.0386893
Zfp317	14.6022	10.8329	0.00196807		B4galnt4	0.0134337	0.124868	0.00675892		Fam136b-ps	0	0.474724	0.0205193
Tspo	82.3346	102.071	0.00197604		Klra17	0.0135616	0.351464	0.0326898		Slc9a7	0.0140807	0.482857	0.00610877
Gm37783	36.9838	19.2035	0.00197919		Fibin	0.0135797	0.412638	0.0156423		Dnajb13	0	0.487198	0.040823
RP23-363M4,1	0	0.430208	0.00198464		Fam26e	0.0135875	0.170405	0.0471996		Il1rl1	0.0120427	0.497981	0.0374468
Saraf	59.0934	69.9302	0.00199996		Gm2396	0.0136076	0.170317	0.00276678		Bcl11b	0.00107331	0.54046	0.00585621
Perm1	3.17159	1.29145	0.00200807		Asphd2	0.0137124	0.265133	0.0302745		Gm21960	0	0.541877	0.0110799
Ifit3b	31.3284	17.8354	0.00202365		Gm13848	0.0138007	0.24503	0.0304956		Dfna5	0.0180641	0.557784	0.00898435
Gm38111	8.18702	4.37545	0.00202752		Slc9a7	0.0140807	0.482857	0.00610877		Gm33142	0	0.560949	0.0258901
Dcps	12.3068	22.8761	0.00203241		Chst5	0.0146924	1.82324	0.0245974		1190005I06Rik	0	0.570361	0.0254098
Tmem39b	10.3931	15.6069	0.00203545		Icos	0.0149691	0.357001	0.0489226		Hspb2	0	0.589349	0.0350095
Parp10	66.7334	43.9785	0.00209418		Matn3	0.0150928	0.101016	0.0421236		Mag	0	0.591045	0.0487429
Pcgf6	1.48179	5.31754	0.00209451		Skint3	0.0151741	0.159768	0.0283103		Cfap58	0.0118869	0.612278	0.0138716
Hivep2	70.4594	41.4036	0.00210795		Ggt6	0.0152917	0.219607	0.0361158		Fhad1	0.0125929	0.669295	0.0478461
Zeb1	317.236	217.062	0.00211917		Lamb3	0.015307	0.318927	0.00117164		Ccbe1	0.00964006	0.671657	0.0210707
Mecom	225.308	138.289	0.0021388		RP24-404P10,2	0.0158539	0.338088	0.0225265		Dnmt3l	0	0.702472	0.0206653
Smg7	87.3044	68.9811	0.00215194		Tnfsf4	0.0158938	0.165901	0.0147829		Gdnf	0.00770037	0.717234	0.020303
Clk1	403.501	255.739	0.00216622		Gm26610	0.015949	0.199107	0.00424248		Urah	0	0.73278	0.0378657
Mettl15	1.82744	2.3618	0.00216659		Aqp9	0.0159865	0.229899	0.0317081		Erp27	0.00330125	0.753701	0.0474339
Lamtor1	31.023	53.0847	0.0021846		Zfyve28	0.0159976	0.459192	0.0397067		Tgif2-ps2	0	0.781558	0.0137335
Snx12	35.3714	39.7423	0.00219704		Pex11a	0.0166506	0.424991	0.035827		RP23-276J7,2	0.0101796	0.794235	0.0431651
RP23-300K5,1	18.0269	9.96819	0.00220686		Syt13	0.0166955	0.298978	0.0157634		Tmem59l	0	0.846396	0.0312565
Gm10167	4.3116	2.3173	0.00221855		Wasf1	0.0168077	1.63718	0.0265352		Hoxc4	0.00365712	0.958088	0.0457628
RP23-328P19,4	1.1832	0.389517	0.00222218		Gm15398	0.0173014	0.464578	0.0444687		Gm15128	0.00569075	1.02337	0.0112222
Crebrf	31.5708	17.0552	0.00224169		Ldb3	0.0173744	0.0816434	0.025377		Gpr31b	0.0123795	1.05535	0.0295524
Gm5539	1.81687	1.06551	0.00224449		Tnfrsf13c	0.0176083	0.307352	0.0370793		Gdap1l1	0.00845187	1.09956	0.0119308
Ggnbp2	87.3944	69.3724	0.00224811		Fsd2	0.017706	0.265615	0.00728795		Slc44a3	0.0131088	1.12138	0.0341192
Mier1	105.011	78.6971	0.00227244		Gm20900	0.017792	0.282562	0.0413909		Tnfsf13os	0.018253	1.1676	0.0372672
Aox1	22.6556	14.3677	0.00227969		Dfna5	0.0180641	0.557784	0.00898435		Lingo1	0.0031215	1.17182	0.00228136
Lingo1	0.0031215	1.17182	0.00228136		Tnfsf13os	0.018253	1.1676	0.0372672		Prrx2	0	1.3423	0.0183272
Ogfrl1	4.56218	7.95634	0.00231769		Itgae	0.0182661	0.148329	0.00753804		Gm15286	0	1.38776	0.0136574
Rrs1	14.6774	22.2279	0.0023295		Fam83h	0.0188127	0.180077	0.0457429		Wasf1	0.0168077	1.63718	0.0265352
Atrx	250.248	197.739	0.00235313		Gm15455	0.0194954	0.0766842	0.0155522		Chst5	0.0146924	1.82324	0.0245974
Elf1	49.9954	44.4669	0.00238319		Zfp831	0.0195245	0.13211	0.0107046		mmu-mir-703	0	2.16741	0.0217119
Bri3bp	0.83064	3.88757	0.00241235		Matn2	0.0198828	0.400555	0.0424321		Mir142hg	0	3.13892	0.0158449
RP24-360B3,1	71.9235	39.8628	0.00241488		Syna	0.0205047	0.144038	0.0139398
Il1r1	65.1285	47.7698	0.00242591		Gm14827	0.020581	0.0951702	0.014501
Usp40	32.1544	23.7437	0.00244783		8030451A03Rik	0.020764	0.199043	0.0179438
Taf15	81.8024	61.5385	0.00246064		Gpr162	0.0210299	0.47268	0.0169428
Car4	289.225	169.342	0.00249467		Gabrd	0.0215346	0.301593	0.0113001
Gfod2	32.1053	13.3075	0.00251166		Gm17224	0.0221825	0.827788	0.0010563
Hoxb5	37.6593	22.1452	0.00251646		Rhox2g	0.0222086	1.32481	0.0172446
Nme1	20.746	36.6216	0.00255668		Tlr12	0.0223358	1.19916	0.0329395
Zcchc6	76.1428	55.9966	0.00257215		4930511M06Rik	0.0224043	0.13685	0.0434657
Tex10	15.1586	22.9701	0.00257252		Cpne5	0.0232084	0.139574	0.0121871
Arid2	73.0127	54.4264	0.0025732		RP23-340E6,2	0.0237646	0.316939	0.0331851
Fgf11	0.956525	2.96158	0.00258266		2310030G06Rik	0.0244783	0.560249	0.00443416
Trim26	93.5116	62.0282	0.00261567		Zfp459	0.0245708	0.0706039	0.013132
Mob2	30.5295	22.0816	0.00261604		Slc35g1	0.0250688	1.58272	0.0166217
Imp3	34.2835	40.035	0.00262232		Cxcr3	0.0255824	0.550717	0.0313856
Lrch1	40.6764	28.1273	0.00262338		Serpinb1b	0.0261856	0.143604	0.010325
Rara	79.47	65.4345	0.002628		Nrap	0.0266771	0.0808529	0.015826
Zfp287	25.2028	16.1925	0.00266813		Gm26569	0.0267394	0.108577	0.0259326
Galnt18	65.6319	54.8831	0.00266842		A230028O05Rik	0.0270783	0.531423	0.0493951
Snhg12	112.746	76.814	0.0026707		Olfr78	0.0271833	0.17798	0.0329271
Cyyr1	237.75	184.961	0.00267621		Gm37010	0.0273548	0.289155	0.0193683
Gm37206	18.9568	11.8926	0.00268086		4833407H14Rik	0.0276453	0.368246	0.0390495
Bysl	9.23125	12.7379	0.00268822		Gfra2	0.0277419	0.314625	0.0360312
Zmynd19	7.09909	11.7082	0.0027039		Slc4a1	0.027848	0.110262	0.0329336
5330406M23Rik	39.0204	24.3267	0.00271667		Sohlh2	0.0278783	1.35281	0.0296782
Luzp1	131.421	88.6222	0.00273328		Axdnd1	0.0281308	0.132818	0.0358543
Mrpl52	107.58	138.914	0.00273737		Adgrb2	0.0281786	0.372503	0.0255898
Gm2396	0.0136076	0.170317	0.00276678		Myo5b	0.028543	0.278994	0.0237316
Xiap	131.831	91.2766	0.00277879		Negr1	0.0287231	0.145495	0.0170429
Bcl2l2	33.3682	25.6274	0.00280895		Slc4a5	0.0290128	0.883349	0.0407587
Ash1l	81.6069	59.0523	0.00281939		Gm9929	0.0293231	0.257137	0.0430896
Wdr61	17.9533	23.8691	0.00283246		Nrcam	0.02949	0.126542	0.0109546
Gm4070	508.068	287.027	0.00285003		Col23a1	0.0295557	0.398153	0.00646453
Grid2ip	0.00199488	0.0884074	0.00285844		Ltk	0.0302144	0.119264	0.0148109
Gm37364	22.71	14.4978	0.00285864		Gpr37	0.031246	0.0105841	0.020212
Tdrp	15.1247	8.6279	0.00286594		RP24-351O18,5	0.0312776	0.501092	0.0257679
Atp2a3	8.03348	13.0083	0.00286698		Ankrd55	0.0320955	0.0966062	0.0145589
Sh3glb2	89.0825	67.6875	0.00287313		Epn3	0.0340349	0.617005	0.0436082
Xbp1	209.659	184.126	0.0028745		Cxcr6	0.0346592	0.135939	0.0497275
Tnks2	138.251	90.4161	0.0028751		AC147266,1	0.0353998	0.28619	0.0430376
Mrps28	11.4778	16.0973	0.00292433		Gm15850	0.0358883	0.299821	0.0323078
Dmtf1	56.8961	38.9085	0.00295547		Ccdc13	0.0366666	0.215389	0.0281935
Gm38197	38.2513	22.6626	0.00295749		Ror1	0.0371766	0.271301	0.00153916
Micalcl	0.452164	1.71303	0.00296757		Gm14508	0.0375884	0.461425	0.0323819
Pole2	3.99981	7.52277	0.00297558		Gm37829	0.0375929	0.174151	0.00329054
Nop9	7.07317	11.3294	0.0030584		Gm6645	0.0385578	0.0129691	0.0466813
9230111E07Rik	3.38382	0.830052	0.00306411		D030040B21Rik	0.0387375	0.249569	0.0491574
Upf2	19.0851	16.4925	0.00306535		Areg	0.0387388	2.2675	0.0177055
Dohh	18.4917	26.656	0.00314369		Gm29100	0.0390241	0.132082	0.0426418
Sipa1l3	103.704	79.2693	0.00314864		Ly6d	0.0416863	0.36308	0.0389264
Fam46b	0.541042	1.97063	0.00317737		Nlrp1a	0.0426177	0.662939	0.0413896
Gm3362	2.41794	5.87901	0.00319657		Gm17305	0.0433759	0.180244	0.0308218
RP24-465E5,1	2.94696	0.785248	0.00321151		Nova1	0.0434963	0.111871	0.0495922
9930014A18Rik	1.96885	3.1986	0.00323946		4930455G09Rik	0.0439803	0.340334	0.00527184
Limk2	76.3042	57.0204	0.00323963		Gfra4	0.0440598	0.460175	0.00502015
Ifit2	89.8321	55.4049	0.00327262		Rps12-ps9	0.04483	0.191693	0.0245064
Desi1	28.1248	35.3379	0.00329051		Erbb3	0.0448961	0.390572	0.00701995
Gm37829	0.0375929	0.174151	0.00329054		Nrg2	0.0455576	0.415651	0.0436975
Pde1b	1.10885	5.04781	0.00330594		Pkp1	0.047211	0.507981	0.0439018
Gm5806	0.00265337	0.0409938	0.00333445		Nlrc4	0.0474008	1.29901	0.0256697
Ccser2	74.3338	59.8782	0.00333489		Gm5607	0.0479502	0.0917165	0.0205812
Angel1	16.0966	8.26463	0.00339521		Depdc7	0.0485308	1.78947	0.0159459
Rpp30	4.69652	10.2356	0.00340217		Cebpe	0.0498198	0.463629	0.0132388
Shf	27.9113	17.9159	0.00340323		Gm26881	0.0509545	0.443176	0.0477944
Tbpl1	42.017	25.1218	0.00343387		Mctp2	0.0511063	0.167369	0.00471217
4931406C07Rik	8.27554	9.68279	0.00343622		Ap3m1-ps	0.0518377	0.129172	0.00792256
Ppp1r12c	274.529	179.363	0.00345127		1700007K13Rik	0.0547966	0.275945	0.027289
Gm37589	20.7514	15.5034	0.00345993		Slc24a5	0.0549522	0.202485	0.0408879
Gm37621	5.35939	3.30881	0.00347158		Fcna	0.0555831	1.43612	0.03622
Uba5	44.7801	32.476	0.00347768		Enox1	0.0557138	0.270596	0.0128382
RP23-76J15,4	7.03612	4.14642	0.00349055		Gm38160	0.0581534	0.579434	0.0395
Ppt2	26.6007	38.0858	0.00349131		Ephb2	0.0581911	0.333555	0.0144036
3425401B19Rik	0.00523081	0.258875	0.00349641		Cd1d2	0.0599206	0.195468	0.00110651
St6galnac6	11.0846	16.8232	0.00349846		AA543186	0.0608511	0.286894	0.0409163
Ero1lb	2.21204	4.20284	0.00351189		BC006965	0.0608566	0.224306	0.0369087
Pvrl1	1.35898	4.44054	0.00351415		Alox15	0.0619111	0.435266	0.0447542
Dennd3	93.8174	55.3154	0.00354403		Lrrc2	0.0639148	0.298278	0.045263
RP24-333I1,2	9.08894	2.38515	0.00354477		Bex2	0.0647173	0.685477	0.0232078
D130040H23Rik	8.1307	4.64444	0.00355288		Acsbg1	0.0660295	0.455115	0.0245696
Cnbp	123.269	166.674	0.00355357		Spib	0.0667009	0.47343	0.0429701
Ifi203	193.784	121.68	0.00356545		Gm5422	0.0674953	0.140308	0.0239717
E2f1	8.93227	11.7165	0.00359565		Islr	0.0677424	0.911446	0.0198574
Tshz2	72.7671	54.3373	0.0035975		Gm10521	0.0686693	1.19513	0.040748
Socs5	31.01	24.3537	0.00359754		Sla2	0.0695225	0.699952	0.0386915
Akap13	249.887	170.228	0.00362079		Bach2os	0.0705153	0.312589	0.0468036
Nacad	0.390803	0.931498	0.00363528		Bpifb1	0.0706802	0.190014	0.0415814
Gda	130.293	98.9576	0.00363614		Ankrd66	0.0713896	0.668623	0.0208793
Zfp169	13.0705	10.7354	0.0036364		RP23-131F7,2	0.0715633	0.258492	0.04757
Got1	14.5995	25.9627	0.0036423		Pax5	0.0725529	0.569193	0.000291165
Depdc5	44.9453	32.5638	0.00368343		Gm8394	0.073967	0.212856	0.038933
Foxk1	38.8606	30.7622	0.00368746		Sarm1	0.0741669	0.746933	0.0132398
Plcg1	260.903	166.661	0.00368861		Scn8a	0.0747316	0.73974	0.0349762
Phf12	70.8077	46.6944	0.00369515		Hoxc10	0.0760227	0.408174	0.0312306
Btbd3	112.005	80.3044	0.00371621		Tns4	0.0770519	0.709267	0.0440099
Acp1	8.73518	18.2702	0.00372536		Gm1818	0.0780187	0.406763	0.0408913
Nlrx1	4.74317	5.75362	0.00372729		Gm15964	0.0786162	0.458015	0.026778
Gnat1	17.7309	11.53	0.00374471		Stra6	0.079902	0.904803	0.00577909
Sbf2	73.2051	58.8438	0.0037531		A430093F15Rik	0.0806909	0.413254	0.00515904
Mgrn1	61.2804	47.5251	0.00380005		Fam132b	0.0810088	0.675835	0.0277826
Mast4	498.37	328.027	0.00380743		Sytl3	0.0812703	0.44267	0.00613724
Clip1	73.7258	52.8923	0.00381453		Amica1	0.0816624	0.9224	0.0356269
Parp14	252.351	154.493	0.00382391		Brsk2	0.0820003	0.509553	0.00450708
Csgalnact1	44.6117	33.0842	0.00382542		RP24-351O18,4	0.0828749	0.658868	0.0345054
Stk38l	8.68627	13.0366	0.00387158		Gm6981	0.0837226	0.580239	0.0419978
Tesc	0.264867	1.16361	0.00388449		Sobp	0.0840717	0.523303	0.021944
Kank3	216.486	161.792	0.00389257		Pax6	0.0845019	2.70316	0.0392005
Tldc1	1.96053	3.87349	0.0039136		RP23-38L11,3	0.0859114	0.943186	0.0321744
Gvin1	290.957	220.345	0.00394258		Olfr111	0.0873187	2.01987	0.0214977
Gucy2g	0.00186238	0.0606964	0.00395681		Gm16268	0.0894286	0.313844	0.0269581
Ccdc88c	37.2642	27.0562	0.00397404		Arhgap24	0.0917052	1.22214	0.013005
RP23-189N6,2	8.48335	6.12429	0.00398341		Sbk3	0.091718	0.439992	0.0230652
RP24-404P10,7	4.64569	2.92107	0.00401077		Gpm6b	0.0923496	0.965832	0.030493
Ankrd17	203.101	140.307	0.00402001		Rasal3	0.0934196	1.77338	0.0257389
Pgbd5	0.58179	1.43283	0.0040357		Gm27021	0.0956246	0.284224	0.0141184
Akap2	245.745	196.751	0.00405143		Gm16194	0.0965546	2.36204	0.0303402
Hspbp1	9.45095	15.1877	0.00406399		2210417A02Rik	0.0970064	0.945444	0.030039
Sugp2	50.7765	36.2215	0.00412295		Arhgdig	0.0993138	1.95439	0.0388503
Vldlr	6.13631	1.01708	0.00413502		Ccdc73	0.099354	1.71311	0.0254946
Lincpint	140.071	96.5428	0.00414929		Foxa1	0.10035	0.357514	0.032591
Wdr36	16.9827	25.4012	0.00415413		Insl6	0.102423	1.01489	0.0296746
Tma16	9.8689	16.9519	0.00415625		Msmp	0.102715	1.02135	0.0209777
Snrpf	19.6287	26.7498	0.00417637		BC039771	0.104325	0.504074	0.0118695
H2afz	136.064	170.371	0.00417999		Acot6	0.105389	0.270283	0.00587643
Batf2	51.2046	39.5678	0.00422705		Sdr42e1	0.105786	0.924006	0.0265104
BC068281	9.6475	6.96462	0.0042352		Erc2	0.106032	0.644626	0.0358293
Gm26610	0.015949	0.199107	0.00424248		Gm10134	0.106109	2.65941	0.0404188
Dock7	2.77574	13.1467	0.00426639		RP23-181P9,3	0.108148	0.299326	0.041772
Plcb1	192.716	116.07	0.00426758		Hcn4	0.108899	0.544835	0.0378588
Anxa3	297.989	229.959	0.00427673		Reep6	0.108943	1.55198	0.0232849
Slc7a7	78.0123	48.9755	0.00428018		Gm14414	0.110239	1.05943	0.0114307
Arid4b	44.2636	30.3481	0.00428592		Gm4887	0.111814	0.275248	0.0119337
Cers6	2.07881	14.4342	0.00429631		Cgref1	0.115324	1.0054	0.0077501
Myo1b	300.969	187.763	0.00430476		Hmcn2	0.115353	0.867622	0.0210893
Dip2a	52.2269	38.0439	0.00431898		Gm14416	0.116754	0.538847	0.00888144
Slc35e2	20.6995	12.814	0.00434213		2810021J22Rik	0.116968	0.770876	0.0151202
Sox13	124.91	73.3061	0.00438082		Trac	0.117941	0.980817	0.0365185
Bcorl1	29.1466	21.1799	0.00438785		Ebf4	0.117961	0.645608	0.0428631
2310030G06Rik	0.0244783	0.560249	0.00443416		Klhdc8a	0.118612	0.361733	0.0136799
Rora	4.96465	6.59147	0.00443685		Mettl21b	0.120029	0.385643	0.0117595
Dnajc7	135.44	92.1619	0.0044599		Psg22	0.120801	0.557991	0.0354492
Gm9824	0.187543	0.525335	0.00449745		Pcolce2	0.121644	2.65326	0.0264911
Mns1	4.63176	1.21305	0.00449978		4632428C04Rik	0.12194	0.460913	0.00518057
Brsk2	0.0820003	0.509553	0.00450708		Gm10069	0.122081	0.789063	0.0163503
Fus	450.549	332.777	0.00452191		1700018L02Rik	0.123231	0.430129	0.0471961
Adgra1	0	0.224252	0.0045332		RP23-42M8,2	0.123469	2.10506	0.0193297
Mcm5	19.3093	25.9228	0.00454697		A530040E14Rik	0.124767	0.760674	0.0291494
St7	8.35951	17.0781	0.00457184		Rab19	0.1258	1.15851	0.0425706
Tmsb4x	1470.72	1784.62	0.0045976		Rnf208	0.126842	1.21447	0.0385015
Krit1	82.838	64.3779	0.00460282		Gm3222	0.127186	0.279884	0.036082
Wdr13	52.1984	35.8005	0.00461314		Elf3	0.127571	0.547486	0.0493329
Rab11fip2	21.8841	14.0099	0.00463649		Slc46a1	0.129713	1.5227	0.021069
Adamts6	5.45723	2.8912	0.00464319		Morc1	0.130359	1.88167	0.0431473
Egfl7	2230.97	1478.31	0.00466447		4632411P08Rik	0.134053	0.477106	0.0086662
Pmaip1	3.51571	7.99026	0.00467427		Gm11675	0.134449	0.0104576	0.0428929
Gm37320	5.73101	3.63456	0.00470548		Gad1-ps	0.13484	0.727292	0.0335615
Tcf4	1022.46	694.796	0.0047081		Pcsk9	0.134895	0.938178	0.0320228
Mctp2	0.0511063	0.167369	0.00471217		Espn	0.136874	1.05663	0.00982523
Herc6	32.412	21.0051	0.00472069		Arhgap15	0.139453	1.38967	0.0183676
Lrrc75a	1.06086	3.69794	0.00472687		Kmo	0.139981	0.465564	0.0440487
Gm37500	0.99596	0.053064	0.00473278		Gm11613	0.140242	0.485082	0.0392752
Aspscr1	69.066	46.9709	0.00473488		Ffar2	0.140359	0.72421	0.0269614
Mapk8ip1	0.425741	1.58876	0.00474731		Adcyap1r1	0.141486	0.654073	0.0449175
Fam195b	25.7485	35.2868	0.0047488		Tmem14a	0.142226	0.534349	0.0467957
Gm28791	8.39337	5.40058	0.0047526		Gm12922	0.143925	0.923678	0.0151034
Stoml1	11.7618	10.3359	0.00475585		Bsn	0.145179	0.916771	0.00489863
Arid3b	19.1738	14.374	0.0047648		Krt16	0.145706	0.796508	0.0451992
9530068E07Rik	46.8573	63.1764	0.0048041		Cyp1b1	0.148108	0.70033	0.0402977
Oasl2	258.703	154.796	0.00481378		Cacna1i	0.148125	0.43335	0.044914
Dis3	10.9256	14.5106	0.00486703		Ribc1	0.149571	1.35334	0.0453182
Kat6b	80.2888	53.8964	0.00487416		Nyap1	0.150452	1.24785	0.0283873
RP24-500I24,6	18.6501	8.614	0.00489283		Gm1848	0.151716	0.275337	0.0428666
Bsn	0.145179	0.916771	0.00489863		Hmgb1-ps8	0.153587	1.31703	0.0482088
Shmt2	20.8486	34.6322	0.00490651		Gm14150	0.156443	0.468788	0.035352
Ruvbl2	20.8958	33.6026	0.00492836		Ksr2	0.156608	0.782255	0.0104932
Gpatch2	30.2701	21.7292	0.00493066		RP23-325M7,4	0.157724	0.352019	0.0358922
Hhipl1	3.44924	2.71452	0.00499342		Gm37748	0.15808	0.333066	0.023714
Gfra4	0.0440598	0.460175	0.00502015		Slmo1	0.15821	0.57078	0.0194435
Hist1h4d	213.855	361.523	0.00502746		Mdga1	0.163142	1.61827	0.0203547
Serpinc1	15.8466	6.83613	0.00503306		Steap1	0.16319	6.52062	0.0333484
Bcl2l12	17.2729	21.9668	0.00503329		Lrrc15	0.165028	2.70324	0.0331594
Akr1b3	37.4814	54.2466	0.00503862		Gm26935	0.165257	0.926342	0.0265829
Mc1r	3.41507	1.39881	0.00503959		Psd	0.167434	0.596022	0.0482543
Sh2d5	103.561	55.1532	0.00506513		Gm6397	0.167762	0.36714	0.0139479
Ercc6l	2.67004	4.51399	0.0050753		Adamts20	0.168977	0.554093	0.0425287
Kcng3	1.20555	0.296361	0.00508911		Dpp4	0.169979	0.521209	0.0241289
Micu3	14.5045	11.0489	0.00510395		Gm6142	0.171539	1.12778	0.0436925
Mn1	27.048	15.8478	0.00511207		Gprin1	0.173894	1.46338	0.0194367
Tspan15	51.9363	43.6349	0.00511899		Gm10169	0.174516	0.602059	0.031085
Gm6225	3.68945	1.4627	0.00512526		B430305J03Rik	0.174731	0.560296	0.0219297
Arglu1	80.8405	56.5841	0.00514127		Fgf5	0.174903	0.011948	0.046682
Rnf141	26.7754	21.2364	0.00514434		Zfp239	0.176901	0.881243	0.0201853
Pcnt	18.5522	14.9088	0.00514822		Fads6	0.178897	0.227806	0.0441276
Uqcr10	52.7409	85.8684	0.00515349		Gm7488	0.18038	0.466842	0.0362093
Sgms1	90.7055	58.6289	0.00515729		Ip6k3	0.182928	0.652248	0.0137244
A430093F15Rik	0.0806909	0.413254	0.00515904		Xlr3a	0.18313	1.38279	0.0379114
Ppp6r2	18.8327	14.7871	0.00516221		Gm9824	0.187543	0.525335	0.00449745
4632428C04Rik	0.12194	0.460913	0.00518057		Gm15411	0.188094	0.476294	0.0477775
Grsf1	30.0628	43.4875	0.00519324		Gprasp2	0.189824	1.1724	0.0398098
Ssh2	90.7605	70.9184	0.0052433		Gm5884	0.194092	0.630353	0.0232902
Gm4841	12.4055	6.90187	0.00524676		Dgat2	0.198655	1.15767	0.0108256
Slc26a10	2.26122	5.46541	0.00525124		Htr7	0.199312	0.995749	0.0393429
4930455G09Rik	0.0439803	0.340334	0.00527184		Gm14373	0.201905	0.280596	0.0142928
Wdr91	17.8331	22.8704	0.00529486		AU018091	0.206788	1.52526	0.0398654
Eif4a2	408.232	307.058	0.00537019		Gm8494	0.210379	0.423892	0.0482308
Dgcr8	27.0144	20.633	0.00537857		Gm21399	0.213408	0.39178	0.015212
RP24-161C20,4	14.0817	8.12775	0.0054055		5730559C18Rik	0.218019	3.56362	0.0209355
D130019J16Rik	12.6061	8.41846	0.00540589		Ssc5d	0.219556	1.42186	0.0128341
Whsc1l1	142.545	107.261	0.00542722		Serinc2	0.221442	1.7854	0.00889472
Triap1	8.62081	13.1743	0.00542751		Gm5466	0.224863	0.534456	0.0379125
Vps54	61.429	44.3566	0.00545656		Sp6	0.235111	0.38422	0.0132265
Ifit3	85.5795	53.4966	0.00545909		Rorc	0.236086	0.788759	0.0408447
Acot11	0.85652	1.76023	0.00546291		Dok7	0.243582	1.09242	0.0462901
Hist1h3b	54.1484	106.91	0.00546592		Ggt7	0.24759	2.47048	0.0323184
Gm38142	2.72855	1.22151	0.00547176		Pilrb1	0.248479	4.05096	0.0490586
Stx1a	33.6001	17.8243	0.00547869		Gm7582	0.254689	1.08806	0.0401505
Mfap3l	13.5985	9.56003	0.00547965		Gm26617	0.261328	0.0704167	0.0469133
Dhx32	27.5689	17.8594	0.00548839		Tesc	0.264867	1.16361	0.00388449
Gm37469	3.98316	1.98884	0.00549343		Gm5578	0.268182	0.315853	0.0113663
Hap1	9.9024	4.56836	0.00552337		A330074K22Rik	0.269766	1.46751	0.02853
Tmc4	9.15694	5.91259	0.00552651		Tfr2	0.272145	0.840614	0.0257341
Meox2	166.634	115.648	0.00554659		Chit1	0.286116	0.804997	0.0323296
Gm37978	12.4662	6.84656	0.0055522		Bmp7	0.291784	4.18347	0.0102453
Rnpep	98.6072	80.8493	0.00559084		Sell	0.293519	2.22082	0.0294348
Gm38056	6.32492	3.96867	0.00559692		Gm37347	0.30015	1.03737	0.0457192
Hoxd4	120.756	67.1838	0.00562726		Mbp	0.304563	2.15474	0.0186413
B4galt2	4.67983	11.1648	0.0056277		Rdh1	0.307447	0.103506	0.0489858
RP23-429E19,4	7.04711	4.60215	0.00566222		Sgk2	0.309723	0.908526	0.014582
Trim12a	54.6539	34.197	0.00567137		Fhod3	0.313173	2.83111	0.0206898
Baz2b	133.971	102.36	0.00567381		Rab44	0.317982	1.31126	0.0274719
A930004J17Rik	24.8017	17.1344	0.00572285		Cercam	0.324329	1.80762	0.0169553
Gm4673	4.14737	3.45591	0.00572462		Gpr176	0.327891	2.35028	0.0315836
Shroom2	62.9715	33.7804	0.00572483		1700028E10Rik	0.33181	0.633684	0.0359753
Fancl	6.70434	3.30415	0.00573462		Il24	0.333688	1.62826	0.0217891
Stra6	0.079902	0.904803	0.00577909		A930007I19Rik	0.338614	0.940606	0.0429074
Birc5	24.5555	34.7292	0.00577957		Trim54	0.342563	0.616596	0.0241269
4932438A13Rik	122.058	96.4587	0.0057869		Tnnt3	0.349192	0.0877754	0.0286499
Plekha1	150.742	116.2	0.00580996		Cacnb1	0.356253	3.04073	0.0132401
Pgrmc2	18.9776	24.0053	0.00581564		Elovl7	0.35664	1.14796	0.0241538
Uqcrc1	60.4394	89.1734	0.0058285		Gm14735	0.357365	0.0216827	0.0285419
Bcl11b	0.00107331	0.54046	0.00585621		Golga7b	0.359381	0.558648	0.0111939
Adora1	0	0.179764	0.00586003		Ereg	0.367506	3.30454	0.0367621
Ncaph	15.1965	22.7783	0.00586442		45174	0.367563	3.04941	0.0111798
Acot6	0.105389	0.270283	0.00587643		Btla	0.379321	1.88914	0.0456582
Frmd4b	119.508	78.7889	0.00589031		Nlrp1c-ps	0.382852	1.90678	0.0379353
Mfsd10	64.3603	51.9077	0.00589357		Nacad	0.390803	0.931498	0.00363528
Nfib	240.12	171.919	0.00590101		Drp2	0.392042	0.955381	0.0446357
Chdh	0.00947581	0.07311	0.00591427		Vmn2r-ps45	0.394205	0	0.0103085
9130024F11Rik	0	0.129756	0.00591683		Smoc1	0.397583	1.2034	0.0105909
Dst	70.302	45.1481	0.00599617		Gm15487	0.400408	1.11446	0.0231159
Aprt	74.4338	120.135	0.00603888		Ntrk2	0.40714	1.02686	0.0462811
H2-Q4	331.909	264.737	0.00610017		Gm4419	0.423329	1.32751	0.0452449
Slc9a7	0.0140807	0.482857	0.00610877		4933431K14Rik	0.424978	0.861468	0.0178085
Pik3r1	120.722	79.6081	0.0061371		Mapk8ip1	0.425741	1.58876	0.00474731
Sytl3	0.0812703	0.44267	0.00613724		Cct8l1	0.427408	0.0764815	0.040468
Mgst3	4.94673	9.602	0.00615184		Plxdc2	0.427535	1.30503	0.0284571
Pcdhgb8	14.2226	9.12776	0.0061682		Fstl3	0.42883	4.97344	0.0180363
Pan3	200.449	147.609	0.00617787		Gm26672	0.441076	0.685318	0.00955467
Mndal	212.92	142.853	0.00619534		Tnfaip6	0.443805	2.26	0.0421099
Gm37626	2.91603	2.21454	0.00620257		Hgf	0.445529	1.52044	0.0334585
Spg21	10.0355	15.4283	0.00620537		Gm28096	0.446922	0.621086	0.0252133
Pgam1-ps2	0.829543	1.38632	0.00622426		Heyl	0.447642	1.1213	0.000424329
Gbp6	158.896	96.1102	0.00623634		Micalcl	0.452164	1.71303	0.00296757
Cpne8	91.5715	56.7394	0.00626991		Gm38227	0.456694	1.10464	0.0215911
Atp11c	34.7703	29.7787	0.0062815		Gm2423	0.461664	1.58907	0.0275713
Hist1h4f	37.4073	75.9062	0.00631139		Agap2	0.479137	0.85465	0.00138769
Zdhhc21	38.5871	26.56	0.00633316		Tusc5	0.483482	1.45394	0.0254901
Setdb2	31.9019	22.4822	0.0063782		Bnc1	0.48769	1.78266	0.0414673
Cers4	36.1405	19.225	0.00638425		Gm4117	0.49398	0.3307	0.000791349
Cox18	36.7062	25.5335	0.00638701		Gpr135	0.497277	1.31286	0.0153925
C230085N15Rik	0.00314825	0.0658965	0.00639919		Prr15	0.508351	0.934802	0.0144293
Igflr1	0.643088	0.0643699	0.00644313		Gm13461	0.516348	1.00862	0.0281534
Acpp	1.41305	3.70341	0.00646073		Gm5898	0.519432	1.92499	0.0450693
Col23a1	0.0295557	0.398153	0.00646453		Akr1c13	0.525402	2.25203	0.0406331
Rn7sk	31749	25592	0.00649643		Myo18b	0.532107	1.45181	0.0210701
Gm37297	12.5859	8.04832	0.00650318		Odf3b	0.538369	1.05962	0.042105
1110034G24Rik	2.25342	3.22366	0.00652159		Xylb	0.540017	1.53767	0.0233267
Src	3.92464	15.2156	0.00652549		Fam46b	0.541042	1.97063	0.00317737
Nrf1	46.4726	40.673	0.00653157		Hist2h2bb	0.55427	2.28305	0.0182354
Angptl4	49.7024	64.9046	0.00654537		Zkscan4	0.56126	1.52893	0.0433269
Nup37	5.07153	9.94741	0.00655934		Bhlhe41	0.562827	3.43856	0.0186182
Gm19721	46.7847	32.533	0.00656319		Nkain1	0.56388	5.1729	0.0112472
Ric8b	21.2446	15.2242	0.00659299		Gm37159	0.564086	1.16096	0.0221973
Otud3	13.9613	8.56705	0.00659981		Ptges3l	0.565617	3.04361	0.0173525
Nlgn2	42.5897	20.6687	0.0066013		Cd83	0.572045	4.34757	0.0314664
Hist3h2a	10.112	18.4429	0.00663833		Gm16325	0.575265	0.159086	0.0182428
Zfand2b	18.0539	12.7809	0.00663882		Smim1	0.576395	0.973661	0.0290465
Eif2s3x	68.5439	90.6151	0.00667148		Gm11769	0.580456	1.51734	0.0104691
Mtrr	4.65484	6.92878	0.00669316		Celsr3	0.581496	1.59808	0.00721515
Phip	113.14	83.7018	0.00669482		Pgbd5	0.58179	1.43283	0.0040357
Zfp740	51.5911	41.9891	0.00669659		Tfap2a	0.596977	4.56055	0.038161
Parp4	38.0591	32.3865	0.00670573		Vgf	0.600469	5.45397	0.00145249
Ddx58	168.439	99.2118	0.00671344		Gpr132	0.601183	2.90037	0.028553
Twist2	1.38419	7.95988	0.00674282		Aldh1l2	0.603792	2.32203	0.0257636
B4galnt4	0.0134337	0.124868	0.00675892		Mnd1	0.604678	3.39107	0.0449842
Gm37139	5.1206	2.78104	0.00677228		RP24-103L16,5	0.612576	1.05892	0.0270544
Rtf1	34.2773	23.1028	0.00680545		D830025C05Rik	0.617162	1.49375	0.0180746
Rgl2	155.676	112.506	0.0068076		Zfp963	0.619011	2.62755	0.00863525
Gm7901	0	0.145279	0.00682355		Hcn2	0.621578	1.72024	0.0240947
Gm36933	39.4426	24.8044	0.0068394		Car9	0.627989	1.76466	0.0264249
Setd3	128.788	88.5424	0.00684169		Gm10177	0.637582	1.69394	0.0315077
Phf3	96.5987	69.4139	0.00687707		Rasgrp4	0.63997	3.33199	0.0447523
Gm26703	11.4227	5.79972	0.00688966		Igflr1	0.643088	0.0643699	0.00644313
Rab20	7.9661	13.0526	0.00689319		RP24-447I18,1	0.643553	0.273885	0.0100892
Gm8355	3.52704	6.90493	0.00691408		Ncs1	0.653719	5.67173	0.0179153
Pydc4	147.055	63.4514	0.00691923		Pax9	0.658194	2.4123	0.0249367
Rasl11a	1.9077	4.91605	0.00693018		Vdac3-ps1	0.66029	0.784567	0.0317106
Stx11	7.54469	10.6913	0.00693569		6330403L08Rik	0.661439	1.49024	0.0183599
Fbxl17	44.8244	27.7472	0.00696313		Gm26588	0.666048	0.295862	0.0308202
Umps	6.13314	12.2922	0.00699843		Gm10778	0.671939	2.35831	0.0293556
Erbb3	0.0448961	0.390572	0.00701995		Agpat9	0.67235	3.51027	0.0337734
Snrpd1	35.2435	51.5284	0.00702106		Nhej1	0.674593	2.63197	0.0371413
Casp4	116.562	75.7082	0.00702585		Gm17249	0.675913	0.355749	0.0393234
Pparg	17.6409	25.846	0.00705626		Fam151b	0.67908	1.42952	0.0107407
Apcdd1	13.2388	10.247	0.00706662		Tbx1	0.680759	3.06031	0.0450992
Mgat4a	128.658	85.274	0.00709556		Echdc2	0.699959	3.4326	0.0157805
Cnpy3	28.4622	35.1416	0.00710284		Spon2	0.711344	1.13088	0.0291508
Isca2	18.0171	24.061	0.00710434		Mapt	0.712585	1.76932	0.0175009
Gm37510	10.0837	4.78153	0.00711126		Gm5564	0.716603	1.63376	0.0344849
Ppid	61.9932	86.0747	0.00711741		Gm18529	0.719663	0.019562	0.00880916
Nrip3	0.00525487	0.242293	0.00712074		Epdr1	0.72278	2.64671	0.0252376
Serp1	20.8431	31.5458	0.00714526		Gm11451	0.734817	2.19969	0.0196921
Cntln	15.3974	11.1686	0.00715595		Lrp3	0.736149	1.88317	0.046654
Nup107	9.71834	15.0133	0.00716827		Tyro3	0.736827	4.3861	0.045364
Lrrc18	3.86592	0.885882	0.00716954		Phex	0.74016	0.177419	0.0171668
Boc	1.74365	2.85146	0.00717397		Nr5a1	0.746379	5.1073	0.020328
Spcs2	22.7987	30.2482	0.00719678		Has3	0.748283	1.74918	0.00176271
RP23-15K13,2	13.4082	7.45895	0.00720007		Hist2h2be	0.751495	1.70326	0.0162992
Repin1	10.1213	16.2025	0.00720565		Tgfb3	0.752389	2.4988	0.0362087
Celsr3	0.581496	1.59808	0.00721515		Tiam1	0.755578	3.75716	0.0485008
Copz1	38.7334	58.3261	0.00724446		Gm14817	0.762456	2.5693	0.0331307
Nhp2l1	58.874	85.6484	0.00725841		Gm9625	0.770579	1.48009	0.0227756
Fsd2	0.017706	0.265615	0.00728795		Tbx15	0.773985	4.75158	0.0240801
RP23-407I6,6	14.075	8.01233	0.00731417		C130050O18Rik	0.775375	1.96024	0.0250571
Gm37171	3.2886	0.392722	0.00734522		Cenpw	0.784464	1.91715	0.00904228
Ttc26	5.78233	2.94536	0.00736252		Gm17089	0.796019	1.04724	0.0274833
Bcap31	51.4792	75.6214	0.00736531		Ufsp1	0.798271	2.25936	0.00897586
Filip1	41.1829	23.565	0.0073879		Pstpip1	0.800195	8.59149	0.0402146
Kirrel3os	4.85483	2.17928	0.00744172		Gm773	0.804448	5.95177	0.0457537
Abt1	6.37692	10.3888	0.00745022		Mpv17l	0.805751	2.00327	0.0409045
Hoxd8	110.142	76.5543	0.00746003		Spsb4	0.807626	3.25239	0.00805284
Slco5a1	2.68239	1.05206	0.00746814		Fgd2	0.810164	5.58147	0.0418838
Rps13-ps2	1.112	3.0351	0.00747429		Rab30	0.813124	1.61103	0.0125093
Prkg2	0	0.158235	0.00748778		Cyp27a1	0.813856	3.95496	0.0358604
Exoc3l	76.0894	52.3813	0.00749386		Dtx4	0.815568	3.37671	0.0104491
Prex2	336.582	232.815	0.00749798		Plekhh1	0.828174	1.9572	0.0279944
Psmb3	57.73	80.5643	0.00750483		Pgam1-ps2	0.829543	1.38632	0.00622426
Osgin2	12.5276	6.12835	0.00750546		Bri3bp	0.83064	3.88757	0.00241235
Gm4707	37.7201	22.8799	0.00751922		Wdr54	0.831107	1.57279	0.030341
Dok1	12.0127	14.8522	0.0075281		Echdc3	0.833416	1.95856	0.0329557
Itgae	0.0182661	0.148329	0.00753804		Atp1a3	0.836726	11.4015	0.0349402
Dppa4	2.47964	7.00962	0.00757595		Gm10136	0.853118	1.84059	0.0499896
Alkbh7	1.06722	3.18774	0.00761195		Acot11	0.85652	1.76023	0.00546291
Cuedc1	49.6636	39.4985	0.00761682		Zakit	0.863657	2.70212	0.0432681
Xylt1	59.5854	33.7341	0.00762939		Fam134b	0.865857	2.72272	0.0230871
Gbe1	10.7639	7.08387	0.007631		Dusp14	0.873475	4.04959	0.0350055
Atp7a	43.3066	36.235	0.00769783		Spocd1	0.876934	2.09141	0.0124367
Cox6b1	240.507	320.22	0.00770604		Wipf3	0.887806	1.93894	0.0316555
Cbwd1	3.57333	6.5168	0.0077111		Sdc2	0.901008	4.93508	0.026982
Ccm2l	221.016	141.833	0.00773145		C330013E15Rik	0.901283	1.48065	0.0296367
Cgref1	0.115324	1.0054	0.0077501		Star	0.902532	1.80078	0.0153432
Son	333.094	241.274	0.00775633		Zfp558	0.910929	1.25563	0.0271451
Mllt3	59.2118	31.4652	0.00777826		Gm3608	0.927283	1.18511	0.0207102
Endog	2.03556	4.31048	0.00778074		Icosl	0.931254	3.89988	0.0156875
Dus4l	2.3041	3.68936	0.00778287		Ube2cbp	0.932557	1.98922	0.0453299
Snapc3	72.8947	42.4732	0.0077981		Zfp712	0.943737	1.88367	0.0116516
B4galt5	40.811	56.3622	0.00782528		Ska1	0.948901	2.19092	0.0306609
Kcna6	6.81969	3.06845	0.00782677		Tex19,1	0.949655	4.65069	0.014077
RP23-4H14,1	3.13676	1.60879	0.00782898		Fgf11	0.956525	2.96158	0.00258266
RP23-149A1,2	12.4853	5.65911	0.00787932		Nanp	0.958781	3.82198	0.0314521
Ubr1	46.1435	32.5585	0.00789016		Pex11b	0.961706	0.545402	0.039234
Ric1	68.982	52.0488	0.00789317		Dscc1	0.972491	1.8121	0.0197341
Zfp28	12.2645	8.45275	0.00789529		Wnt9a	0.98122	0.779412	0.00188898
Gm37033	41.8055	27.4739	0.00789599		Rgs20	0.987371	2.17164	0.0287889
Zer1	28.8811	19.7101	0.00791354		Gm12352	0.989098	1.61768	0.0498466
Reep5	31.8257	44.3911	0.00791615		Syce2	0.992516	3.28914	0.0161948
Pik3r4	37.55	26.0441	0.00792161		Cfh	0.995663	1.68268	0.0328766
Ap3m1-ps	0.0518377	0.129172	0.00792256		Gm37500	0.99596	0.053064	0.00473278
Ybey	1.43157	1.01494	0.00792314		2010015M23Rik	1.01564	1.29801	0.0146476
Nqo2	16.0398	11.4148	0.0079585		Ednra	1.01851	2.17835	0.0445297
Slc52a2	6.36383	7.98826	0.00797531		Adam1b	1.02389	0.222957	0.0416337
Dhfr	3.41417	5.06236	0.00798785		Scrt2	1.02666	0.217746	0.028373
Ndnl2	2.93056	3.72866	0.0079982		Fam120aos	1.0277	2.42415	0.00822077
Samd9l	101.97	70.7587	0.0080133		Arsi	1.03339	3.41755	0.0423854
Prmt1	51.5817	66.93	0.00802706		Nlrp3	1.05305	5.72187	0.0443993
Tcf19	24.0458	18.138	0.00803376		RP23-97M20,1	1.06019	2.28248	0.0248024
Mapk15	11.1894	5.29132	0.00803425		Plek2	1.06063	2.45926	0.0112069
Spsb4	0.807626	3.25239	0.00805284		Lrrc75a	1.06086	3.69794	0.00472687
Rbm39	459.643	372.291	0.0080536		Alkbh7	1.06722	3.18774	0.00761195
Gm13387	55.776	27.59	0.00809978		Gm12059	1.0719	0.440059	0.0153826
Gm11632	4.375	0.236906	0.00810526		Matk	1.07555	2.74033	0.0427574
Cog4	57.7737	34.6255	0.0081267		Adcy7	1.0759	10.0153	0.0120947
Cdk8	58.2785	42.4425	0.00813131		Fbxl16	1.07904	3.83185	0.0455187
Gm38399	126.296	92.2194	0.00819242		Gnb1l	1.08808	2.26678	0.0213937
Il6ra	6.30686	12.3196	0.00821607		Ttyh1	1.1041	2.62924	0.00991723
Gm26575	1.4193	0.808827	0.00821642		Pde1b	1.10885	5.04781	0.00330594
Fam120aos	1.0277	2.42415	0.00822077		Rps13-ps2	1.112	3.0351	0.00747429
Fndc3a	132.793	96.9997	0.00822256		4933424M12Rik	1.11709	0.364387	0.0456302
Gm26890	5.46806	2.61593	0.00822275		Rfesd	1.12164	2.15991	0.034052
Crtam	0.0077845	0.134987	0.00825298		Gm15720	1.12452	4.29586	0.0303737
Orc1	2.36792	4.10411	0.00826007		Pla1a	1.13347	4.98281	0.035586
Fbln2	104.413	174.209	0.00828614		Satb2	1.14108	3.60058	0.0166848
Pcdhgb2	34.4201	23.6166	0.00829158		Gm16433	1.14196	2.71699	0.0349191
Esco2	12.0616	6.49553	0.00832678		Arhgap9	1.14767	6.96711	0.0231868
Map3k7	43.2481	33.2212	0.00834909		Gm16589	1.15035	0.59704	0.0258311
Mss51	4.56399	2.11172	0.00835732		Gcat	1.1579	4.52668	0.0492583
Gm13243	7.64188	2.59454	0.00838021		Slit1	1.17319	3.61555	0.0278451
Araf	99.779	65.5993	0.00838312		Rslcan18	1.17682	0.315243	0.0200782
Gm12940	104.745	70.6821	0.0083897		Gm38300	1.18277	0.763409	0.0135
Tiparp	20.7715	28.0082	0.00840043		Eno1b	1.18282	2.02178	0.0289949
RP23-23C4,4	11.0123	7.17418	0.00843239		RP23-328P19,4	1.1832	0.389517	0.00222218
Irf3	74.2869	59.5274	0.00844395		Stard10	1.19305	4.02594	0.0315159
Grap	48.2865	36.5452	0.00844487		Gm8730	1.1958	2.41856	0.0485143
Limk1	2.14977	5.69012	0.0084643		Gm3272	1.19841	2.42368	0.0429631
RP23-173N16,4	5.54736	3.27385	0.00849461		Kcng3	1.20555	0.296361	0.00508911
Lcorl	58.539	41.8648	0.00855359		Gm6030	1.2283	2.45995	0.0104623
Gm38375	10.2959	5.8582	0.00856069		Gm34294	1.23377	0.481984	0.0428823
Ankrd13b	10.8314	14.1855	0.0086044		Rps2-ps6	1.24174	2.12863	0.0317643
Nav3	19.8509	14.214	0.00862362		Gm13127	1.25241	2.22416	0.0480529
Aurka	9.84541	15.8537	0.00862422		Adssl1	1.26075	8.05937	0.0387316
RP24-470E5,9	5.54768	3.38654	0.00862933		D630036H23Rik	1.26182	0.204921	0.0224025
Zfp963	0.619011	2.62755	0.00863525		Aunip	1.27328	3.34854	0.0430445
Hoxb4	36.346	21.9584	0.0086548		Rgs1	1.29314	13.9557	0.0197084
Hist1h3c	77.4194	145.281	0.00865493		Prph	1.30517	7.16054	0.0115794
Zbtb46	59.1029	40.3937	0.00866093		Gm12276	1.30966	3.09002	0.0134616
4632411P08Rik	0.134053	0.477106	0.0086662		Map4k1	1.31501	5.09216	0.0241094
A230050P20Rik	67.6343	39.0264	0.00867311		AW822252	1.32313	0.550374	0.0301741
Zfp599	2.05549	1.24864	0.00872196		Cand2	1.32766	2.71545	0.024931
Emg1	39.1502	57.0951	0.0087381		Ccdc42b	1.33424	0.305706	0.00148601
RP23-21D6,1	83.5895	47.4004	0.00874977		Ccdc30	1.34279	0.599362	0.017157
9230114K14Rik	6.77779	3.2679	0.00875062		Dnajc22	1.3466	4.40306	0.0331369
Nudcd2	15.3254	26.0036	0.00875493		Pvrl1	1.35898	4.44054	0.00351415
Oas2	48.2686	26.1731	0.00876457		Capn12	1.36335	1.94234	0.0206356
Shank3	619.65	409.173	0.00876705		Wdr89	1.36426	3.10891	0.016928
Eif1ad	12.8852	16.0993	0.00877625		Zswim5	1.37708	0.300007	0.0459591
Gm18529	0.719663	0.019562	0.00880916		Twist2	1.38419	7.95988	0.00674282
Uimc1	56.1487	30.9274	0.00883405		Ngef	1.38858	4.08596	0.015105
Gatsl3	5.52742	11.0274	0.00887548		9530056K15Rik	1.40838	0.63044	0.0164441
Gm14416	0.116754	0.538847	0.00888144		Fam83a	1.40846	4.89288	0.0377228
Serinc2	0.221442	1.7854	0.00889472		Hes7	1.40897	1.73563	0.0487076
Klhl3	18.882	9.67712	0.00892713		Acpp	1.41305	3.70341	0.00646073
Fam109a	11.5189	7.65229	0.00894614		Gm26575	1.4193	0.808827	0.00821642
Ppp1r8	19.2885	28.0244	0.00895278		Cd86	1.42094	7.76434	0.0374136
Extl2	11.3656	7.38593	0.00896548		Shroom1	1.42954	2.32923	0.0283952
Ufsp1	0.798271	2.25936	0.00897586		Ybey	1.43157	1.01494	0.00792314
Ppp1ca	127.908	163.833	0.0089786		Gm10643	1.44624	2.92506	0.0458919
Dfna5	0.0180641	0.557784	0.00898435		Cdk18	1.46863	3.58278	0.0284685
Abcg2	100.561	83.9974	0.00898773		Pcgf6	1.48179	5.31754	0.00209451
Cdca8	15.5094	19.6201	0.00899614		BC065397	1.4916	3.05182	0.0342097
Cenpw	0.784464	1.91715	0.00904228		Cadm4	1.49778	5.23773	0.0332693
D5Ertd579e	53.7033	34.6204	0.00905797		RP23-353M5,2	1.50829	1.11165	0.048131
Smarcd2	90.1111	61.5544	0.00905911		Abca8b	1.50873	2.41814	0.0494237
Nsd1	78.6901	56.9982	0.00906373		Fbxo17	1.51964	5.33545	0.0099431
Azi2	76.5421	62.6903	0.00907427		Ptges	1.5236	5.81053	0.0246479
Rpl35a	411.224	538.953	0.00909543		1700096K18Rik	1.53147	1.09785	0.0402844
Dock9	167.198	121.518	0.00910349		Naip6	1.53914	2.67541	0.0177959
Nol4l	69.6747	47.7326	0.00910424		Adamts14	1.54599	6.92749	0.0458983
Nhsl2	50.2111	30.4378	0.0091128		Wnt7b	1.54856	9.93377	0.00923849
Stmn1	44.3536	58.3396	0.00912579		Kcnq5	1.5534	3.40487	0.0374421
Dusp19	9.33886	6.39089	0.00914864		Pag1	1.55772	3.04077	0.0216405
Trex1	7.6925	4.14301	0.00918576		Rap1gap	1.57804	3.85253	0.0142619
Siva1	5.91744	8.37395	0.00921296		Mst1	1.58426	3.80087	0.0368828
Wnt7b	1.54856	9.93377	0.00923849		Gm13251	1.58477	4.31597	0.0239136
Fars2	12.3903	10.4753	0.00926104		Zfp85	1.58873	1.93516	0.038368
Brk1	57.99	75.035	0.0092704		Dapk1	1.59382	2.58592	0.0290209
2810428I15Rik	23.7438	39.256	0.00929876		Fbxo39	1.60474	0.83277	0.0256652
Jam2	135.196	118.758	0.00932928		Gcnt1	1.60951	10.8657	0.0212717
Scand1	26.0823	43.0385	0.00934256		Gm22	1.61424	4.4142	0.0376838
Isg15	126.408	94.0384	0.00934525		Dusp9	1.6178	20.8658	0.0136503
Cdk11b	63.9505	50.0865	0.00937012		E030037K01Rik	1.63228	0.443873	0.032045
Larp4b	101.208	75.1068	0.00938643		Gm26902	1.64958	1.38613	0.0280786
Gm807	0	0.313459	0.00938882		Tmem71	1.65148	2.56519	0.0228211
Ppm1g	56.1307	69.5051	0.00942076		Gm38301	1.6598	4.5437	0.0418519
Polr2c	25.2647	32.3593	0.00943739		Gm12918	1.6717	4.47444	0.0377041
Rgs3	235.982	171.1	0.00945721		Tbx2	1.67315	2.54121	0.0173209
Psmb1	74.1918	98.9932	0.00946207		Tox	1.6733	0.398617	0.010271
Nxf1	128.968	101.283	0.00949131		2410022M11Rik	1.69027	1.13614	0.0458805
9430038I01Rik	4.63611	7.09893	0.00949894		Rhpn2	1.69891	2.77442	0.0320768
Pla2g15	8.72108	16.3062	0.00950645		Gm37018	1.72883	0.939557	0.0166635
Dstyk	27.4379	18.7286	0.00951471		Gm14387	1.74042	0.595462	0.0370303
Gm37422	6.00476	3.38952	0.00954306		Boc	1.74365	2.85146	0.00717397
Hoga1	3.55714	5.13612	0.00955376		Ky	1.74736	5.8795	0.0453151
Gm26672	0.441076	0.685318	0.00955467		Mmp11	1.74845	4.52134	0.0274002
Cep170	119.442	86.1878	0.00956977		Zfp964	1.76103	0.807016	0.033159
Cks2	29.253	43.5601	0.00958249		Snai3	1.7868	0.436497	0.0396579
Gm14853	16.9878	7.93843	0.00958786		Hist4h4	1.81402	4.98331	0.00107164
Nxt2	3.76544	14.0258	0.00959095		Chpf	1.81627	9.5292	0.0173744
RP23-72O23,3	9.80449	4.92965	0.00959439		Gm5539	1.81687	1.06551	0.00224449
Rpl6	385.172	467.741	0.00960298		Vill	1.81756	8.02132	0.0402767
Zmym5	38.7554	24.8987	0.00963191		Mettl15	1.82744	2.3618	0.00216659
Atf6b	38.3249	46.7234	0.00970155		F2rl1	1.83836	5.2325	0.0346142
Mtf2	61.7438	39.6435	0.00970317		Hebp1	1.84694	9.7842	0.0182602
Naa50	36.1209	47.3388	0.00975668		Zfp59	1.86641	2.78037	0.0331445
Slc7a5	18.9366	39.7716	0.00978529		Sspo	1.86712	1.13931	0.0161535
Rpgrip1l	7.13748	4.20162	0.00982502		Bphl	1.89133	4.04966	0.0321789
Espn	0.136874	1.05663	0.00982523		Gm3488	1.89222	0.484782	0.0194578
Ttyh1	1.1041	2.62924	0.00991723		Ctu1	1.8933	3.77194	0.00177813
Insr	328.422	213.577	0.00991973		RP23-458G12,3	1.89369	0.924201	0.0195066
Tsc1	20.2882	17.1727	0.00993297		Rasl11a	1.9077	4.91605	0.00693018
Fbxo17	1.51964	5.33545	0.0099431		Loxl2	1.90938	9.39917	0.0351694
Gm15853	8.01391	4.44772	0.00998012		Slc5a6	1.91412	5.55386	0.0108738
P4hb	185.467	233.935	0.00998552		Gm6863	1.91987	2.47562	0.0474883
Tial1	125.081	96.2855	0.00998953		Ccsap	1.93284	5.55639	0.0168521
Gm37652	64.3181	34.3561	0.00999037		Irs2	1.93571	7.89954	0.026448
Iffo1	42.7073	25.8721	0.0100056		Hmha1	1.94363	9.20818	0.0247762
Trafd1	184.684	133.279	0.0100076		Epb4,1l5	1.95041	3.6129	0.0341325
Fv1	7.73778	4.59821	0.0100307		Tldc1	1.96053	3.87349	0.0039136
Ptbp2	84.8384	62.6803	0.0100339		9930014A18Rik	1.96885	3.1986	0.00323946
Wdsub1	28.0368	17.6486	0.0100383		Gm4767	1.97128	0.475734	0.0172579
BC023105	16.0988	8.58676	0.0100564		Smarca5-ps	1.9797	0.455369	0.0177409
RP24-447I18,1	0.643553	0.273885	0.0100892		Prrx1	1.99243	12.2771	0.0233256
Zfp871	56.9068	45.8728	0.0100929		Rapgef3os2	2.00123	0.293421	0.0303938
RP23-298M23,12	3.9779	1.94354	0.0100947		Ptrh2	2.00203	4.10976	0.0398019
Marf1	40.4748	29.2093	0.0101108		Fam212b	2.01568	2.99367	0.00156187
RP23-21D6,2	34.6227	23.8463	0.0101715		Gm33989	2.03229	1.02235	0.010563
Prorsd1	2.16161	4.9182	0.0101877		Endog	2.03556	4.31048	0.00778074
Sf3b4	30.8749	51.1412	0.0102145		4833421G17Rik	2.03787	3.46763	0.0354979
Dcaf6	60.6014	34.5493	0.010221		Porcn	2.03904	3.91896	0.0146781
Des	3.11135	4.39806	0.0102219		Zfp599	2.05549	1.24864	0.00872196
Bmp7	0.291784	4.18347	0.0102453		Gm14494	2.06174	3.25028	0.0443625
Gm37879	8.58226	4.73644	0.0102616		Arhgef25	2.0625	4.10521	0.0469741
Ube3b	48.6993	37.7208	0.0102626		Cenpm	2.06732	3.75652	0.0430421
Tox	1.6733	0.398617	0.010271		Oip5	2.07134	3.40345	0.0382837
Pik3c2b	68.3822	43.491	0.0102724		Cers6	2.07881	14.4342	0.00429631
Bcl6	6.91861	10.523	0.0103081		Cd33	2.08133	5.08338	0.0188621
Vmn2r-ps45	0.394205	0	0.0103085		Gm36995	2.12015	1.12065	0.0464615
Serpinb1b	0.0261856	0.143604	0.010325		Gm13166	2.14113	9.75791	0.0491237
Ing4	37.9671	28.9634	0.0103717		Limk1	2.14977	5.69012	0.0084643
Dnajc13	94.4367	68.828	0.0103827		Prorsd1	2.16161	4.9182	0.0101877
Rplp1	729.965	998.322	0.0103888		Zfp524	2.16333	6.91337	0.0137601
Reep4	12.6294	20.9071	0.0104024		Dusp26	2.17195	3.79889	0.0344549
Nr1h4	0	0.0952954	0.010404		Xkr6	2.17815	0.996666	0.0494657
Mdfi	36.3412	16.2493	0.0104083		Tssk4	2.19716	0.853931	0.0389968
Srrm2	742.742	512.854	0.0104137		Lsm1	2.19955	5.85973	0.00137911
Tecpr1	111.314	83.6702	0.0104466		AC146980,1	2.19955	4.68425	0.0187384
Dtx4	0.815568	3.37671	0.0104491		Rps15a-ps7	2.20133	3.57673	0.0270749
Cpa4	0	0.0458254	0.0104507		Ero1lb	2.21204	4.20284	0.00351189
Gm6030	1.2283	2.45995	0.0104623		Paox	2.22486	3.87109	0.0290223
Pcdhb14	8.58541	5.85142	0.0104678		1110034G24Rik	2.25342	3.22366	0.00652159
Gm11769	0.580456	1.51734	0.0104691		Prr18	2.25718	0.905424	0.00110911
Numb	84.3548	68.422	0.0104835		RP23-34P11,1	2.26038	0.925307	0.0479584
Ksr2	0.156608	0.782255	0.0104932		Slc26a10	2.26122	5.46541	0.00525124
4930594C11Rik	23.5018	13.3532	0.0104968		Scara3	2.27308	7.68039	0.0163428
Klhl18	16.6149	13.6494	0.0104986		Rpl14-ps1	2.2853	3.13401	0.047428
Adamts9	698.31	452.234	0.010503		Cdc14b	2.29185	4.27894	0.0250302
Gm33989	2.03229	1.02235	0.010563		Rab11b-ps2	2.29918	0.790554	0.0217986
Slc25a13	6.26687	10.4946	0.0105635		Dus4l	2.3041	3.68936	0.00778287
Elmo1	99.0897	80.2238	0.0105675		Cyp26b1	2.33582	15.3458	0.0129182
Ppib	210.546	248.104	0.01057		Rps19-ps6	2.337	4.1237	0.0484217
Phxr4	33.194	19.5703	0.0105725		Ppp1r3d	2.35644	3.20023	0.0259008
Smoc1	0.397583	1.2034	0.0105909		Orc1	2.36792	4.10411	0.00826007
Lrrc71	8.0288	3.69622	0.0105981		Slc2a3	2.36849	6.35827	0.0463706
Taf1b	6.96526	9.50556	0.0106268		Pgbd1	2.39676	0.765921	0.0279558
Rilpl2	10.003	16.3742	0.0106292		Epm2a	2.40326	4.32338	0.0198936
P3h2	45.4591	29.5032	0.0106425		Trp53cor1	2.40698	0.979339	0.0254919
Foxd2os	24.7639	12.2907	0.0106592		Gm3362	2.41794	5.87901	0.00319657
Lgals9	329.299	284.284	0.0106877		Bbs1	2.42195	1.89495	0.000963744
Dync1i2	77.2449	84.2706	0.0106917		Fat1	2.43439	10.81	0.0373092
Lmo1	6.46751	11.8299	0.0107004		Gm11478	2.44039	5.03462	0.0231936
Zfp831	0.0195245	0.13211	0.0107046		F3	2.45428	8.09563	0.0233383
RP23-50I16,3	6.89409	5.55362	0.0107111		H2-M5	2.45725	0.629792	0.0233367
Pde4dip	26.9827	19.1852	0.0107321		5031415H12Rik	2.46985	1.3041	0.0469677
Fam151b	0.67908	1.42952	0.0107407		0610011F06Rik	2.47313	4.85685	0.0291404
Pip5k1a	51.036	33.7964	0.0107587		Dppa4	2.47964	7.00962	0.00757595
Trim46	25.9541	14.1541	0.0107594		Adcy3	2.4813	6.5364	0.0129956
Epb4,1l1	8.39555	23.0003	0.0107875		Gm38102	2.4835	1.32933	0.048974
Ablim1	393.765	286.209	0.0108013		Actr6	2.49695	4.47506	0.0282085
Bnip2	150.59	123.928	0.0108233		Creb5	2.52774	9.4473	0.01878
Dgat2	0.198655	1.15767	0.0108256		Gm37250	2.5303	1.31314	0.0416274
Efnb1	27.4011	55.0354	0.0108287		Ddx28	2.5412	5.45354	0.0276303
Sfswap	141.869	115.081	0.0108303		RP23-314M6,1	2.54313	1.76263	0.0347131
Atp10d	56.4255	36.7703	0.0108586		Tmem182	2.56858	4.23921	0.044472
Slc5a6	1.91412	5.55386	0.0108738		Rtn4rl2	2.57338	1.05075	0.0245135
Tars2	43.8144	31.2991	0.0108774		Rpl10a-ps1	2.58546	4.35811	0.0372775
Fbxw7	27.2214	20.6711	0.0108851		Sord	2.5945	4.4065	0.0417461
Dut	9.49371	27.0674	0.0108881		Snupn	2.60058	5.83132	0.0326664
Ylpm1	70.252	50.5724	0.0108988		Rps3a2	2.60224	4.47362	0.0276499
Med19	8.64645	15.134	0.0109111		Fgd3	2.60396	5.05212	0.0367076
Gm16340	65.3244	38.9626	0.0109529		BX510318,1	2.60742	1.81744	0.0214585
Nrcam	0.02949	0.126542	0.0109546		2700046G09Rik	2.62099	1.82017	0.0481072
Sdccag8	17.9104	9.60466	0.0109605		Rpusd2	2.65536	4.60274	0.0162519
Got2	39.0375	67.3589	0.0109802		Foxs1	2.66017	7.33755	0.0125774
Snrnp70	103.756	81.8704	0.0109881		RP24-372J15,4	2.66455	1.66326	0.0476823
Pgc	0	0.147218	0.0110053		Ercc6l	2.67004	4.51399	0.0050753
8030462N17Rik	20.9993	18.1178	0.0110166		Zfp938	2.67342	3.68665	0.0199904
Gm21960	0	0.541877	0.0110799		Lhfp	2.67574	13.0577	0.0396624
45174	0.367563	3.04941	0.0111798		Slco5a1	2.68239	1.05206	0.00746814
Pdlim5	171.024	120.492	0.0111932		Acss2	2.68677	7.34184	0.0200049
Golga7b	0.359381	0.558648	0.0111939		Sgpp1	2.69008	9.64155	0.0252762
Plek2	1.06063	2.45926	0.0112069		Fancb	2.70063	3.93396	0.0436815
RP23-333I5,5	10.1118	6.51207	0.0112084		Zbtb7c	2.71783	6.07228	0.0469173
Tecpr2	10.5339	7.83125	0.011222		Gatm	2.72247	22.899	0.0278649
Gm15128	0.00569075	1.02337	0.0112222		RP24-450N10,3	2.7256	1.10717	0.0440519
Tarbp2	41.1982	30.0358	0.0112261		Gm38142	2.72855	1.22151	0.00547176
Tmem169	0.00476975	0.0906609	0.0112385		Ank2	2.7325	7.20361	0.014745
Nkain1	0.56388	5.1729	0.0112472		Tas1r3	2.75487	1.75267	0.0454647
Man1a	158.167	116.911	0.0112497		Rbm34	2.77485	4.88389	0.00116019
Wrap73	3.29418	7.48173	0.0112577		Dock7	2.77574	13.1467	0.00426639
Kcnip1	0.00373419	0.129033	0.0112751		Mxd3	2.7772	6.623	0.0197154
Ptpmt1	10.8112	16.2529	0.0112899		Gm3837	2.81017	6.17866	0.0210065
Gabrd	0.0215346	0.301593	0.0113001		Gm10762	2.82844	3.61677	0.0146177
Fam208a	35.056	28.3675	0.0113094		Trerf1	2.84725	7.10486	0.0133261
Rnf146	50.3392	39.331	0.0113155		RP24-293C5,5	2.91527	1.32322	0.0244177
Ube2o	13.2869	17.9759	0.0113428		Gm37626	2.91603	2.21454	0.00620257
Chchd4	5.57054	11.4532	0.0113459		Ak1	2.92049	7.93759	0.000164366
RP24-295A5,3	0	0.139906	0.0113655		RP24-97G6,1	2.92808	2.27643	0.0412063
Gm5578	0.268182	0.315853	0.0113663		Fxn	2.93047	5.14057	0.000550286
Top1	127.636	105.182	0.011367		Ndnl2	2.93056	3.72866	0.0079982
Znrd1	21.2899	28.9746	0.0113767		RP24-465E5,1	2.94696	0.785248	0.00321151
Abi2	30.238	24.1669	0.0113899		Gm20045	2.94885	1.65961	0.0176122
Hist1h2bl	10.2266	26.3308	0.0114156		Kcnn4	2.9494	19.3239	0.0248869
Jdp2	10.5601	19.6304	0.011417		Rapsn	2.95865	0.794346	0.001595
E130308A19Rik	5.59144	3.83374	0.0114249		Gm37900	2.97636	1.59439	0.0497928
Gm14414	0.110239	1.05943	0.0114307		2210418O10Rik	2.97999	6.93944	0.0382471
Dcst1	15.5546	6.66049	0.0114685		Retsat	2.99036	7.37611	0.0394572
Slc9a3r1	11.4111	24.5516	0.0115416		Ciita	2.99095	7.28788	0.0240262
Polk	18.4007	15.1763	0.0115425		9430062P05Rik	3.03958	1.82836	0.00059576
Jmjd7	9.75987	3.45897	0.0115734		Gm14308	3.07588	5.63792	0.0378461
St7l	45.9062	27.8883	0.011577		1700124L16Rik	3.10339	1.43644	0.0264012
Prph	1.30517	7.16054	0.0115794		Des	3.11135	4.39806	0.0102219
Med6	28.0002	24.0665	0.0116128		Trip13	3.11203	5.59521	0.014998
Gm37080	4.23068	2.60958	0.0116156		Trabd2b	3.13304	1.56595	0.0343824
3110082I17Rik	7.85389	14.0457	0.0116323		RP23-4H14,1	3.13676	1.60879	0.00782898
Zfp712	0.943737	1.88367	0.0116516		Atg10	3.14248	2.35325	0.000733381
Shcbp1	4.12452	9.08942	0.0116589		A630033H20Rik	3.15194	8.4489	0.0185787
Rbm12b2	36.8074	23.1727	0.0116801		Perm1	3.17159	1.29145	0.00200807
Gm37760	20.3697	15.1466	0.0116932		Pdgfra	3.18112	13.9063	0.0156139
RP24-276A6,1	4.63266	3.20596	0.0116963		Frrs1	3.1829	15.0323	0.0180736
Mettl21b	0.120029	0.385643	0.0117595		Thtpa	3.18333	4.62335	0.0393138
Slc35a5	14.1813	9.50021	0.0117617		2700062C07Rik	3.19464	6.23756	0.0281748
Tm7sf3	9.09528	18.0895	0.0117662		Kirrel	3.20238	12.8172	0.0478647
Srrt	227.845	169.076	0.0117699		RP23-453M11,4	3.20451	1.52938	0.0397333
Traf3	20.1175	26.5735	0.0117782		Nckap1l	3.21435	23.8619	0.0470009
Spint2	53.1202	43.8684	0.0117824		BC100451	3.24475	5.03448	0.0441843
Cirh1a	20.4477	28.4646	0.0118006		Prune2	3.25779	7.78848	0.0263477
Mcu	41.1326	28.0005	0.0118228		Gm37587	3.28434	1.20497	0.0490823
Slc25a39	54.7978	92.4633	0.0118297		Gm37171	3.2886	0.392722	0.00734522
Gtpbp1	16.576	21.4969	0.0118321		AI467606	3.28961	5.69638	0.0484076
Zhx3	45.4729	32.088	0.0118371		Wrap73	3.29418	7.48173	0.0112577
BC039771	0.104325	0.504074	0.0118695		Cyp4v3	3.29753	6.79556	0.0301333
Dpm2	26.9557	39.8178	0.0118832		Gimap1os	3.34047	1.07732	0.0135443
Mageb7-ps	0	0.206106	0.0118838		Anapc10	3.34735	4.95727	0.0252421
Safb	124.877	89.7904	0.0118954		Chic1	3.34791	2.75508	0.0248126
Gdap1l1	0.00845187	1.09956	0.0119308		Apobr	3.36585	8.02454	0.0361426
Gm4887	0.111814	0.275248	0.0119337		9230111E07Rik	3.38382	0.830052	0.00306411
Hk1	153.661	128.717	0.0119623		Cacnb3	3.38599	6.30036	0.0480988
Ncapg	17.0078	14.5393	0.0119732		Gstt1	3.41391	7.41082	0.0128
Odc1	67.9434	110.555	0.0120047		Dhfr	3.41417	5.06236	0.00798785
Ankrd49	7.31226	10.3108	0.0120459		Mc1r	3.41507	1.39881	0.00503959
Exosc5	11.7762	18.7096	0.0120628		Zswim1	3.4284	6.17081	0.0284584
Mfng	82.9809	64.2855	0.0120757		Hhipl1	3.44924	2.71452	0.00499342
AU022252	12.9483	9.14067	0.0120763		RP23-42O8,7	3.45269	2.24614	0.0417854
Adcy7	1.0759	10.0153	0.0120947		Tcp11l1	3.45748	8.03845	0.0183664
Gm15662	86.1928	14.3577	0.0120981		Sdhaf4	3.46396	6.38347	0.0222764
Rdh14	4.35207	6.72528	0.0121676		Melk	3.46534	7.40663	0.0482446
Cpne5	0.0232084	0.139574	0.0121871		Cenpn	3.4819	7.83291	0.0301895
Bmp2	77.1264	49.5807	0.012192		Rrad	3.5021	5.61431	0.0124787
RP23-23C4,5	8.55437	6.4404	0.0122127		Gm20731	3.5071	1.83922	0.0279019
Pikfyve	49.2756	39.0916	0.0122248		Tfap4	3.50975	7.46188	0.0449308
Peli1	41.3824	33.6157	0.012233		Pmaip1	3.51571	7.99026	0.00467427
Yipf6	26.6063	31.7597	0.0122515		Smo	3.51957	9.66309	0.0302297
Gm38043	8.74258	5.28433	0.0122663		Dusp28	3.52338	2.11617	0.0011533
Fam210b	11.8072	14.2026	0.0122884		Gm8355	3.52704	6.90493	0.00691408
Flywch1	30.7987	24.2117	0.0122922		Olfml2b	3.53669	5.5249	0.000844565
Gm11744	0	0.17474	0.0123026		Phgdh	3.55118	20.0307	0.0239581
Cdk6	30.4533	44.1532	0.0123509		Hoga1	3.55714	5.13612	0.00955376
Eif2s1	23.4074	37.6063	0.0123772		Klf5	3.56771	10.4451	0.0353524
Trappc5	7.90891	10.453	0.0124197		Cbwd1	3.57333	6.5168	0.0077111
Spocd1	0.876934	2.09141	0.0124367		Sh3bp1	3.58928	16.7177	0.0442172
Nat10	59.3674	48.0849	0.0124496		Gm13139	3.64602	6.66775	0.0383069
Srfbp1	9.6379	13.4651	0.0124598		RP23-10F17,3	3.6625	1.40124	0.0438915
Pik3ca	33.6125	25.6725	0.0124612		Gm6225	3.68945	1.4627	0.00512526
Ccdc22	6.77603	10.4001	0.0124735		Napb	3.69744	1.84001	0.0421284
Eif3e	75.0057	118.923	0.0124736		C030034I22Rik	3.70207	1.61644	0.0237618
Hba-a1	144.678	37.3083	0.0124786		Rhou	3.71133	18.1236	0.016789
Rrad	3.5021	5.61431	0.0124787		Ihh	3.75517	1.13193	0.0351812
Rbpms	225.02	146.923	0.0125045		Nxt2	3.76544	14.0258	0.00959095
Rab30	0.813124	1.61103	0.0125093		Aptx	3.77078	4.48444	0.0322619
Stox1	4.41228	2.5783	0.0125304		Ngf	3.77353	9.24179	0.0450173
Rilpl1	37.0266	23.2683	0.012554		Gm9967	3.77585	1.79091	0.0326464
Foxs1	2.66017	7.33755	0.0125774		Mal	3.80849	1.78118	0.0356925
Inip	17.7552	16.0502	0.0125949		C920009B18Rik	3.8269	8.40783	0.035635
Kmt2a	70.0427	49.0316	0.0126287		Hmga2	3.83587	11.8711	0.0362541
Pbx1	33.6039	22.8634	0.0126418		Gm15512	3.85553	2.04178	0.0178022
Pcgf5	21.7086	17.311	0.0126452		Ano2	3.85769	1.3086	0.0276476
Pou2f1	32.5232	21.369	0.0127007		Lrrc18	3.86592	0.885882	0.00716954
Cox19	24.273	14.9856	0.012701		Fbxo32	3.89006	5.17917	0.0293231
Rtp4	84.4812	61.6101	0.0127064		Tmem106c	3.89326	6.57454	0.0329213
Ptpn5	0.00887912	0.114852	0.0127626		Ccdc15	3.89877	5.18554	0.0300987
Sp100	295.506	187.427	0.0127681		Ly75	3.92129	8.68402	0.0431442
Usp46	24.825	16.6344	0.0127788		Src	3.92464	15.2156	0.00652549
RP24-188E19,4	30.9459	19.3408	0.012781		Smim3	3.97521	6.35299	0.0209629
Gstt1	3.41391	7.41082	0.0128		Rbpms2	3.97771	7.19171	0.0268773
Ssc5d	0.219556	1.42186	0.0128341		RP23-298M23,12	3.9779	1.94354	0.0100947
Enox1	0.0557138	0.270596	0.0128382		Gm37469	3.98316	1.98884	0.00549343
RP24-247A21,1	60.6074	33.7204	0.0128747		Sema4b	3.99471	12.5698	0.0320389
Slk	163.286	113.696	0.0128866		Zfp954	3.99512	4.86339	0.0308868
Cyp26b1	2.33582	15.3458	0.0129182		Pole2	3.99981	7.52277	0.00297558
Nit2	4.8304	6.70279	0.0129253		Emilin2	4.00422	28.7219	0.0393667
Rsad2	94.5949	52.5598	0.0129386		Emp2	4.03468	9.57033	0.0398357
Fam96a	21.9064	33.7033	0.0129509		Otud1	4.03847	6.41032	0.0331714
Pde4b	247.508	162.525	0.0129609		Gm37166	4.07168	2.82448	0.0225116
Adamts10	52.3083	37.0421	0.0129619		Shcbp1	4.12452	9.08942	0.0116589
Dclre1b	11.3313	8.28839	0.0129633		Alkbh2	4.13447	5.93757	0.0180119
Nip7	7.46032	10.7128	0.0129781		RP23-311A21,2	4.13579	2.15813	0.0409438
Slc18b1	5.0162	5.97474	0.0129842		Itgb1bp2	4.14118	2.00138	0.0227777
Lrrc45	37.6052	23.8625	0.0129916		Gm4673	4.14737	3.45591	0.00572462
Adcy3	2.4813	6.5364	0.0129956		Hk2	4.15229	21.639	0.0173846
Arhgap24	0.0917052	1.22214	0.013005		RP23-111M12,3	4.17039	1.46365	0.0214789
Tcf7l2	65.4484	45.4529	0.0130072		C230052I12Rik	4.18595	7.61557	0.0185385
Mpzl1	122.592	94.2348	0.0130122		Rpl36a-ps2	4.1883	7.34162	0.0223139
Gm4951	54.1556	29.0609	0.0130185		E2f2	4.19392	6.68878	0.0485877
Dmd	33.0802	22.9714	0.0130211		Metrn	4.21016	8.98291	0.0194046
RP24-529E15,3	5.7878	3.36633	0.0130306		Gm37080	4.23068	2.60958	0.0116156
Pole3	7.29149	11.4519	0.0130394		S1pr2	4.24071	8.67322	0.0253079
RP23-155F13,3	10.8488	7.12007	0.0130902		Fam227a	4.2426	1.68546	0.0296235
Rnu12	30.8874	76.4991	0.0130943		Fendrr	4.27325	1.38758	0.00181007
Taf1d	59.0063	44.5545	0.0131022		Slc22a21	4.27614	3.06008	0.0420813
Cul4b	18.797	22.0088	0.0131204		Pdgfrb	4.2793	11.1506	0.0140563
Zfp459	0.0245708	0.0706039	0.013132		4933415A04Rik	4.28352	2.61244	0.0323498
Cd14	13.7344	26.8905	0.0131404		Med30	4.2848	12.826	0.0195306
Rrnad1	23.179	13.4875	0.0131685		Gm2238	4.28817	1.98497	0.0404822
Gm12932	5.00522	0.701161	0.0131788		Gm10167	4.3116	2.3173	0.00221855
Gm16520	23.3562	10.6012	0.0131831		Rdh14	4.35207	6.72528	0.0121676
Dgkh	60.081	44.0946	0.0131917		Gm11632	4.375	0.236906	0.00810526
Cep95	19.4785	11.5988	0.0132125		Gm6710	4.37775	7.87029	0.0312611
Gnaq	82.882	65.1612	0.0132163		Stox1	4.41228	2.5783	0.0125304
Hoxa6	17.0094	9.64135	0.0132201		Dnah10	4.42959	0.832492	0.0398038
Sp6	0.235111	0.38422	0.0132265		Gm8813	4.48243	1.7241	0.000786436
Cebpe	0.0498198	0.463629	0.0132388		Muc13	4.52545	1.96704	0.0232325
Sarm1	0.0741669	0.746933	0.0132398		Dnal1	4.52634	7.81742	0.0398152
Cacnb1	0.356253	3.04073	0.0132401		Ogfrl1	4.56218	7.95634	0.00231769
Ckap2l	6.74553	12.3103	0.0133206		Mss51	4.56399	2.11172	0.00835732
Psat1	10.9986	25.0005	0.0133228		RP24-226L20,2	4.56414	1.49231	0.0468081
Trerf1	2.84725	7.10486	0.0133261		Amer1	4.5684	5.38535	0.028057
Rpsa	326.076	478.929	0.0133268		Eif4a-ps4	4.62139	6.94916	0.0275842
Mcrs1	22.6853	30.3076	0.0133514		Arhgap39	4.62799	9.10014	0.000997472
Arhgdia	374.647	461.171	0.0134301		Mns1	4.63176	1.21305	0.00449978
Lamb2	205.551	149.022	0.0134309		RP24-276A6,1	4.63266	3.20596	0.0116963
Rps6ka1	6.71496	14.7277	0.0134397		9430038I01Rik	4.63611	7.09893	0.00949894
Gm12276	1.30966	3.09002	0.0134616		RP24-404P10,7	4.64569	2.92107	0.00401077
Gm15344	22.0194	5.62232	0.0134621		Mtrr	4.65484	6.92878	0.00669316
Luc7l	70.4745	58.7802	0.013484		Camkmt	4.65593	3.22656	0.0363414
Golga2	46.8286	30.5315	0.0134896		B4galt2	4.67983	11.1648	0.0056277
Gm38300	1.18277	0.763409	0.0135		Rpp30	4.69652	10.2356	0.00340217
Gimap1os	3.34047	1.07732	0.0135443		Tbc1d32	4.70728	3.43004	0.0162349
Ercc1	96.7066	61.4884	0.0135479		Nlrx1	4.74317	5.75362	0.00372729
Rbmxl1	40.2873	51.7325	0.013559		Exog	4.77989	3.66872	0.0444618
Myo19	45.7461	25.1966	0.0135745		Gm15460	4.79175	1.92616	0.0266759
Trip12	324.397	246.556	0.0136157		RP24-104D12,2	4.80473	2.94384	0.0466783
Slc28a2	9.43296	17.2217	0.0136286		Steap3	4.80548	11.3949	0.026061
Ddost	71.1905	85.4907	0.0136304		Gpc1	4.82103	25.4408	0.0272832
Gm10293	0.0119902	0.210818	0.0136439		Gm37314	4.82408	2.17217	0.0286448
Dusp9	1.6178	20.8658	0.0136503		Cdc42ep5	4.82622	12.1402	0.0441585
Gm15286	0	1.38776	0.0136574		Nit2	4.8304	6.70279	0.0129253
Zhx1	34.9065	27.4627	0.0136673		Gla	4.83722	9.80447	0.0190459
Klhdc8a	0.118612	0.361733	0.0136799		Kirrel3os	4.85483	2.17928	0.00744172
RP23-326H18,1	35.8287	21.16	0.0136844		RP24-257M14,3	4.85911	2.95647	0.033492
Gm8261	0	0.0480484	0.0137195		Fas	4.89149	7.013	0.0303051
Ip6k3	0.182928	0.652248	0.0137244		Gm37246	4.9082	2.58332	0.0351362
Tgif2-ps2	0	0.781558	0.0137335		Klf8	4.93476	3.24822	0.0442664
Slc27a1	6.30618	14.8736	0.0137358		Mgst3	4.94673	9.602	0.00615184
Gtf2i	146.311	108.057	0.0137521		Gm12543	4.95965	2.01016	0.0384254
Zfp524	2.16333	6.91337	0.0137601		Dnase2a	4.96253	17.2532	0.0379561
Trip11	48.1199	32.4487	0.0137949		Rora	4.96465	6.59147	0.00443685
Atxn7	32.7844	21.5451	0.0138203		Slc25a26	4.96892	3.47409	0.0222728
Slc9a1	96.2617	62.657	0.0138256		Gm12932	5.00522	0.701161	0.0131788
Tmem135	37.4576	26.5085	0.0138358		Slc18b1	5.0162	5.97474	0.0129842
Cfap58	0.0118869	0.612278	0.0138716		Fdxr	5.03028	8.77999	0.0355558
Dlg5	37.096	27.9767	0.0138749		Limd2	5.04993	12.4971	0.0455946
Usmg5	78.2055	122.368	0.0139275		Gm21994	5.05393	2.72941	0.0184299
Itsn2	92.2518	72.7144	0.0139386		Mcat	5.05531	7.49781	0.0188354
Tbc1d2	19.3795	13.5123	0.0139391		A830010M20Rik	5.0577	2.78105	0.0237998
Syna	0.0205047	0.144038	0.0139398		Zfp758	5.06687	6.99654	0.0160176
Gm6397	0.167762	0.36714	0.0139479		Nup37	5.07153	9.94741	0.00655934
Zzef1	116.065	83.538	0.01396		9630010A21Rik	5.09319	3.51149	0.0161606
Abl1	80.526	68.1253	0.0139873		Slc39a8	5.09694	3.17696	0.0485092
Iqcb1	9.64454	6.00883	0.0140055		3110062G12Rik	5.09703	3.03119	0.0325079
Psmb5	47.2179	65.6295	0.0140327		Zfp3	5.10544	6.94035	0.0190733
Slc25a22	36.123	31.5174	0.0140483		Gm37101	5.10781	3.44086	0.0288634
Pdgfrb	4.2793	11.1506	0.0140563		Gm37139	5.1206	2.78104	0.00677228
Zfp407	50.5384	37.706	0.0140649		Tpm2	5.16694	12.8624	0.0455224
Gm28230	19.4516	10.7087	0.0140745		Fra10ac1	5.20759	6.81197	0.0404303
Tex19,1	0.949655	4.65069	0.014077		Ptprs	5.21357	20.2158	0.0259126
Ranbp10	31.0745	25.2857	0.0140951		Zfp563	5.21777	3.89909	0.0365883
Brd8	80.9628	61.4164	0.0141139		Col5a1	5.23024	34.7742	0.0243863
Katna1	27.2259	22.7446	0.0141156		AA474331	5.24947	3.17542	0.0323488
Gm27021	0.0956246	0.284224	0.0141184		Wdr55	5.27133	12.279	0.0222982
Snrpa	49.6055	63.3215	0.0141322		Gm6472	5.27299	8.65207	0.0161308
Rell1	126.072	93.1888	0.0141533		RP23-41J13,2	5.29577	2.34123	0.0197045
Ubn2	74.3069	51.8406	0.0141868		Gm7846	5.30648	14.9976	0.024398
Rap1gap	1.57804	3.85253	0.0142619		Gm14137	5.31155	2.54879	0.0396065
Ifih1	55.7621	43.6583	0.0142823		Gm37874	5.3349	4.09998	0.0473316
Cox7a2l	70.8396	110.017	0.0142886		Fcho1	5.34821	15.7788	0.0198317
Gm14373	0.201905	0.280596	0.0142928		Gm37621	5.35939	3.30881	0.00347158
Zfp935	6.01538	10.6609	0.0143061		Slc35f2	5.37051	2.38526	0.0143109
Slc35f2	5.37051	2.38526	0.0143109		Gm37470	5.39321	4.06663	0.0430723
Eif5a	314.101	449.055	0.0143166		Zscan20	5.3971	3.54793	0.0235901
Prrc2c	237.447	196.253	0.0143226		Terc	5.40639	14.819	0.0498533
Trrap	118.147	97.5627	0.014353		Fbxl22	5.43193	3.78786	0.0223101
Gm37328	6.44724	1.40564	0.0143543		Adamts6	5.45723	2.8912	0.00464319
Ppp1r18os	5.84442	3.67616	0.0143583		Mrpl47	5.46604	9.66661	0.0202309
RP23-194K16,1	25.1445	7.1992	0.0143729		Gm26890	5.46806	2.61593	0.00822275
RP24-188E19,3	36.0475	22.3883	0.0143954		Gadd45gip1	5.47206	7.93282	0.0287958
Lepr	35.6728	21.8354	0.0143983		Gm37643	5.47478	3.22863	0.0187778
Ephb2	0.0581911	0.333555	0.0144036		Gm3512	5.51099	2.46263	0.020036
Prr15	0.508351	0.934802	0.0144293		Dbt	5.51699	8.04619	0.0467444
Slc26a6	5.69256	10.4859	0.0144391		Gatsl3	5.52742	11.0274	0.00887548
Tada1	37.5524	31.1113	0.0144452		Rsph3a	5.53303	9.88209	0.0367151
Slc6a6	55.5351	98.5017	0.0144748		RP23-173N16,4	5.54736	3.27385	0.00849461
Gm14827	0.020581	0.0951702	0.014501		RP24-470E5,9	5.54768	3.38654	0.00862933
Sec31a	208.376	179.576	0.014512		Nacc2	5.55048	8.10418	0.0225123
Ankrd55	0.0320955	0.0966062	0.0145589		Chchd4	5.57054	11.4532	0.0113459
Phf21b	23.7119	10.0079	0.0145613		Rcor2	5.5762	13.2993	0.0349222
Npepps	64.5861	48.1436	0.0145635		E130308A19Rik	5.59144	3.83374	0.0114249
Sgk2	0.309723	0.908526	0.014582		Zfp719	5.62714	7.192	0.0174576
Gm10762	2.82844	3.61677	0.0146177		Arhgef39	5.64061	4.0417	0.0209179
Dctn6	48.548	60.6771	0.0146266		Dnajc25	5.69078	9.85304	0.0417107
Fbxo18	73.6298	51.1295	0.0146389		Slc26a6	5.69256	10.4859	0.0144391
2010015M23Rik	1.01564	1.29801	0.0146476		Gm10676	5.73093	2.91663	0.000569254
H2-D1	1269.65	1412.64	0.0146661		Gm37320	5.73101	3.63456	0.00470548
Porcn	2.03904	3.91896	0.0146781		Wbscr16	5.74426	9.792	0.0417515
Gm38387	6.0121	3.4246	0.0146938		Pkia	5.74923	3.76997	0.0236105
Gm5532	0	0.384964	0.0147136		RP24-404P10,6	5.75742	2.84129	0.0330238
Ank2	2.7325	7.20361	0.014745		2900052L18Rik	5.75808	3.85184	0.0350716
Tcp11l2	18.6961	15.2212	0.0147484		Hoxb3os	5.78075	2.89296	0.0207094
Cmtm7	7.547	19.1137	0.0147603		Ttc26	5.78233	2.94536	0.00736252
Tnfsf4	0.0158938	0.165901	0.0147829		RP24-529E15,3	5.7878	3.36633	0.0130306
Ltk	0.0302144	0.119264	0.0148109		Gm17229	5.80274	3.3239	0.0281078
Kri1	57.219	36.9474	0.0148143		Ildr2	5.81205	3.58027	0.0290685
Apbb2	502.178	336.261	0.0148157		Ppp1r18os	5.84442	3.67616	0.0143583
Tns1	516.772	384.497	0.0148489		Pcbd2	5.88587	10.7589	0.0241931
Uroc1	0	0.0944268	0.0148562		Siva1	5.91744	8.37395	0.00921296
Zfc3h1	97.6786	60.9406	0.0149174		Pard3	5.92233	20.6093	0.0396237
Bzw1	92.4527	114.855	0.014976		Zfp704	5.93219	10.5201	0.0156734
Trip13	3.11203	5.59521	0.014998		Mrpl16	6.00335	10.3452	0.018201
Rtca	12.4612	19.5328	0.0150353		Gm37422	6.00476	3.38952	0.00954306
Igsf8	18.127	31.297	0.0150691		Gm37697	6.00979	2.56195	0.0192776
Oas1b	18.4355	10.9661	0.0150695		Gm38387	6.0121	3.4246	0.0146938
Tceb1	63.2711	78.287	0.0150912		Zfp935	6.01538	10.6609	0.0143061
Cbfb	58.6951	73.1568	0.0150977		Gm37183	6.07106	3.47006	0.0255848
Gm12922	0.143925	0.923678	0.0151034		Nptxr	6.08515	14.532	0.0308533
Ngef	1.38858	4.08596	0.015105		Notch2	6.10017	25.6769	0.0410797
Adprhl2	13.8386	12.9849	0.0151128		Sox9	6.10215	24.3159	0.0357809
2810021J22Rik	0.116968	0.770876	0.0151202		9330151L19Rik	6.10413	3.16725	0.0213399
Anks1b	6.7589	1.73342	0.0151671		Hist1h4m	6.13164	62.7541	0.0348982
Cfl1	791.298	1007.42	0.0151967		Nudt19	6.13283	13.4833	0.0215667
Specc1	10.1487	23.1087	0.0151986		Umps	6.13314	12.2922	0.00699843
Atp5b	355.829	451.8	0.0152077		Vldlr	6.13631	1.01708	0.00413502
Gm21399	0.213408	0.39178	0.015212		RP24-556H22,3	6.1423	4.92695	0.0224659
Slc15a4	36.8141	15.9637	0.0152146		Impa2	6.16733	13.9008	0.0230449
Nova2	83.7426	56.4325	0.0152358		Rps26-ps1	6.21523	10.8371	0.0261873
Hdac9	20.1601	12.7435	0.0152731		Ilvbl	6.22987	7.35512	0.0271356
Vhl	15.1241	9.07279	0.0152826		Dbr1	6.23545	11.1845	0.0158234
Zfp101	24.5069	13.5237	0.0152833		Slc25a13	6.26687	10.4946	0.0105635
Osmr	118.088	86.7141	0.0153305		RP23-284P20,2	6.27445	0.771969	0.0188142
Star	0.902532	1.80078	0.0153432		Gm38082	6.28028	4.90788	0.0376639
Rpl10	567.545	755.7	0.0153494		Ccdc116	6.30419	1.22884	0.0158183
Pde4d	113.376	72.3486	0.0153555		Slc27a1	6.30618	14.8736	0.0137358
Gm12059	1.0719	0.440059	0.0153826		Il6ra	6.30686	12.3196	0.00821607
Gpr135	0.497277	1.31286	0.0153925		Gm38056	6.32492	3.96867	0.00559692
Por	28.8653	63.4148	0.0154025		Vcpkmt	6.3278	11.0505	0.0485091
Gm37699	18.1756	11.6611	0.0154253		Ap3s2	6.36172	7.83015	0.0156358
Rabep2	41.0288	26.8891	0.0154279		Slc52a2	6.36383	7.98826	0.00797531
Msh3	22.152	19.8178	0.0154523		Plekha2	6.37409	15.4946	0.0456491
Mogs	20.156	28.2742	0.0155154		Abt1	6.37692	10.3888	0.00745022
Mrto4	19.6358	28.6377	0.0155486		Zfp109	6.40106	2.7951	0.0381235
Gm15455	0.0194954	0.0766842	0.0155522		Kcnj8	6.42224	7.83466	0.00127601
Hoxb9	25.5557	14.5499	0.0155544		Gnpnat1	6.43492	8.19501	0.0475736
Il17ra	7.28472	14.3112	0.0156026		RP24-80L24,1	6.43808	4.03552	0.039542
Pdgfra	3.18112	13.9063	0.0156139		Gm37724	6.44098	4.68045	0.0165866
Tubb5	317.881	413.364	0.0156258		Gm37328	6.44724	1.40564	0.0143543
Ap3s2	6.36172	7.83015	0.0156358		Commd5	6.46215	10.9038	0.0302896
Fibin	0.0135797	0.412638	0.0156423		Lmo1	6.46751	11.8299	0.0107004
Igtp	142.357	114.877	0.0156532		Mrpl46	6.49453	12.7205	0.0204654
Zfp704	5.93219	10.5201	0.0156734		Tmem97	6.49725	16.0372	0.0334833
Icosl	0.931254	3.89988	0.0156875		Fbxw10	6.53527	2.20702	0.0343082
Focad	30.7586	15.3694	0.0157096		Mrps22	6.60799	12.3035	0.0348969
Rps15a	169.515	260.835	0.0157156		Esx1	6.62067	53.3344	0.02538
Syt13	0.0166955	0.298978	0.0157634		Gm38014	6.68845	3.6663	0.0206862
Tmem39a	81.1188	60.0338	0.015771		Gm37524	6.69487	3.40265	0.0173794
Hes1	106.627	80.8368	0.0157711		C2	6.70043	9.51238	0.0451503
Echdc2	0.699959	3.4326	0.0157805		Fancl	6.70434	3.30415	0.00573462
Ccdc116	6.30419	1.22884	0.0158183		Rps6ka1	6.71496	14.7277	0.0134397
Hsbp1	50.3959	67.4247	0.0158188		Pcdhb19	6.7395	4.58309	0.0294541
Tbc1d10b	67.0445	46.4656	0.0158227		Ckap2l	6.74553	12.3103	0.0133206
Dbr1	6.23545	11.1845	0.0158234		Lamtor4	6.74677	14.3931	0.0295298
Nrap	0.0266771	0.0808529	0.015826		Anks1b	6.7589	1.73342	0.0151671
Afg3l2	19.3316	24.7294	0.0158325		Ccdc22	6.77603	10.4001	0.0124735
Eps15	76.0672	63.8335	0.015833		9230114K14Rik	6.77779	3.2679	0.00875062
Mir142hg	0	3.13892	0.0158449		Eefsec	6.80076	9.07862	0.0363235
Psme2	95.3393	131.57	0.0158514		Adi1	6.80238	11.6056	0.040335
RP23-333I5,7	9.90748	6.00693	0.0158516		Kcna6	6.81969	3.06845	0.00782677
Slfn5	263.392	205.213	0.0158799		Smg8	6.83443	8.75404	0.0289896
Mki67	45.0061	37.0356	0.0159252		Gnao1	6.84274	13.3999	0.019362
Vamp8	43.3576	64.7581	0.0159349		Gm37382	6.84788	3.19862	0.0257981
Fbxl6	9.49955	14.7665	0.0159443		Phospho2	6.86461	9.02214	0.0490586
Depdc7	0.0485308	1.78947	0.0159459		Scd1	6.87069	20.6211	0.0226419
Stom	63.2155	77.5462	0.0159538		RP23-50I16,3	6.89409	5.55362	0.0107111
Otulin	14.6922	20.0724	0.0159699		Bcl6	6.91861	10.523	0.0103081
Tpst2	116.285	88.3361	0.0160049		Apoo	6.92678	10.7576	0.0238485
Zfp758	5.06687	6.99654	0.0160176		Gm37105	6.92712	4.084	0.0363077
Cdc42ep4	59.8767	48.7287	0.0160327		Taf1b	6.96526	9.50556	0.0106268
A430005L14Rik	9.23174	16.9396	0.0161084		Tmem41a	7.00519	10.2106	0.024341
Gapdh	1176.24	1893.31	0.0161104		RP23-76J15,4	7.03612	4.14642	0.00349055
Haus7	10.5041	16.8334	0.0161109		RP23-429E19,4	7.04711	4.60215	0.00566222
Gm6472	5.27299	8.65207	0.0161308		Dnajc30	7.05392	9.73854	0.0437963
Sspo	1.86712	1.13931	0.0161535		Wdr41	7.06389	9.90657	0.021639
9630010A21Rik	5.09319	3.51149	0.0161606		Dolk	7.06705	9.06592	0.0314447
Cdc42bpa	133.405	98.5934	0.0161785		Nop9	7.07317	11.3294	0.0030584
Syce2	0.992516	3.28914	0.0161948		Prr11	7.07431	9.21675	0.0317962
Eri3	44.374	38.2546	0.0162013		Crmp1	7.08859	22.093	0.0357175
Tbc1d32	4.70728	3.43004	0.0162349		Zmynd19	7.09909	11.7082	0.0027039
Gm9732	0.006714	0.232949	0.0162451		Lactb	7.10414	10.7785	0.0279481
Rpusd2	2.65536	4.60274	0.0162519		Gm37729	7.12837	3.06842	0.00181082
Rpl8	407.08	652.073	0.0162649		Spc25	7.13078	11.84	0.0469015
Runx1	7.45929	26.2443	0.0162671		Rpgrip1l	7.13748	4.20162	0.00982502
Srpr	72.2105	124.894	0.0162675		Gm37023	7.14249	5.69093	0.0303151
Hist2h2be	0.751495	1.70326	0.0162992		Ccdc125	7.1707	5.14177	0.00164934
Scara3	2.27308	7.68039	0.0163428		Syngap1	7.17999	3.80388	0.0190806
Plgrkt	67.9732	53.721	0.0163484		Spire1	7.19225	14.9627	0.0291612
Gm10069	0.122081	0.789063	0.0163503		Gm21710	7.23624	5.24313	0.0336456
Sri	119.888	141.076	0.0163595		Gm16386	7.25267	3.90606	0.0231829
Palld	105.016	73.8856	0.0164422		Gm8281	7.2675	4.11212	0.0313507
9530056K15Rik	1.40838	0.63044	0.0164441		Il17ra	7.28472	14.3112	0.0156026
Phkg2	57.3241	34.213	0.0164524		Pole3	7.29149	11.4519	0.0130394
4931406P16Rik	272.457	177.151	0.0164541		Ankrd49	7.31226	10.3108	0.0120459
Phf11d	66.8074	53.7285	0.0164695		Riok2	7.33212	11.0672	0.0320718
Coa5	17.9774	25.9738	0.0164886		9130208D14Rik	7.33372	3.15293	0.0183525
Pcnxl2	0	0.0363277	0.0165046		Gm29322	7.3555	2.26518	0.0356
Atp6v1c1	22.7105	32.5686	0.0165426		Dera	7.37483	11.9873	0.020275
Hoxb6	65.8798	35.2645	0.0165699		Rad54l	7.37947	6.5163	0.0416019
Ndufa2	26.2953	36.7485	0.0165702		Gm8178	7.39788	1.76626	0.0167171
Gm37724	6.44098	4.68045	0.0165866		RP24-309H3,3	7.40689	5.72896	0.00133555
Gm37706	12.2829	8.49513	0.0165965		Bin1	7.4579	17.0462	0.0470032
Slc35g1	0.0250688	1.58272	0.0166217		Runx1	7.45929	26.2443	0.0162671
Gm37018	1.72883	0.939557	0.0166635		Nip7	7.46032	10.7128	0.0129781
Satb2	1.14108	3.60058	0.0166848		Zfp120	7.48071	5.6412	0.03381
Sidt2	96.2485	72.3987	0.0166876		Rap2b	7.48368	10.8872	0.0255103
Eif2ak2	117.404	80.9964	0.0166926		Steap2	7.52174	16.9057	0.0305742
Gm8178	7.39788	1.76626	0.0167171		Champ1	7.54451	11.8786	0.0480566
Ino80d	64.686	43.7507	0.0167567		Stx11	7.54469	10.6913	0.00693569
Rhou	3.71133	18.1236	0.016789		Cmtm7	7.547	19.1137	0.0147603
Rab4a	7.73473	12.5853	0.0168039		Pin4	7.56639	12.41	0.0318379
Gm29488	22.7134	12.8512	0.0168315		Rassf9	7.56665	8.26464	0.0433939
Trim3	243.283	147.1	0.0168509		Pafah1b3	7.57745	13.548	0.0404367
Ccsap	1.93284	5.55639	0.0168521		Gm36527	7.60912	6.33483	0.0289557
Fbxw17	47.8896	31.7307	0.0168904		Cd46	7.61305	3.54624	0.0184465
Jak3	176.075	125.506	0.0169059		Gm13243	7.64188	2.59454	0.00838021
Wdr89	1.36426	3.10891	0.016928		Ascc1	7.65555	10.6484	0.0245166
Mdm4	132.379	88.7881	0.0169317		Gm38146	7.65725	4.67948	0.024617
Gpr162	0.0210299	0.47268	0.0169428		Zfhx2	7.68326	5.82659	0.00111395
Cercam	0.324329	1.80762	0.0169553		Trex1	7.6925	4.14301	0.00918576
Sptssa	17.1778	22.9423	0.0169578		Rab4a	7.73473	12.5853	0.0168039
Dhx58	72.0095	38.0271	0.0169666		Fv1	7.73778	4.59821	0.0100307
Kit	117.087	89.6587	0.016974		Exosc4	7.74838	10.6293	0.0316111
Fchsd2	92.9185	70.3235	0.0169767		RP23-214I6,4	7.83259	5.5099	0.0384077
Dgcr6	12.8663	9.14121	0.0170152		Gm38070	7.83893	4.9062	0.0373867
Negr1	0.0287231	0.145495	0.0170429		Col5a3	7.8495	30.9956	0.0366209
Pick1	22.4842	13.7702	0.0170543		Tha1	7.84977	5.26532	0.0386305
Rtfdc1	23.4578	36.168	0.0171338		Cfap54	7.85272	2.86607	0.043852
Ccdc30	1.34279	0.599362	0.017157		Tnfsfm13	7.85336	11.7876	0.0441317
Sf3a3	28.8297	35.8848	0.01716		3110082I17Rik	7.85389	14.0457	0.0116323
Plau	71.899	95.3667	0.017161		Snx18	7.85675	12.2037	0.0388817
Phex	0.74016	0.177419	0.0171668		Trappc5	7.90891	10.453	0.0124197
Pgls	29.6606	42.6666	0.0171845		9930012K11Rik	7.94956	5.0833	0.0379039
Birc2	60.3618	44.5102	0.017204		Rab20	7.9661	13.0526	0.00689319
Srgap1	46.7949	29.2125	0.017218		Klhl15	7.9855	10.8213	0.0234016
Gstp1	42.785	101.836	0.0172363		Acat2	8.00518	12.8807	0.0318865
Rhox2g	0.0222086	1.32481	0.0172446		Gm15853	8.01391	4.44772	0.00998012
Gm4767	1.97128	0.475734	0.0172579		Rgl3	8.01795	5.29126	0.000294328
RP23-371A16,4	10.2348	5.2254	0.0172581		Lrrc71	8.0288	3.69622	0.0105981
Tbx2	1.67315	2.54121	0.0173209		Atp2a3	8.03348	13.0083	0.00286698
Ptges3l	0.565617	3.04361	0.0173525		Slc29a3	8.0377	14.7135	0.041527
Ffar1	0.0049035	0.0537798	0.0173571		RP24-354P12,3	8.04902	4.83195	0.0185495
Cmpk1	50.9052	61.7125	0.0173619		D130040H23Rik	8.1307	4.64444	0.00355288
Chpf	1.81627	9.5292	0.0173744		Gm37534	8.13774	5.92676	0.00067105
Gm37524	6.69487	3.40265	0.0173794		Gm11131	8.13798	4.11323	0.00138055
Hk2	4.15229	21.639	0.0173846		Sdc4	8.14402	58.1374	0.0264717
Exoc5	96.1451	76.6279	0.0174001		Hist1h2be	8.15622	11.6528	0.0179239
Eif5	84.8063	99.6249	0.0174359		Gm38111	8.18702	4.37545	0.00202752
RP24-496C22,2	45.708	26.9274	0.0174361		Lrrc14	8.25049	9.50181	0.0390236
Zfp719	5.62714	7.192	0.0174576		4931406C07Rik	8.27554	9.68279	0.00343622
Clasp1	75.3138	59.8403	0.0174764		Nsdhl	8.29655	14.7804	0.0272328
Eid1	34.1848	57.2086	0.0174835		Fam120c	8.30025	6.37963	0.0432326
Mapt	0.712585	1.76932	0.0175009		St7	8.35951	17.0781	0.00457184
Mbd2	237.913	170.608	0.0175315		Gm16464	8.36053	5.45671	0.0497715
Stard8	37.558	29.23	0.0175758		Nudcd1	8.36096	12.5122	0.0426257
Gm20045	2.94885	1.65961	0.0176122		A730017L22Rik	8.37515	6.12124	0.0410699
Il20rb	29.3111	19.5161	0.0176173		Gm28791	8.39337	5.40058	0.0047526
RP24-142B15,4	0	0.0884263	0.0176262		Epb4,1l1	8.39555	23.0003	0.0107875
Glmn	12.0643	7.7123	0.0176263		Rcl1	8.40456	13.0482	0.0267382
Rplp0	510.788	651.564	0.0176513		D10Wsu102e	8.47972	15.5281	0.0481503
Areg	0.0387388	2.2675	0.0177055		RP23-189N6,2	8.48335	6.12429	0.00398341
Gm17195	11.0983	2.98985	0.0177332		Vangl2	8.51634	4.7007	0.0412684
Kras	41.6787	64.7029	0.0177344		RP23-400L4,7	8.52332	5.18414	0.00124799
Smarca5-ps	1.9797	0.455369	0.0177409		Ikbke	8.54545	15.0754	0.0285624
2610005L07Rik	79.4651	54.9321	0.0177511		Tprkb	8.55382	16.8018	0.0287849
RP23-293K21,7	10.1338	6.09577	0.0177546		RP23-23C4,5	8.55437	6.4404	0.0122127
Jak2	118.381	85.7966	0.0177803		Gins4	8.57179	17.5303	0.0340213
Naip6	1.53914	2.67541	0.0177959		Gm37879	8.58226	4.73644	0.0102616
Gm15512	3.85553	2.04178	0.0178022		Pcdhb14	8.58541	5.85142	0.0104678
RP24-503L4,3	29.2422	17.2105	0.0178026		1810055G02Rik	8.58579	12.4874	0.0286982
4933431K14Rik	0.424978	0.861468	0.0178085		Triap1	8.62081	13.1743	0.00542751
Rgs12	45.8536	31.2449	0.0178918		Gm38374	8.64144	5.81216	0.00147872
Galns	8.89701	13.5215	0.0178947		Med19	8.64645	15.134	0.0109111
Pgam1	88.4198	145.595	0.0178989		Ccne2	8.68373	11.9116	0.0442892
Ncs1	0.653719	5.67173	0.0179153		Stk38l	8.68627	13.0366	0.00387158
Hist1h2be	8.15622	11.6528	0.0179239		AI413582	8.70467	14.3167	0.0179998
Gatad1	44.888	62.7818	0.0179297		Pla2g15	8.72108	16.3062	0.00950645
Prkag2	23.1449	19.1435	0.0179334		Acp1	8.73518	18.2702	0.00372536
Gm37736	12.2924	7.89702	0.0179338		Gm38043	8.74258	5.28433	0.0122663
Asna1	30.1511	46.1684	0.0179411		Fam69a	8.752	12.8765	0.025323
8030451A03Rik	0.020764	0.199043	0.0179438		Rps19bp1	8.77417	15.8144	0.0202709
Cks1b	27.7355	43.1019	0.0179499		Pisd-ps2	8.79477	14.4815	0.0200342
Trim40	0	0.012599	0.0179634		Ddr2	8.7987	27.0935	0.0286724
AI413582	8.70467	14.3167	0.0179998		Slc16a1	8.81112	23.5021	0.0364571
Cct6a	101.163	178.042	0.0180012		RP24-363K20,7	8.81411	5.9805	0.0376807
Alkbh2	4.13447	5.93757	0.0180119		Mfsd12	8.85991	15.1497	0.0210776
Usp44	0.0119068	0.155946	0.0180232		Engase	8.89606	5.33948	0.0432511
Ppp4r1	92.1804	66.8489	0.0180302		Galns	8.89701	13.5215	0.0178947
Mrps2	14.1865	18.2662	0.018031		Cecr2	8.91284	7.04369	0.0373419
Fstl3	0.42883	4.97344	0.0180363		E2f1	8.93227	11.7165	0.00359565
Pecam1	1319.95	1061.3	0.0180693		Ptk2b	8.94054	24.7862	0.0438057
Frrs1	3.1829	15.0323	0.0180736		Alg3	8.96349	15.2668	0.024443
D830025C05Rik	0.617162	1.49375	0.0180746		Gm38057	8.97274	5.77292	0.0325106
Arhgef15	196.879	147.296	0.018093		Cenpj	9.0278	6.67682	0.0486646
Fam219a	81.4519	56.3917	0.0181105		Gm37653	9.07312	7.1906	0.0434848
Gm37893	10.9283	6.05243	0.018122		Rabggta	9.0843	12.2877	0.0350134
Axl	17.6935	57.9498	0.0181753		RP24-333I1,2	9.08894	2.38515	0.00354477
Usp7	244.21	164.769	0.0181768		Tm7sf3	9.09528	18.0895	0.0117662
Brwd1	133.751	91.4228	0.0181791		Gm20388	9.15685	15.1914	0.0300626
5031425E22Rik	59.9575	32.8651	0.0181876		Tmc4	9.15694	5.91259	0.00552651
Mrpl16	6.00335	10.3452	0.018201		Mthfd2	9.16651	15.9544	0.0189346
Gm17068	15.5185	11.7438	0.018222		Gm6542	9.17501	6.41445	0.0299181
Hist2h2bb	0.55427	2.28305	0.0182354		RP23-293K21,4	9.21519	5.29085	0.0317332
Gm37960	9.55336	5.79068	0.0182366		Mppe1	9.21882	7.01462	0.0203939
Gm16325	0.575265	0.159086	0.0182428		Dtnbp1	9.22109	15.3156	0.0349062
Hebp1	1.84694	9.7842	0.0182602		Bysl	9.23125	12.7379	0.00268822
Cox6a1	113.581	149.122	0.0182623		A430005L14Rik	9.23174	16.9396	0.0161084
Nme2	77.4915	105.089	0.0182837		Zfp84	9.26151	11.954	0.0442774
Prrx2	0	1.3423	0.0183272		Dusp19	9.33886	6.39089	0.00914864
Disc1	14.6966	9.85945	0.018333		Lss	9.34536	17.1414	0.0296519
Zfp423	86.4962	51.7767	0.0183411		Amt	9.40193	3.81549	0.0350294
9130208D14Rik	7.33372	3.15293	0.0183525		RP23-7E4,4	9.42983	4.43067	0.0274461
6330403L08Rik	0.661439	1.49024	0.0183599		Nfatc2ip	9.43007	6.08	0.040551
Tcp11l1	3.45748	8.03845	0.0183664		Slc28a2	9.43296	17.2217	0.0136286
Arhgap15	0.139453	1.38967	0.0183676		Hspbp1	9.45095	15.1877	0.00406399
Pou6f1	18.264	11.6691	0.0183794		RP23-164N7,3	9.45622	6.54519	0.0400057
2610203C22Rik	44.2025	24.5951	0.0184016		Galnt12	9.45937	5.88754	0.0376791
Gm21994	5.05393	2.72941	0.0184299		Dut	9.49371	27.0674	0.0108881
Mzt1	16.6346	21.8504	0.018435		Fbxl6	9.49955	14.7665	0.0159443
Myo9a	20.557	29.2817	0.0184407		Zfp119a	9.50772	8.17585	0.0392436
Cd46	7.61305	3.54624	0.0184465		Hps1	9.50913	13.1654	0.0409128
AI662270	9.6363	21.7291	0.0184634		Krt20	9.51192	6.43364	0.045316
Rapgef6	49.4259	35.0113	0.0185216		Gm37960	9.55336	5.79068	0.0182366
Npc1	22.1584	31.3506	0.0185328		2610507I01Rik	9.56743	4.90162	0.0305792
C230052I12Rik	4.18595	7.61557	0.0185385		Gm37788	9.59595	6.26636	0.000135111
RP24-354P12,3	8.04902	4.83195	0.0185495		Pbdc1	9.59894	13.8957	0.0259006
Zc3h11a	234.481	184.028	0.0185514		AI662270	9.6363	21.7291	0.0184634
Erh	57.6186	86.7421	0.0185741		Srfbp1	9.6379	13.4651	0.0124598
A630033H20Rik	3.15194	8.4489	0.0185787		Iqcb1	9.64454	6.00883	0.0140055
Serpinb6a	142.254	169.31	0.0185791		BC068281	9.6475	6.96462	0.0042352
Prelid1	225.053	273.954	0.0185835		Ptgfrn	9.67102	25.6852	0.0451724
Bhlhe41	0.562827	3.43856	0.0186182		Nup107	9.71834	15.0133	0.00716827
Rhox2-ps	0	0.416921	0.0186241		Thyn1	9.7187	14.8132	0.0273684
Szt2	37.0886	25.7498	0.0186363		Jmjd7	9.75987	3.45897	0.0115734
Cdk1	49.5739	66.5034	0.0186383		Churc1	9.79827	15.2639	0.0271626
Mbp	0.304563	2.15474	0.0186413		RP23-72O23,3	9.80449	4.92965	0.00959439
Mx2	60.1004	25.4016	0.0186641		Aurka	9.84541	15.8537	0.00862422
Tchp	14.1342	8.70613	0.0186827		Tma16	9.8689	16.9519	0.00415625
AC146980,1	2.19955	4.68425	0.0187384		Ecsit	9.87028	15.436	0.0453542
Stat3	314.92	266.403	0.0187476		Rdm1	9.89299	5.01309	0.0471938
Gm37643	5.47478	3.22863	0.0187778		R3hcc1	9.90072	13.8389	0.0338765
Creb5	2.52774	9.4473	0.01878		Hap1	9.9024	4.56836	0.00552337
Odf2l	90.8028	63.2714	0.0188018		Gm37726	9.90405	5.31358	0.000575474
RP23-284P20,2	6.27445	0.771969	0.0188142		RP23-333I5,7	9.90748	6.00693	0.0158516
Piezo2	78.5038	51.6746	0.0188283		Bcap29	9.96871	19.1511	0.0263696
Mcat	5.05531	7.49781	0.0188354		Rilpl2	10.003	16.3742	0.0106292
Cd33	2.08133	5.08338	0.0188621		Spg21	10.0355	15.4283	0.00620537
Rnf213	359.472	236.799	0.0188695		Pigo	10.0428	8.91629	0.0323115
Slc26a2	23.3856	18.5608	0.0189168		Gm37510	10.0837	4.78153	0.00711126
R3hdm2	80.5727	60.6791	0.0189275		RP23-333I5,5	10.1118	6.51207	0.0112084
Mthfd2	9.16651	15.9544	0.0189346		Hist3h2a	10.112	18.4429	0.00663833
Fank1	0	0.0746483	0.0189556		Repin1	10.1213	16.2025	0.00720565
Rb1cc1	92.1503	68.1644	0.018966		RP23-293K21,7	10.1338	6.09577	0.0177546
Wbscr22	73.3053	41.5137	0.0189662		Specc1	10.1487	23.1087	0.0151986
Prkcg	42.2576	26.6455	0.0189926		Gm37296	10.157	5.57118	0.047258
Rps2	845.633	1155.01	0.0189965		Rph3al	10.1701	5.51771	0.0218174
Abca3	77.7758	62.2271	0.0190089		Zfp60	10.1987	6.66243	0.0405181
Pno1	15.756	24.2473	0.0190204		Hist2h4	10.208	20.0494	0.0336689
Ate1	22.8985	18.5967	0.0190412		Hist1h2bl	10.2266	26.3308	0.0114156
Rint1	29.9874	20.7465	0.0190422		RP23-371A16,4	10.2348	5.2254	0.0172581
Gla	4.83722	9.80447	0.0190459		Wars2	10.239	5.36883	0.0407173
Kdm6a	45.7493	33.5903	0.0190566		Mmp2	10.2736	16.9932	0.0389232
Zfp3	5.10544	6.94035	0.0190733		Adam4	10.2756	4.54222	0.0266207
Syngap1	7.17999	3.80388	0.0190806		Casp1	10.2831	14.9725	0.0395121
Nrip1	43.0092	29.7713	0.0190821		Gm38375	10.2959	5.8582	0.00856069
Gm14296	14.4425	6.91384	0.0190941		Aim2	10.2983	22.0883	0.029191
Slc16a13	79.2315	50.9769	0.0191575		Cpeb3	10.3729	6.64048	0.0420949
Scnm1	38.2945	25.1474	0.0191768		Tmem39b	10.3931	15.6069	0.00203545
Rps10	396.439	552.833	0.0191789		1500011B03Rik	10.3986	7.24683	0.0324785
Cbfa2t3	71.5958	47.1519	0.0192404		Sigirr	10.4514	15.9459	0.0408087
Gm9568	0	0.0995156	0.0192746		Zfp354c	10.4643	2.20443	0.0263236
Gm37697	6.00979	2.56195	0.0192776		Gm37642	10.4683	7.21959	0.0239816
Psmb6	93.8719	145.711	0.0193107		Sdc1	10.4759	47.5488	0.0237193
RP23-42M8,2	0.123469	2.10506	0.0193297		Ccdc71	10.4809	17.6845	5.38231e-05
Lrat	22.5743	9.7306	0.0193478		Haus7	10.5041	16.8334	0.0161109
Gnao1	6.84274	13.3999	0.019362		G530011O06Rik	10.5111	3.98503	0.0431199
Gm37010	0.0273548	0.289155	0.0193683		Tecpr2	10.5339	7.83125	0.011222
Mknk1	41.6211	32.9431	0.0194022		Ndufaf4	10.5591	13.4035	0.0490221
Srsf10	138.894	104.971	0.019404		Jdp2	10.5601	19.6304	0.011417
Metrn	4.21016	8.98291	0.0194046		Rnf135	10.652	8.0574	0.0425555
Gprin1	0.173894	1.46338	0.0194367		Zdhhc2	10.6691	16.3628	0.0317342
Slmo1	0.15821	0.57078	0.0194435		Slc35b3	10.7115	8.43554	0.0279895
Gm3488	1.89222	0.484782	0.0194578		Pex16	10.7307	8.43454	0.048175
Gm36936	32.0044	19.5272	0.0195057		Col6a2	10.7347	48.3345	0.0376836
RP23-458G12,3	1.89369	0.924201	0.0195066		Gbe1	10.7639	7.08387	0.007631
Cfap69	37.4816	21.0642	0.0195164		Polr2l	10.7856	13.9237	0.0358648
Pfn1	627.118	854.847	0.0195169		Hoxd3	10.7995	4.85828	0.0342366
Med30	4.2848	12.826	0.0195306		Ptpmt1	10.8112	16.2529	0.0112899
Clca3a1	25.7524	15.866	0.0195321		Pqlc2	10.8312	6.39936	0.043366
Psmd4	53.7629	75.2801	0.0195818		Ankrd13b	10.8314	14.1855	0.0086044
Mtus1	84.5785	71.5584	0.0195846		Wbscr27	10.8384	3.75797	0.00115226
Mak16	18.0066	26.9469	0.0195899		RP23-155F13,3	10.8488	7.12007	0.0130902
Gm11451	0.734817	2.19969	0.0196921		Gm38235	10.8893	8.16701	0.0292834
RP23-41J13,2	5.29577	2.34123	0.0197045		Ttc8	10.9209	5.84729	0.0364364
Rgs1	1.29314	13.9557	0.0197084		Dis3	10.9256	14.5106	0.00486703
Mxd3	2.7772	6.623	0.0197154		Gm37893	10.9283	6.05243	0.018122
Dscc1	0.972491	1.8121	0.0197341		Bcs1l	10.9306	7.7164	0.0292445
Copg1	106.867	87.1769	0.0197696		Scaper	10.931	8.58805	0.0338745
Bcar3	65.8575	49.9444	0.0197903		Ptprj	10.9535	26.1626	0.0411464
Phldb1	159.04	88.6968	0.0198018		Psat1	10.9986	25.0005	0.0133228
Fcho1	5.34821	15.7788	0.0198317		RP23-23C4,4	11.0123	7.17418	0.00843239
Lamp1	174.536	248.903	0.019841		Rcn3	11.0363	20.3751	0.00117207
Islr	0.0677424	0.911446	0.0198574		Prps1	11.0387	44.7402	0.0212316
Tom1l2	64.9548	43.8518	0.0198608		Plekha8	11.0402	6.98779	0.0244215
Ccr4	0	0.129528	0.0198679		St6galnac6	11.0846	16.8232	0.00349846
Epm2a	2.40326	4.32338	0.0198936		Gm17195	11.0983	2.98985	0.0177332
Exoc6b	67.8346	56.2376	0.0199001		Armc1	11.109	14.3621	0.0380271
Gm20390	12.1418	19.4927	0.0199347		Faim	11.1119	21.6875	0.0426124
Cdc73	35.5161	26.0005	0.019947		Rhobtb2	11.1189	8.66404	0.0415622
Tkt	55.2946	71.9074	0.0199623		Prelp	11.15	16.4509	0.024412
Stat2	111.962	67.4595	0.0199668		Mapk15	11.1894	5.29132	0.00803425
E130102H24Rik	12.4875	5.33834	0.0199717		Llph	11.269	17.0399	0.0230475
Zfp938	2.67342	3.68665	0.0199904		Gm37298	11.3087	6.39295	0.0236435
Acss2	2.68677	7.34184	0.0200049		Eda2r	11.325	5.80826	0.0372798
Pisd-ps2	8.79477	14.4815	0.0200342		Dclre1b	11.3313	8.28839	0.0129633
Gm3512	5.51099	2.46263	0.020036		Nxf3	11.3544	35.4699	0.0285461
Rslcan18	1.17682	0.315243	0.0200782		Extl2	11.3656	7.38593	0.00896548
Capn1	33.6348	46.7875	0.0201074		Tec	11.3709	15.669	0.0277134
Sptbn1	649.593	522.016	0.0201098		Gpalpp1	11.3978	13.1406	0.041732
4930503L19Rik	51.2285	37.6206	0.0201479		Bet1l	11.4067	13.7672	0.0447207
Zfp239	0.176901	0.881243	0.0201853		Slc9a3r1	11.4111	24.5516	0.0115416
Gpr37	0.031246	0.0105841	0.020212		Gm26703	11.4227	5.79972	0.00688966
Mrpl47	5.46604	9.66661	0.0202309		Gm37452	11.4498	4.79557	0.0227639
Cipc	25.0195	18.6487	0.0202414		Gpr137b	11.4647	19.2288	0.0391933
Babam1	37.5638	44.7377	0.0202445		Mrps28	11.4778	16.0973	0.00292433
Rps19bp1	8.77417	15.8144	0.0202709		Fam109a	11.5189	7.65229	0.00894614
Dera	7.37483	11.9873	0.020275		Ccnb1	11.5789	19.7184	0.0211216
Klf3	171.813	118.122	0.0202791		Arl4c	11.5794	23.0149	0.0283213
Acin1	305.647	211.076	0.0202958		Dsn1	11.6615	16.5784	0.0251267
Gdnf	0.00770037	0.717234	0.020303		Mad2l1bp	11.7378	14.6163	0.0391249
Fam131a	28.7166	14.0561	0.020319		Stoml1	11.7618	10.3359	0.00475585
Nr5a1	0.746379	5.1073	0.020328		Exosc5	11.7762	18.7096	0.0120628
Mdga1	0.163142	1.61827	0.0203547		Fmn1	11.7807	6.24763	0.00121666
Rock1	44.0427	38.7291	0.0203677		Fam210b	11.8072	14.2026	0.0122884
Malat1	16281.5	10229.4	0.0203879		Fut8	11.8145	22.075	0.0457019
Gid4	12.7572	15.4534	0.0203921		Gsn	11.835	57.5431	0.0298336
Mppe1	9.21882	7.01462	0.0203939		RP24-470E5,4	11.8597	8.18244	0.0333263
Dock6	164.055	109.859	0.020425		Rnf34	11.9373	9.54381	0.0220401
Glud1	146.711	136.925	0.0204321		Zbtb34	11.9759	10.3183	0.0402511
Rab11fip4os1	0	0.0355106	0.0204423		Fam161a	12.0074	4.42534	0.000653287
N4bp2	28.8011	15.3011	0.0204648		Dok1	12.0127	14.8522	0.0075281
Mrpl46	6.49453	12.7205	0.0204654		Esco2	12.0616	6.49553	0.00832678
Zbtb17	20.0439	14.9538	0.0204903		RP24-428N8,5	12.0641	7.12901	0.0337392
Vsig10	33.1628	26.3447	0.0205084		Glmn	12.0643	7.7123	0.0176263
Fam136b-ps	0	0.474724	0.0205193		Thumpd1	12.1329	15.9899	0.0477624
Pbxip1	27.9999	20.6696	0.0205317		Pdpr	12.137	14.6536	0.0429931
Bsg	156.082	193.216	0.0205514		Gm20390	12.1418	19.4927	0.0199347
Taldo1	56.4233	84.7705	0.0205672		Sfn	12.1431	9.68034	0.0495463
Sec61b	65.6712	89.6676	0.0205678		Dtx2	12.1909	16.7688	0.0450555
Gm5607	0.0479502	0.0917165	0.0205812		Tut1	12.1932	14.2277	0.0249426
Naga	24.1988	32.659	0.0206061		Thap11	12.1941	16.4979	0.0218977
Capn12	1.36335	1.94234	0.0206356		RP23-18K20,2	12.1943	8.58408	0.0227135
Derl2	35.9162	27.6633	0.0206383		Slx1b	12.2378	7.76618	0.047579
Dnmt3l	0	0.702472	0.0206653		Tagln	12.2581	18.4562	0.0338457
Disp1	16.2244	10.8151	0.0206751		Zfp28	12.2645	8.45275	0.00789529
Gm38014	6.68845	3.6663	0.0206862		Gm37706	12.2829	8.49513	0.0165965
Fhod3	0.313173	2.83111	0.0206898		Gm37736	12.2924	7.89702	0.0179338
Hoxb3os	5.78075	2.89296	0.0207094		Dcps	12.3068	22.8761	0.00203241
Gm3608	0.927283	1.18511	0.0207102		1600020E01Rik	12.3209	9.22463	0.0471065
Dock4	96.1079	67.0362	0.0207576		RP24-503L4,4	12.358	7.79082	0.0393237
Gck	0	0.106731	0.0207648		Fars2	12.3903	10.4753	0.00926104
Cerk	72.7595	51.3327	0.020861		Gm4841	12.4055	6.90187	0.00524676
Ankrd66	0.0713896	0.668623	0.0208793		Cep55	12.4073	14.8057	0.0454364
RP23-4P1,5	16.7601	11.5393	0.0209017		Rtca	12.4612	19.5328	0.0150353
Arhgef39	5.64061	4.0417	0.0209179		Gm37978	12.4662	6.84656	0.0055522
5730559C18Rik	0.218019	3.56362	0.0209355		Piga	12.474	8.63269	0.0445201
Prdx3	15.7847	22.5661	0.0209444		Gm38340	12.4833	5.6682	0.0374388
Smim3	3.97521	6.35299	0.0209629		RP23-149A1,2	12.4853	5.65911	0.00787932
Clic1	193.343	221.151	0.0209765		E130102H24Rik	12.4875	5.33834	0.0199717
Msmp	0.102715	1.02135	0.0209777		Osgin2	12.5276	6.12835	0.00750546
Pofut1	28.2265	23.6027	0.0209965		Gramd1b	12.5373	20.3075	0.021184
Gm3837	2.81017	6.17866	0.0210065		Lage3	12.5687	24.1406	0.0283615
Cpne4	0	0.467072	0.0210509		Gm37297	12.5859	8.04832	0.00650318
Xist	451.392	293.774	0.0210624		Gm38372	12.5878	9.88478	0.0435692
Slc46a1	0.129713	1.5227	0.021069		D130019J16Rik	12.6061	8.41846	0.00540589
Myo18b	0.532107	1.45181	0.0210701		Pcdhga3	12.6125	7.94643	0.0419171
Ccbe1	0.00964006	0.671657	0.0210707		Reep4	12.6294	20.9071	0.0104024
Mfsd12	8.85991	15.1497	0.0210776		Malsu1	12.6711	16.8214	0.0327951
Hmcn2	0.115353	0.867622	0.0210893		Gid4	12.7572	15.4534	0.0203921
Ccnb1	11.5789	19.7184	0.0211216		Rab26os	12.7739	23.1395	0.0238375
Gm38335	0.0106958	0.151635	0.0211268		Mrps36	12.8189	23.1859	0.0226974
Gramd1b	12.5373	20.3075	0.021184		Med31	12.8527	7.8132	0.0328743
Fnip1	14.5241	19.4347	0.0211886		Dgcr6	12.8663	9.14121	0.0170152
Mrpl27	27.2932	33.4182	0.021212		Eif1ad	12.8852	16.0993	0.00877625
Padi3	0.00452962	0.298545	0.0212138		AU022252	12.9483	9.14067	0.0120763
Prps1	11.0387	44.7402	0.0212316		Snapc1	12.988	11.6772	2.18498e-05
Gcnt1	1.60951	10.8657	0.0212717		C030013D06Rik	13.0028	7.83917	0.0262899
Ppp1r14b	63.7174	91.0073	0.0212802		Ppp3cc	13.055	10.6093	0.0397182
N4bp3	124.087	88.2378	0.0212841		B130055M24Rik	13.0618	8.76617	0.0277238
Scpep1	17.6559	29.1837	0.0212942		Zfp169	13.0705	10.7354	0.0036364
Phldb2	56.9391	50.8514	0.0213142		Foxo4	13.1289	18.5696	0.0281929
Fuca1	70.0148	53.7455	0.021316		Phka1	13.1516	10.3513	0.000359167
9330151L19Rik	6.10413	3.16725	0.0213399		Ppil1	13.1631	19.2381	0.0440514
Spopl	37.832	28.1306	0.0213423		A330023F24Rik	13.2186	8.46837	0.0343199
Rgs9	29.3377	15.6367	0.021347		Apcdd1	13.2388	10.247	0.00706662
Gm37600	0	0.043025	0.0213493		Ube2o	13.2869	17.9759	0.0113428
Tmem198b	33.3049	27.7578	0.0213654		RP23-15K13,2	13.4082	7.45895	0.00720007
Slc25a4	69.479	90.6635	0.0213736		H6pd	13.414	15.6319	0.00165705
Sdhb	30.9443	42.8179	0.0213782		Optn	13.4478	10.5905	0.0466743
Rab1b	84.6095	94.8204	0.0213813		Cdt1	13.4829	24.6098	0.0214485
Gnb1l	1.08808	2.26678	0.0213937		Dpy30	13.5107	28.0705	0.0390758
Cdt1	13.4829	24.6098	0.0214485		Fbn1	13.5749	23.0185	0.0284298
BX510318,1	2.60742	1.81744	0.0214585		Mfap3l	13.5985	9.56003	0.00547965
RP23-111M12,3	4.17039	1.46365	0.0214789		Hist1h2bf	13.6455	17.2429	0.0461255
Olfr111	0.0873187	2.01987	0.0214977		Gm37780	13.6624	7.90166	0.0454728
Rab31	26.0028	39.3269	0.0215239		Tbcc	13.7122	11.4264	0.0237642
Aldh2	52.5671	82.1564	0.0215491		Cd14	13.7344	26.8905	0.0131404
Nudt19	6.13283	13.4833	0.0215667		E2f8	13.7962	23.0913	0.0393279
Lsm3	13.9225	30.0069	0.0215684		Aldh9a1	13.8054	22.2003	0.00113915
Gtf2h2	26.2202	19.8128	0.0215795		Mtrf1l	13.8056	7.72825	0.0238019
Nckap5l	79.0195	51.7589	0.0215861		Ager	13.8363	8.17281	0.0345068
Gm38227	0.456694	1.10464	0.0215911		Adprhl2	13.8386	12.9849	0.0151128
Lgals8	88.4532	69.6316	0.0216121		Cebpz	13.8655	21.436	0.0417766
Eva1a	22.549	14.1838	0.0216295		Lsm3	13.9225	30.0069	0.0215684
Wdr41	7.06389	9.90657	0.021639		Otud3	13.9613	8.56705	0.00659981
Pag1	1.55772	3.04077	0.0216405		Spata5l1	14.0255	10.7244	0.038372
Setd7	56.7074	46.127	0.0216604		RP23-407I6,6	14.075	8.01233	0.00731417
Tmem160	14.439	20.5025	0.021666		RP24-161C20,4	14.0817	8.12775	0.0054055
Cdca3	16.5014	28.6386	0.0216682		Xylt2	14.1138	20.0432	0.0377516
Mb	0	0.196577	0.021711		Tchp	14.1342	8.70613	0.0186827
mmu-mir-703	0	2.16741	0.0217119		Rbfa	14.1596	20.2636	0.0308234
Il24	0.333688	1.62826	0.0217891		Slc35a5	14.1813	9.50021	0.0117617
Rab11b-ps2	2.29918	0.790554	0.0217986		Mrps2	14.1865	18.2662	0.018031
Rph3al	10.1701	5.51771	0.0218174		Pcdhga11	14.2065	9.7024	0.0319425
Ndufs3	33.8573	41.4767	0.0218282		Hist1h4i	14.2116	7.95457	0.000308382
Thap11	12.1941	16.4979	0.0218977		Eef1e1	14.2165	20.6555	0.0442436
Slfn3	27.1633	19.8357	0.0219055		Pcdhgb8	14.2226	9.12776	0.0061682
B430305J03Rik	0.174731	0.560296	0.0219297		Wdr12	14.228	17.784	0.0408107
Sobp	0.0840717	0.523303	0.021944		Gyg	14.2774	20.3151	0.0467762
Cd44	18.9931	96.5234	0.0219632		Plin3	14.3006	25.2696	0.0240122
Ostf1	97.1816	77.0897	0.0219983		Ptcd3	14.3406	22.2308	0.0367366
Bahd1	21.9533	30.5863	0.0220258		Mybl2	14.3734	18.1156	0.0299115
Rnf34	11.9373	9.54381	0.0220401		Gm26930	14.3917	10.2772	0.037234
Prickle3	53.3671	39.427	0.0220788		Hexb	14.3981	28.6332	0.0297293
Ppp2cb	44.9733	52.4033	0.0221011		Heatr1	14.43	18.0396	0.000645875
Hist1h1c	59.3911	95.8096	0.0221181		Tmem160	14.439	20.5025	0.021666
Ddx5	784.376	655.03	0.0221218		Dis3l	14.4409	11.8372	0.0353228
Gm37159	0.564086	1.16096	0.0221973		Gm14296	14.4425	6.91384	0.0190941
Hist1h4b	29.7567	78.7068	0.022218		Micu3	14.5045	11.0489	0.00510395
Usp18	28.0914	17.8092	0.0222536		Gm38362	14.5132	7.35103	0.00054259
Rab5c	201.552	212.715	0.0222626		Zfp706	14.5159	20.3628	0.0275669
Slc25a26	4.96892	3.47409	0.0222728		Mpg	14.5212	10.1534	0.0333392
Sdhaf4	3.46396	6.38347	0.0222764		Fnip1	14.5241	19.4347	0.0211886
Atp5l	105.564	127.972	0.0222817		Pfkfb2	14.5442	11.9218	0.0276612
Wdr55	5.27133	12.279	0.0222982		Stard6	14.5636	8.7707	0.042653
Spred3	91.4591	56.3389	0.0223038		Got1	14.5995	25.9627	0.0036423
Fbxl22	5.43193	3.78786	0.0223101		Zfp317	14.6022	10.8329	0.00196807
Rpl36a-ps2	4.1883	7.34162	0.0223139		Rrs1	14.6774	22.2279	0.0023295
RP24-360B3,2	54.6079	33.4011	0.0223825		Otulin	14.6922	20.0724	0.0159699
D630036H23Rik	1.26182	0.204921	0.0224025		Disc1	14.6966	9.85945	0.018333
Arrdc3	182.594	138.171	0.0224147		Cep162	14.7118	12.526	0.0282264
Acat1	28.3089	22.1028	0.0224482		Nuak1	14.7853	16.0513	0.0350556
Rps3	186.633	247.496	0.0224502		Tspan3	14.8382	23.3435	0.0393624
RP24-556H22,3	6.1423	4.92695	0.0224659		Pdgfa	14.9813	30.3038	0.0306422
Gm3654	0	0.247713	0.0224682		AI661453	15.0714	10.9682	0.0343141
Ywhae	323.533	444.076	0.0224939		Hist1h2bm	15.0896	24.5939	0.0368268
Gm37166	4.07168	2.82448	0.0225116		Vhl	15.1241	9.07279	0.0152826
Nacc2	5.55048	8.10418	0.0225123		Tdrp	15.1247	8.6279	0.00286594
RP24-404P10,2	0.0158539	0.338088	0.0225265		Tex10	15.1586	22.9701	0.00257252
2810403A07Rik	120.111	96.0684	0.0225364		Ncaph	15.1965	22.7783	0.00586442
45173	147.477	109.791	0.0225647		Trappc12	15.2658	17.838	0.0251804
Zfp36l1-ps	0	0.0458957	0.0226393		Gm30280	15.2802	4.96259	0.0472077
Scd1	6.87069	20.6211	0.0226419		Nol11	15.2846	20.6447	0.000707156
Slc39a13	99.5942	77.6064	0.0226475		Gm28875	15.3128	20.341	0.0487234
RP24-555M20,3	15.9462	10.2702	0.0226524		RP24-421E18,5	15.3229	7.7487	0.0388343
Mrps36	12.8189	23.1859	0.0226974		Nudcd2	15.3254	26.0036	0.00875493
Hars2	31.3215	17.4108	0.0227036		Hmgb1-rs16	15.3794	5.84727	0.035471
RP23-18K20,2	12.1943	8.58408	0.0227135		Cntln	15.3974	11.1686	0.00715595
Srsf4	68.4513	55.2731	0.0227335		Sclt1	15.4547	11.8899	0.0282305
Invs	16.9819	9.90512	0.0227499		Prmt10	15.4748	10.6162	0.0357583
Gm37452	11.4498	4.79557	0.0227639		Cdca8	15.5094	19.6201	0.00899614
Rps7	294.026	476.464	0.0227675		Aaas	15.5126	24.5272	0.0279596
Gm9625	0.770579	1.48009	0.0227756		Gm17068	15.5185	11.7438	0.018222
Itgb1bp2	4.14118	2.00138	0.0227777		Dcst1	15.5546	6.66049	0.0114685
Tmem71	1.65148	2.56519	0.0228211		Nolc1	15.626	22.4149	0.0308732
Hist2h3b	179.56	336.051	0.0228743		Coq6	15.6331	9.04657	0.0295798
Ndufa8	72.2899	88.0466	0.022911		Ahcy	15.6469	24.1994	0.0357064
Mtf1	26.8284	19.0621	0.0229707		Dap	15.6964	46.4049	0.0486289
Ccdc186	45.4505	31.8601	0.0229828		Gm37639	15.7204	10.2725	0.0457809
F830016B08Rik	82.0712	43.654	0.022983		Chac1	15.751	11.0085	0.0276173
Selk	43.5361	53.8893	0.0229875		Pno1	15.756	24.2473	0.0190204
Stk25	210.174	141.31	0.0230409		Prdx3	15.7847	22.5661	0.0209444
Impa2	6.16733	13.9008	0.0230449		Serpinc1	15.8466	6.83613	0.00503306
Llph	11.269	17.0399	0.0230475		RP24-555M20,3	15.9462	10.2702	0.0226524
Sbk3	0.091718	0.439992	0.0230652		Nqo2	16.0398	11.4148	0.0079585
Rbm4	89.925	56.5241	0.0230858		RP23-480P21,3	16.0544	9.54015	0.0260941
Fam134b	0.865857	2.72272	0.0230871		Angel1	16.0966	8.26463	0.00339521
Tars	29.0655	38.2094	0.0230997		BC023105	16.0988	8.58676	0.0100564
Ppp1r12b	27.03	20.7213	0.0231108		Sfxn1	16.1157	20.7316	0.00185357
Map3k5	16.4489	10.0268	0.0231126		Txnrd2	16.1726	7.69949	0.0348592
Gm15487	0.400408	1.11446	0.0231159		Phf1	16.1783	18.9666	0.000890784
Cd2bp2	60.1425	42.2132	0.0231336		Disp1	16.2244	10.8151	0.0206751
Rhbdf1	68.0884	45.1404	0.023139		Ptprn	16.307	49.419	0.0424146
Pus7	20.6982	31.6873	0.0231533		Supt4a	16.3304	26.4508	0.0395029
Atp5e	32.1956	55.6775	0.0231564		Gm28323	16.3372	7.65424	0.00151724
Gm16386	7.25267	3.90606	0.0231829		Map3k5	16.4489	10.0268	0.0231126
Arhgap9	1.14767	6.96711	0.0231868		Mpc2	16.485	22.226	0.046412
Gm11478	2.44039	5.03462	0.0231936		Cdca3	16.5014	28.6386	0.0216682
Bex2	0.0647173	0.685477	0.0232078		Gtpbp1	16.576	21.4969	0.0118321
Zfp608	32.8919	25.8746	0.0232276		Pcdhga8	16.5789	10.4977	0.0369748
Muc13	4.52545	1.96704	0.0232325		Klhl18	16.6149	13.6494	0.0104986
Plekhm2	41.1112	24.9172	0.0232661		9330133O14Rik	16.6278	9.7463	0.0303861
Reep6	0.108943	1.55198	0.0232849		Mzt1	16.6346	21.8504	0.018435
Gm5884	0.194092	0.630353	0.0232902		Smpd2	16.6423	18.273	0.0305941
Prrx1	1.99243	12.2771	0.0233256		Sned1	16.6555	11.446	0.024421
Xylb	0.540017	1.53767	0.0233267		Il17rd	16.6761	12.3912	0.041465
H2-M5	2.45725	0.629792	0.0233367		RP23-4P1,5	16.7601	11.5393	0.0209017
F3	2.45428	8.09563	0.0233383		RP24-142B15,10	16.8354	12.0489	0.0420222
Klhl15	7.9855	10.8213	0.0234016		Dpp3	16.8706	22.3688	0.0445853
Sox17	150.506	122.409	0.0234155		Plk1	16.9179	23.2871	0.0304338
Laptm4a	189.321	216.63	0.0235193		Invs	16.9819	9.90512	0.0227499
Gm13235	0.00692762	0.410905	0.0235227		Wdr36	16.9827	25.4012	0.00415413
St3gal4	100.732	80.6013	0.0235637		Gm14853	16.9878	7.93843	0.00958786
Ivns1abp	204.125	158.253	0.0235684		Idh3a	16.9969	21.5635	0.000470764
Bicd2	56.1917	45.7392	0.0235848		Ncapg	17.0078	14.5393	0.0119732
Zscan20	5.3971	3.54793	0.0235901		Hoxa6	17.0094	9.64135	0.0132201
Pkia	5.74923	3.76997	0.0236105		Hgsnat	17.0773	28.9478	0.0347302
Gm38346	59.4674	35.9266	0.0236138		AK010878	17.1683	12.2907	0.0426727
Nfix	20.2781	33.8785	0.0236253		Sptssa	17.1778	22.9423	0.0169578
Gm37298	11.3087	6.39295	0.0236435		Dnajc18	17.2074	14.4908	0.0499758
Gng5	241.037	289.79	0.0236656		Bcl2l12	17.2729	21.9668	0.00503329
Gm37748	0.15808	0.333066	0.023714		Ercc3	17.2797	22.3045	0.0348398
Sdc1	10.4759	47.5488	0.0237193		Pde10a	17.2888	9.55308	0.0401189
Myo5b	0.028543	0.278994	0.0237316		Tbck	17.421	14.9552	0.0266632
C030034I22Rik	3.70207	1.61644	0.0237618		2610037D02Rik	17.4674	11.6987	0.0261544
Tbcc	13.7122	11.4264	0.0237642		Zmat2	17.5181	23.0368	0.0351554
A830010M20Rik	5.0577	2.78105	0.0237998		Sod2	17.5269	24.5469	0.0271405
Mtrf1l	13.8056	7.72825	0.0238019		Prickle1	17.5729	13.1662	0.0456646
Rab26os	12.7739	23.1395	0.0238375		Rbm41	17.6083	25.4918	0.0433525
Apoo	6.92678	10.7576	0.0238485		Gmfg	17.6243	35.2226	0.0324866
RP24-188E19,2	28.4982	14.8759	0.0238568		Pparg	17.6409	25.846	0.00705626
Ncaph2	37.5284	56.881	0.0238784		Scpep1	17.6559	29.1837	0.0212942
Hn1l	27.6511	32.3087	0.0239109		Axl	17.6935	57.9498	0.0181753
Gm13251	1.58477	4.31597	0.0239136		Gnat1	17.7309	11.53	0.00374471
Siah1a	31.3446	24.2658	0.0239189		Inip	17.7552	16.0502	0.0125949
Hist1h1a	36.9165	62.4882	0.0239492		Zkscan8	17.7589	7.89478	0.0339881
Phgdh	3.55118	20.0307	0.0239581		Wdr91	17.8331	22.8704	0.00529486
Wscd1	43.4452	32.9725	0.0239705		RP23-33C9,1	17.8772	8.22745	0.0346146
Gm5422	0.0674953	0.140308	0.0239717		Sdccag8	17.9104	9.60466	0.0109605
Gm37642	10.4683	7.21959	0.0239816		Dnajc2	17.9312	27.0101	0.0455367
Rps16	487.163	694.689	0.0239892		Wdr61	17.9533	23.8691	0.00283246
Plin3	14.3006	25.2696	0.0240122		Coa5	17.9774	25.9738	0.0164886
Gpr82	0	0.089139	0.0240133		Slc36a4	18.0023	13.9795	0.0292019
Ciita	2.99095	7.28788	0.0240262		Mak16	18.0066	26.9469	0.0195899
Gm21887	568.579	215.481	0.0240534		Isca2	18.0171	24.061	0.00710434
Tbx15	0.773985	4.75158	0.0240801		RP23-300K5,1	18.0269	9.96819	0.00220686
Taf6l	18.2538	23.5295	0.0240934		Zfand2b	18.0539	12.7809	0.00663882
Hcn2	0.621578	1.72024	0.0240947		Zmat5	18.1166	13.2734	0.0299483
Map4k1	1.31501	5.09216	0.0241094		Abca4	18.1231	10.512	0.0340145
Trim54	0.342563	0.616596	0.0241269		Igsf8	18.127	31.297	0.0150691
Dpp4	0.169979	0.521209	0.0241289		Ufsp2	18.1629	28.4087	0.0423287
Elovl7	0.35664	1.14796	0.0241538		Htr2a	18.1649	7.26827	0.0473476
AI837181	22.2299	34.4949	0.0241544		Gm37699	18.1756	11.6611	0.0154253
Pcbd2	5.88587	10.7589	0.0241931		RP23-327P24,3	18.2413	5.12014	0.00059357
Cpxm2	0.00197125	0.473355	0.0242323		Taf6l	18.2538	23.5295	0.0240934
Caln1	0	0.0695055	0.0242598		Pou6f1	18.264	11.6691	0.0183794
Evi5l	26.4982	18.4506	0.0242788		Hbb-bs	18.2839	4.90917	0.0371208
Slfn4	55.7891	31.1501	0.0242935		Parp8	18.3287	14.638	0.0259813
Nbeal1	93.1772	74.5716	0.0242989		Utp14a	18.3453	15.9419	0.044874
Zfp68	23.5012	20.266	0.0243024		Polk	18.4007	15.1763	0.0115425
Zmynd8	93.5862	65.3874	0.0243081		Olfm1	18.4214	35.6903	0.036975
Tmem41a	7.00519	10.2106	0.024341		Oas1b	18.4355	10.9661	0.0150695
Txn1	88.3253	144.174	0.0243575		Dohh	18.4917	26.656	0.00314369
Arhgap26	107.54	78.6274	0.0243837		Rnf168	18.5257	15.9341	0.0309217
Col5a1	5.23024	34.7742	0.0243863		Pcnt	18.5522	14.9088	0.00514822
Gm7846	5.30648	14.9976	0.024398		Rgs5	18.6306	34.3574	0.0346426
Gm37387	0	0.0627163	0.0244024		Adgrg3	18.6443	13.3953	0.0485418
Prelp	11.15	16.4509	0.024412		RP24-500I24,6	18.6501	8.614	0.00489283
RP24-293C5,5	2.91527	1.32322	0.0244177		Gm37321	18.6919	7.07253	0.0254517
Sned1	16.6555	11.446	0.024421		Tcp11l2	18.6961	15.2212	0.0147484
Plekha8	11.0402	6.98779	0.0244215		Zfp69	18.7144	14.3458	0.0415449
Eif3j1	20.0645	28.6938	0.0244424		Cul4b	18.797	22.0088	0.0131204
Alg3	8.96349	15.2668	0.024443		Ppp6r2	18.8327	14.7871	0.00516221
Rpl12	432.583	555.188	0.0244546		Uvssa	18.8476	12.2214	0.042883
Hey1	100.785	64.2157	0.0244586		Klhl3	18.882	9.67712	0.00892713
Rps12-ps9	0.04483	0.191693	0.0245064		Slc7a5	18.9366	39.7716	0.00978529
Rtn4rl2	2.57338	1.05075	0.0245135		Gm37206	18.9568	11.8926	0.00268086
Ascc1	7.65555	10.6484	0.0245166		RP24-500I24,4	18.9657	13.6491	0.0255308
Kctd18	27.5351	20.4258	0.0245466		Pcdhgb7	18.9698	11.812	0.00149848
Acsbg1	0.0660295	0.455115	0.0245696		Pgrmc2	18.9776	24.0053	0.00581564
Chst5	0.0146924	1.82324	0.0245974		Cd44	18.9931	96.5234	0.0219632
Gm38146	7.65725	4.67948	0.024617		Brcc3	19.0112	22.9578	0.0348589
Osbpl2	20.5678	19.2848	0.0246459		B4galt7	19.0119	15.3054	0.0323524
Ptges	1.5236	5.81053	0.0246479		Upf2	19.0851	16.4925	0.00306535
Vimp	22.5535	28.5405	0.0246738		Pcdhgb5	19.0858	13.9032	0.0404753
Psma7	103.309	137.632	0.0247652		Arid3b	19.1738	14.374	0.0047648
Hmha1	1.94363	9.20818	0.0247762		Lrp1	19.2525	71.4866	0.0372066
Rpl15	450.058	593.935	0.0247842		Abca7	19.2701	17.8966	0.045122
RP23-97M20,1	1.06019	2.28248	0.0248024		Ppp1r8	19.2885	28.0244	0.00895278
Chic1	3.34791	2.75508	0.0248126		Mcm5	19.3093	25.9228	0.00454697
Rab11a	313.125	289.578	0.0248402		Afg3l2	19.3316	24.7294	0.0158325
Cct6b	0.007808	0.147675	0.0248433		Spats2l	19.3765	11.2232	0.0279861
Lztfl1	32.9253	23.8319	0.0248761		Tbc1d2	19.3795	13.5123	0.0139391
Kcnn4	2.9494	19.3239	0.0248869		Gm28230	19.4516	10.7087	0.0140745
Cand2	1.32766	2.71545	0.024931		Cep95	19.4785	11.5988	0.0132125
Pax9	0.658194	2.4123	0.0249367		Etfb	19.4796	35.7816	0.0411812
Herc1	109.083	82.7324	0.0249372		Sh3pxd2b	19.533	29.6681	0.0407511
Tut1	12.1932	14.2277	0.0249426		Lrrcc1	19.5442	17.509	0.0381416
Bak1	65.2078	89.8271	0.0250226		Ubl7	19.5451	26.076	0.0451985
Cdc14b	2.29185	4.27894	0.0250302		Snrpf	19.6287	26.7498	0.00417637
C130050O18Rik	0.775375	1.96024	0.0250571		Mrto4	19.6358	28.6377	0.0155486
Trip10	56.5635	44.7353	0.0250684		Nav3	19.8509	14.214	0.00862362
Tomm22	37.427	60.9417	0.0250953		Hdhd2	19.8968	30.9516	0.037427
Dsn1	11.6615	16.5784	0.0251267		Zbtb17	20.0439	14.9538	0.0204903
Trappc12	15.2658	17.838	0.0251804		Eif3j1	20.0645	28.6938	0.0244424
Gm28096	0.446922	0.621086	0.0252133		Gm38157	20.1151	11.8791	0.0495478
Epdr1	0.72278	2.64671	0.0252376		Traf3	20.1175	26.5735	0.0117782
Anapc10	3.34735	4.95727	0.0252421		Mogs	20.156	28.2742	0.0155154
Anxa8	0	0.133639	0.0252446		Hdac9	20.1601	12.7435	0.0152731
Sgpp1	2.69008	9.64155	0.0252762		Nfix	20.2781	33.8785	0.0236253
S1pr2	4.24071	8.67322	0.0253079		Tsc1	20.2882	17.1727	0.00993297
Fam69a	8.752	12.8765	0.025323		Ndufb2	20.3249	32.6063	0.0397968
Slc4a2	71.5865	56.3055	0.0253364		Vegfa	20.3359	35.3316	0.0372965
Ldb3	0.0173744	0.0816434	0.025377		Gm37760	20.3697	15.1466	0.0116932
Esx1	6.62067	53.3344	0.02538		Cirh1a	20.4477	28.4646	0.0118006
1190005I06Rik	0	0.570361	0.0254098		Pcdh7	20.5373	12.4846	0.0332692
Tomm7	23.0451	35.0366	0.0254423		Myo9a	20.557	29.2817	0.0184407
Gm37321	18.6919	7.07253	0.0254517		Osbpl2	20.5678	19.2848	0.0246459
Homer1	23.0279	17.5819	0.0254602		Pus7	20.6982	31.6873	0.0231533
Tusc5	0.483482	1.45394	0.0254901		Slc35e2	20.6995	12.814	0.00434213
Trp53cor1	2.40698	0.979339	0.0254919		Hilpda	20.7079	36.923	0.0395079
Ccdc73	0.099354	1.71311	0.0254946		Nme1	20.746	36.6216	0.00255668
Rap2b	7.48368	10.8872	0.0255103		Gm37589	20.7514	15.5034	0.00345993
RP24-500I24,4	18.9657	13.6491	0.0255308		Tiparp	20.7715	28.0082	0.00840043
Gm37183	6.07106	3.47006	0.0255848		Snrnp48	20.7957	14.5166	0.0407879
Adgrb2	0.0281786	0.372503	0.0255898		Serp1	20.8431	31.5458	0.00714526
Zfp597	21.2864	13.1929	0.0255963		Shmt2	20.8486	34.6322	0.00490651
Gbp5	172.205	115.443	0.0256328		AI846148	20.8758	19.4946	0.0333973
Fbxo39	1.60474	0.83277	0.0256652		Ruvbl2	20.8958	33.6026	0.00492836
Nlrc4	0.0474008	1.29901	0.0256697		8030462N17Rik	20.9993	18.1178	0.0110166
Nisch	481.667	332.835	0.0256791		Fam162a	21.0396	41.551	0.0342858
Nap1l1	57.975	78.7386	0.0256954		Apoa1bp	21.1462	22.6788	0.0285431
Hist1h2bb	26.5711	42.3432	0.0257188		Tdrd3	21.1601	16.0833	0.0279916
Tfr2	0.272145	0.840614	0.0257341		Ric8b	21.2446	15.2242	0.00659299
Foxn2	43.2919	35.3285	0.0257362		Lonp1	21.2611	27.4163	0.0359077
Rasal3	0.0934196	1.77338	0.0257389		Zfp597	21.2864	13.1929	0.0255963
Abcg8	0	0.0183291	0.0257589		Znrd1	21.2899	28.9746	0.0113767
Phf5a	30.8373	39.0866	0.0257591		Tomm5	21.4844	33.5828	0.0267222
Aldh1l2	0.603792	2.32203	0.0257636		Slirp	21.5259	37.028	0.0313782
RP24-351O18,5	0.0312776	0.501092	0.0257679		Fuz	21.6329	11.4478	0.0337667
Gm37382	6.84788	3.19862	0.0257981		Atp6ap2	21.6361	29.1476	0.0493456
Tle3	157.543	117.827	0.0258057		Hoxb2	21.6396	14.6503	0.043061
Ubb	471.524	589.493	0.0258114		Pcgf5	21.7086	17.311	0.0126452
Fam126a	70.7138	52.5849	0.0258273		Gm38066	21.8616	13.5906	0.0379413
Gm16589	1.15035	0.59704	0.0258311		Rab11fip2	21.8841	14.0099	0.00463649
Kif13a	24.3383	18.8339	0.0258426		Fam96a	21.9064	33.7033	0.0129509
Dmxl1	28.8355	23.9371	0.0258677		Bahd1	21.9533	30.5863	0.0220258
Gm33142	0	0.560949	0.0258901		Tmem168	21.963	26.7815	0.0329253
Pbdc1	9.59894	13.8957	0.0259006		Gm15344	22.0194	5.62232	0.0134621
Ppp1r3d	2.35644	3.20023	0.0259008		Vps8	22.1252	15.094	0.0315194
Ptprs	5.21357	20.2158	0.0259126		Msh3	22.152	19.8178	0.0154523
Nod1	88.0533	61.7231	0.0259299		Npc1	22.1584	31.3506	0.0185328
Gm26569	0.0267394	0.108577	0.0259326		Bmp4	22.2009	13.4332	0.000854434
Zcchc14	129.225	83.4888	0.0259797		Slc6a8	22.2196	56.4264	0.0379751
Parp8	18.3287	14.638	0.0259813		Fam104a	22.223	18.5778	0.0327574
Sh3kbp1	28.2212	35.6795	0.0260021		AI837181	22.2299	34.4949	0.0241544
Amotl1	124.958	90.3596	0.0260143		Fbxl7	22.2636	15.6014	0.00112028
Cdkal1	43.4519	23.8734	0.0260153		Gm38036	22.3314	13.8799	0.00173353
Hip1	248.058	152.904	0.0260223		Nox4	22.424	16.4447	0.0277513
Steap3	4.80548	11.3949	0.026061		Nans	22.4801	29.9253	0.0291442
RP23-480P21,3	16.0544	9.54015	0.0260941		Pick1	22.4842	13.7702	0.0170543
2610037D02Rik	17.4674	11.6987	0.0261544		Pccb	22.5278	16.2078	0.0292423
Tmem255a	23.3369	15.6157	0.0261618		Eva1a	22.549	14.1838	0.0216295
Rps26-ps1	6.21523	10.8371	0.0261873		Vimp	22.5535	28.5405	0.0246738
1700020I14Rik	93.1534	74.5969	0.0261887		Tshz3	22.561	14.2768	0.0472065
Pds5b	37.9813	32.677	0.0262561		Lrat	22.5743	9.7306	0.0193478
C030013D06Rik	13.0028	7.83917	0.0262899		Bad	22.5806	25.5407	0.0325477
Hoxa3	29.7232	18.36	0.0263188		Aox1	22.6556	14.3677	0.00227969
Atp8b2	206.418	150.386	0.0263225		Sdhd	22.6691	40.8232	0.001473
Zfp354c	10.4643	2.20443	0.0263236		Mcrs1	22.6853	30.3076	0.0133514
Prune2	3.25779	7.78848	0.0263477		Yrdc	22.6986	31.789	0.0472671
Cd9	151.311	240.654	0.026355		Gm37364	22.71	14.4978	0.00285864
Ubxn1	55.3428	74.4809	0.0263658		Atp6v1c1	22.7105	32.5686	0.0165426
Bcap29	9.96871	19.1511	0.0263696		Gm29488	22.7134	12.8512	0.0168315
Ndufb4	27.5871	34.3744	0.0263761		Seh1l	22.7222	26.7762	0.0411149
1700124L16Rik	3.10339	1.43644	0.0264012		E430025E21Rik	22.7605	34.6871	0.0402489
Cldn5	185.423	218.858	0.0264028		Dph5	22.7882	16.4296	0.0321687
Car9	0.627989	1.76466	0.0264249		Spcs2	22.7987	30.2482	0.00719678
Ost4	98.2183	128.468	0.026435		Nelfe	22.8647	34.3561	0.039563
Irs2	1.93571	7.89954	0.026448		Ate1	22.8985	18.5967	0.0190412
Sdc4	8.14402	58.1374	0.0264717		Twf2	22.9694	30.0512	0.0438788
Pcolce2	0.121644	2.65326	0.0264911		Homer1	23.0279	17.5819	0.0254602
Rps19	310.871	434.122	0.0264933		Tomm7	23.0451	35.0366	0.0254423
Bscl2	31.7538	26.2728	0.0264957		Prdm15	23.1197	15.0014	0.0285229
Sdr42e1	0.105786	0.924006	0.0265104		Prkag2	23.1449	19.1435	0.0179334
Wasf1	0.0168077	1.63718	0.0265352		Rrnad1	23.179	13.4875	0.0131685
Gm38071	0.0120193	0.0906451	0.0265629		Alg14	23.3241	19.4326	0.0330452
Trappc6b	26.9355	38.229	0.0265795		Tmem255a	23.3369	15.6157	0.0261618
Gm26935	0.165257	0.926342	0.0265829		Ndufb11	23.3421	34.8571	0.0320929
Ndufa9	26.8416	38.2548	0.0266103		Gm16520	23.3562	10.6012	0.0131831
Gbp10	92.1299	28.4061	0.0266135		Fh1	23.3841	33.4296	0.0325267
Adam4	10.2756	4.54222	0.0266207		Slc26a2	23.3856	18.5608	0.0189168
Nucks1	60.6249	82.9905	0.0266252		Apol9b	23.3972	16.1648	0.0473569
Rexo4	67.7665	42.5983	0.0266265		Eif2s1	23.4074	37.6063	0.0123772
Csf2rb2	167.143	137.56	0.0266289		Pcdhga9	23.4316	16.2405	0.0369801
Taok2	220.095	140.157	0.0266537		Rtfdc1	23.4578	36.168	0.0171338
Rapgef1	200.681	158.715	0.0266542		Zfp68	23.5012	20.266	0.0243024
Hcfc2	26.7847	23.1031	0.026659		4930594C11Rik	23.5018	13.3532	0.0104968
Tbck	17.421	14.9552	0.0266632		D230025D16Rik	23.5588	16.8855	0.0339115
Gm15460	4.79175	1.92616	0.0266759		Edem2	23.5985	30.1166	0.0467223
Tomm5	21.4844	33.5828	0.0267222		Phf21b	23.7119	10.0079	0.0145613
Rcl1	8.40456	13.0482	0.0267382		Scyl3	23.7188	16.9397	0.000921981
2410004B18Rik	38.8774	29.7139	0.0267467		2810428I15Rik	23.7438	39.256	0.00929876
Selm	41.1435	64.2768	0.0267759		Mrs2	23.7775	22.4473	0.0275589
Gm15964	0.0786162	0.458015	0.026778		Dhps	23.9249	26.9533	0.0403199
4930578C19Rik	49.5359	36.1895	0.0268359		Ccdc102a	23.9966	15.7549	0.000706698
Pnpla6	28.5662	22.5959	0.0268438		C2cd3	24.02	17.5194	0.00108823
Gm36931	0.00489319	0.0377961	0.0268726		Tcf19	24.0458	18.138	0.00803376
Rbpms2	3.97771	7.19171	0.0268773		Ppip5k1	24.128	17.3446	0.000643578
Adgb	0.00381025	0.175658	0.026883		Ankrd23	24.1691	14.7153	0.0388235
Gm16268	0.0894286	0.313844	0.0269581		Naga	24.1988	32.659	0.0206061
Shcbp1l	0.007812	0.102698	0.0269586		Cox19	24.273	14.9856	0.012701
Ffar2	0.140359	0.72421	0.0269614		Kif13a	24.3383	18.8339	0.0258426
Spata6	93.867	61.4847	0.0269645		Ocrl	24.3615	18.8017	0.0302321
Sdc2	0.901008	4.93508	0.026982		RP23-318I19,2	24.3689	12.9375	0.0276077
Mta2	113.935	94.4282	0.0270533		Zfp101	24.5069	13.5237	0.0152833
RP24-103L16,5	0.612576	1.05892	0.0270544		Dnttip2	24.5484	35.4426	0.0394252
Rps15a-ps7	2.20133	3.57673	0.0270749		Birc5	24.5555	34.7292	0.00577957
Gba	40.5259	55.5703	0.027086		Gm27395	24.7085	12.1965	0.0285545
Gm13092	0	0.462005	0.0270929		Foxd2os	24.7639	12.2907	0.0106592
Gnas	575.039	636.568	0.0271088		A930004J17Rik	24.8017	17.1344	0.00572285
Ilvbl	6.22987	7.35512	0.0271356		Usp46	24.825	16.6344	0.0127788
Sod2	17.5269	24.5469	0.0271405		Smarcal1	24.9335	18.6741	0.0305178
H2-Q6	324.541	261.553	0.0271431		Pan2	24.9783	18.6478	0.00191535
Zfp558	0.910929	1.25563	0.0271451		Faf2	25.0114	30.8261	0.0319464
Ptms	378.732	461.516	0.0271477		Cipc	25.0195	18.6487	0.0202414
Churc1	9.79827	15.2639	0.0271626		RP23-194K16,1	25.1445	7.1992	0.0143729
Rps4x	333.27	526.196	0.0271652		Zfp287	25.2028	16.1925	0.00266813
Mid1	69.9229	43.8483	0.027208		Psma5	25.2197	39.0737	0.0373841
Nsdhl	8.29655	14.7804	0.0272328		Wdr20	25.2545	21.4566	0.0456153
Tuba1b	273.483	370.527	0.0272538		Polr2c	25.2647	32.3593	0.00943739
Prr5	35.7457	28.069	0.0272614		Art3	25.268	43.7565	0.0336277
Plekhg5	198.199	106.482	0.0272631		Rnpc3	25.3754	16.3425	0.0015312
Gpc1	4.82103	25.4408	0.0272832		Lsm14b	25.3805	33.5311	0.0282545
Pbx2	58.7257	49.5793	0.0272879		Slc22a15	25.4435	20.1169	0.0422575
1700007K13Rik	0.0547966	0.275945	0.027289		Hoxb9	25.5557	14.5499	0.0155544
Map4k5	178.885	119.811	0.0273513		Gm14207	25.573	15.8889	0.0367332
Thyn1	9.7187	14.8132	0.0273684		Brf1	25.595	18.3774	0.0340275
Pml	127.357	68.7608	0.0273693		Gmeb2	25.6427	22.1931	0.0293453
Ptprk	46.4895	33.5917	0.0273887		Osbpl10	25.6642	14.0386	0.00146729
Ppox	44.4651	28.6399	0.0273931		Ppp1r21	25.7211	19.6029	0.029003
Rps21	471.489	643.022	0.0273988		Fam195b	25.7485	35.2868	0.0047488
Mmp11	1.74845	4.52134	0.0274002		Clca3a1	25.7524	15.866	0.0195321
Herc2	62.1129	48.6446	0.0274184		Tubg1	25.8504	38.7084	0.0317122
Nfat5	173.739	135.717	0.0274456		Msantd2	25.8598	21.5605	0.0488736
RP23-7E4,4	9.42983	4.43067	0.0274461		Nudt16l1	25.8738	20.2764	0.0381228
Ddx46	30.6912	26.3313	0.0274615		Tcof1	25.9082	35.8568	0.0339812
Zkscan3	60.7822	42.373	0.0274718		Trim46	25.9541	14.1541	0.0107594
Rab44	0.317982	1.31126	0.0274719		Rab31	26.0028	39.3269	0.0215239
Gm17089	0.796019	1.04724	0.0274833		Scand1	26.0823	43.0385	0.00934256
Tgtp1	136.548	106.736	0.0275568		Mtmr9	26.1572	32.2273	0.0392744
Mrs2	23.7775	22.4473	0.0275589		Hoxa5	26.2085	16.8421	0.0335061
Fat4	59.1977	50.4721	0.0275655		Nsa2	26.2123	34.9936	0.0348042
Zfp706	14.5159	20.3628	0.0275669		Gtf2h2	26.2202	19.8128	0.0215795
Gm2423	0.461664	1.58907	0.0275713		Ndufa2	26.2953	36.7485	0.0165702
Eif4a-ps4	4.62139	6.94916	0.0275842		Evi5l	26.4982	18.4506	0.0242788
Gm5803	0	0.0413497	0.0276023		Glb1	26.5633	35.4607	0.033229
RP23-318I19,2	24.3689	12.9375	0.0276077		Hist1h2bb	26.5711	42.3432	0.0257188
Chac1	15.751	11.0085	0.0276173		Ppt2	26.6007	38.0858	0.00349131
Ddx28	2.5412	5.45354	0.0276303		Yipf6	26.6063	31.7597	0.0122515
Ano2	3.85769	1.3086	0.0276476		Timp2	26.6119	68.9485	0.0283477
Rps3a2	2.60224	4.47362	0.0276499		Rnf141	26.7754	21.2364	0.00514434
Pfkfb2	14.5442	11.9218	0.0276612		Hcfc2	26.7847	23.1031	0.026659
Tet2	77.8869	58.88	0.0276811		Mtf1	26.8284	19.0621	0.0229707
Dclk2	37.9073	25.9159	0.0276966		Ndufa9	26.8416	38.2548	0.0266103
Tec	11.3709	15.669	0.0277134		Gm37728	26.9183	17.6896	0.0291256
B130055M24Rik	13.0618	8.76617	0.0277238		Trappc6b	26.9355	38.229	0.0265795
Ankrd13c	59.7422	48.3661	0.0277253		Dpm2	26.9557	39.8178	0.0118832
Eef1g	195.069	257.818	0.0277419		Pde4dip	26.9827	19.1852	0.0107321
Thsd1	62.9605	50.488	0.0277487		Zfp523	26.9955	20.9665	0.0497906
Nox4	22.424	16.4447	0.0277513		Dgcr8	27.0144	20.633	0.00537857
Serhl	32.3671	20.7883	0.0277528		Ppp1r12b	27.03	20.7213	0.0231108
Synpo	405.247	268.574	0.0277535		Stard5	27.0472	18.1733	9.92816e-06
Usp48	97.5601	81.2886	0.0277719		Mn1	27.048	15.8478	0.00511207
Stard9	88.1401	68.1737	0.0277794		Slfn3	27.1633	19.8357	0.0219055
Fam132b	0.0810088	0.675835	0.0277826		Arhgap25	27.1714	24.1849	0.0308027
Cox7a2	41.2807	64.2689	0.0277891		Fbxw7	27.2214	20.6711	0.0108851
Pitpnm2	139.393	97.8599	0.0278107		Katna1	27.2259	22.7446	0.0141156
Slit1	1.17319	3.61555	0.0278451		Ankrd39	27.2305	21.5979	0.0338703
Gatm	2.72247	22.899	0.0278649		Mrpl27	27.2932	33.4182	0.021212
Ythdc1	68.4203	56.4891	0.0278858		Dgkq	27.2954	18.8212	0.0306205
Gm20731	3.5071	1.83922	0.0279019		Ccdc163	27.3618	16.0909	0.000747144
Lactb	7.10414	10.7785	0.0279481		Pydc3	27.3753	15.6871	0.028296
Pgbd1	2.39676	0.765921	0.0279558		Efnb1	27.4011	55.0354	0.0108287
Aaas	15.5126	24.5272	0.0279596		Pgrmc1	27.4309	31.89	0.0418467
Nlrc5	159.143	93.434	0.0279765		Dstyk	27.4379	18.7286	0.00951471
Spats2l	19.3765	11.2232	0.0279861		Acot8	27.5257	20.7714	0.0476241
Slc35b3	10.7115	8.43554	0.0279895		Kctd18	27.5351	20.4258	0.0245466
Tdrd3	21.1601	16.0833	0.0279916		Dhx32	27.5689	17.8594	0.00548839
Plekhh1	0.828174	1.9572	0.0279944		Cisd2	27.5869	23.2657	0.0386063
Amer1	4.5684	5.38535	0.028057		Ndufb4	27.5871	34.3744	0.0263761
Gm26902	1.64958	1.38613	0.0280786		Hn1l	27.6511	32.3087	0.0239109
Gm17229	5.80274	3.3239	0.0281078		Cks1b	27.7355	43.1019	0.0179499
Scarf1	91.4285	70.2403	0.0281488		Pcdhgb6	27.7507	19.1383	0.0339183
Gm13461	0.516348	1.00862	0.0281534		Fam60a	27.8849	38.3325	0.0455477
2700062C07Rik	3.19464	6.23756	0.0281748		Shf	27.9113	17.9159	0.00340323
Foxo4	13.1289	18.5696	0.0281929		Pbxip1	27.9999	20.6696	0.0205317
Ccdc13	0.0366666	0.215389	0.0281935		Med6	28.0002	24.0665	0.0116128
Actr6	2.49695	4.47506	0.0282085		Eif1b	28.0114	41.8134	0.00162646
Cep162	14.7118	12.526	0.0282264		Inpp5b	28.0153	19.6312	0.0285744
Sclt1	15.4547	11.8899	0.0282305		Wdsub1	28.0368	17.6486	0.0100383
Lsm14b	25.3805	33.5311	0.0282545		Usp18	28.0914	17.8092	0.0222536
Pydc3	27.3753	15.6871	0.028296		Desi1	28.1248	35.3379	0.00329051
Skint3	0.0151741	0.159768	0.0283103		Cep68	28.165	21.823	0.0477246
Arl4c	11.5794	23.0149	0.0283213		Acsl3	28.1963	19.2685	0.0376902
Timp2	26.6119	68.9485	0.0283477		Sh3kbp1	28.2212	35.6795	0.0260021
Lage3	12.5687	24.1406	0.0283615		Pofut1	28.2265	23.6027	0.0209965
Scrt2	1.02666	0.217746	0.028373		Acat1	28.3089	22.1028	0.0224482
Nyap1	0.150452	1.24785	0.0283873		Ppapdc1b	28.3585	22.2292	0.0422309
Sema3a	39.7739	15.9226	0.0283951		Cnpy3	28.4622	35.1416	0.00710284
Shroom1	1.42954	2.32923	0.0283952		RP24-188E19,2	28.4982	14.8759	0.0238568
Fbn1	13.5749	23.0185	0.0284298		Pnpla6	28.5662	22.5959	0.0268438
Plxdc2	0.427535	1.30503	0.0284571		Gm37674	28.6792	18.8923	0.0360102
Zswim1	3.4284	6.17081	0.0284584		Fam131a	28.7166	14.0561	0.020319
Cdk18	1.46863	3.58278	0.0284685		Cdan1	28.7523	20.8549	0.0444436
Plscr2	40.5452	33.2056	0.0284883		N4bp2	28.8011	15.3011	0.0204648
Prdm15	23.1197	15.0014	0.0285229		Sf3a3	28.8297	35.8848	0.01716
A330074K22Rik	0.269766	1.46751	0.02853		Dmxl1	28.8355	23.9371	0.0258677
Crtac1	0	0.0883573	0.028531		Lamtor2	28.8409	40.0249	0.0362031
Ppp1r12a	63.7339	52.4343	0.0285402		Por	28.8653	63.4148	0.0154025
Gm14735	0.357365	0.0216827	0.0285419		Zer1	28.8811	19.7101	0.00791354
Apoa1bp	21.1462	22.6788	0.0285431		Trim2	28.9006	22.6488	0.0401177
Ralgapa1	92.4955	70.2005	0.0285448		Hcfc1r1	28.9416	37.9896	0.0481082
Nxf3	11.3544	35.4699	0.0285461		Armcx3	29.0026	22.5995	0.0305708
Gpr132	0.601183	2.90037	0.028553		Gps1	29.0451	43.8444	0.036999
Gm27395	24.7085	12.1965	0.0285545		Tars	29.0655	38.2094	0.0230997
Ikbke	8.54545	15.0754	0.0285624		Rsbn1l	29.0968	24.1221	0.000753042
Inpp5b	28.0153	19.6312	0.0285744		Bcorl1	29.1466	21.1799	0.00438785
2310067B10Rik	35.9578	30.2725	0.0285821		Aldh3a2	29.1976	20.2527	0.0453938
4933416M07Rik	0.00661456	0.159396	0.028602		RP24-503L4,3	29.2422	17.2105	0.0178026
Gm37314	4.82408	2.17217	0.0286448		Cks2	29.253	43.5601	0.00958249
Tnnt3	0.349192	0.0877754	0.0286499		Il20rb	29.3111	19.5161	0.0176173
Ddr2	8.7987	27.0935	0.0286724		Rgs9	29.3377	15.6367	0.021347
1810055G02Rik	8.58579	12.4874	0.0286982		Gm37333	29.3827	19.0043	0.0357111
Tprkb	8.55382	16.8018	0.0287849		Zfp318	29.5092	20.2475	0.0491825
Eif3d	49.9644	86.4569	0.0287878		Rbm10	29.5635	23.5544	0.0390638
Rgs20	0.987371	2.17164	0.0287889		Nrep	29.5901	24.8583	0.037331
Acer2	82.2801	45.6866	0.0287901		Pgls	29.6606	42.6666	0.0171845
Gadd45gip1	5.47206	7.93282	0.0287958		BC004004	29.7206	34.8079	0.0325395
Ywhaq	185.1	221.767	0.0288561		Hoxa3	29.7232	18.36	0.0263188
Gm37101	5.10781	3.44086	0.0288634		Hist1h4b	29.7567	78.7068	0.022218
Qsox1	77.9735	53.2109	0.0288676		Ppip5k2	29.7849	24.6805	0.0490805
Supt20	79.7383	54.6484	0.0289082		Atp6v1b2	29.8973	55.9235	0.0309638
Rapgef4	149.432	90.2334	0.0289289		Rint1	29.9874	20.7465	0.0190422
Grn	207.126	309.539	0.0289428		Grsf1	30.0628	43.4875	0.00519324
Gm36527	7.60912	6.33483	0.0289557		Rragc	30.095	39.0449	0.000192073
Smg8	6.83443	8.75404	0.0289896		Asna1	30.1511	46.1684	0.0179411
Eno1b	1.18282	2.02178	0.0289949		Abcf2	30.1935	40.205	0.0337061
Ppp1r21	25.7211	19.6029	0.029003		Abi2	30.238	24.1669	0.0113899
Dapk1	1.59382	2.58592	0.0290209		Gpatch2	30.2701	21.7292	0.00493066
Paox	2.22486	3.87109	0.0290223		Cdk6	30.4533	44.1532	0.0123509
Smim1	0.576395	0.973661	0.0290465		Mob2	30.5295	22.0816	0.00261604
Dusp11	158.79	106.971	0.0290488		Rbbp5	30.5384	23.0241	0.0416298
Ildr2	5.81205	3.58027	0.0290685		Atxn10	30.558	48.904	0.0438225
Osbpl9	149.651	121.674	0.0291086		Cep85l	30.591	23.7057	0.0413729
Cd82	65.0766	100.688	0.0291167		Ddx46	30.6912	26.3313	0.0274615
Rsl1d1	39.7594	56.5902	0.0291248		Focad	30.7586	15.3694	0.0157096
Gm37728	26.9183	17.6896	0.0291256		Flywch1	30.7987	24.2117	0.0122922
0610011F06Rik	2.47313	4.85685	0.0291404		Phf5a	30.8373	39.0866	0.0257591
Nans	22.4801	29.9253	0.0291442		Sf3b4	30.8749	51.1412	0.0102145
A530040E14Rik	0.124767	0.760674	0.0291494		Rnu12	30.8874	76.4991	0.0130943
Spon2	0.711344	1.13088	0.0291508		Sdhb	30.9443	42.8179	0.0213782
Spire1	7.19225	14.9627	0.0291612		RP24-188E19,4	30.9459	19.3408	0.012781
Rftn1	43.9036	39.3438	0.0291624		Socs5	31.01	24.3537	0.00359754
1500026H17Rik	0.00300469	0.035958	0.0291754		Tubgcp6	31.0139	20.6369	0.0342388
Ankhd1	121.98	98.3584	0.0291795		Lamtor1	31.023	53.0847	0.0021846
Aim2	10.2983	22.0883	0.029191		Ranbp10	31.0745	25.2857	0.0140951
Rhoj	136.322	101.834	0.0291957		Casp2	31.1214	23.3667	0.0416551
Slc36a4	18.0023	13.9795	0.0292019		Hars2	31.3215	17.4108	0.0227036
Pccb	22.5278	16.2078	0.0292423		Ifit3b	31.3284	17.8354	0.00202365
Bcs1l	10.9306	7.7164	0.0292445		Siah1a	31.3446	24.2658	0.0239189
Gm38235	10.8893	8.16701	0.0292834		Ikbip	31.3957	24.5538	0.0469454
Gm23183	64.8487	44.4326	0.0293046		Ints8	31.5098	25.0073	0.0407727
Arfgef1	94.1248	73.7386	0.0293202		Crebrf	31.5708	17.0552	0.00224169
Fbxo32	3.89006	5.17917	0.0293231		Rab28	31.5724	26.0088	0.0303644
Gmeb2	25.6427	22.1931	0.0293453		Magoh	31.5845	47.7739	0.0423259
Gm10778	0.671939	2.35831	0.0293556		Dld	31.5892	45.724	0.0301031
Lypd3	0	0.0883123	0.0294245		Kpna3	31.5951	38.2969	0.0453188
Zbtb38	83.3775	54.1473	0.0294331		Sec61g	31.6151	53.4904	0.0403409
Sell	0.293519	2.22082	0.0294348		Bscl2	31.7538	26.2728	0.0264957
Rnf38	119.675	88.0617	0.029443		Reep5	31.8257	44.3911	0.00791615
Pcdhb19	6.7395	4.58309	0.0294541		Setdb2	31.9019	22.4822	0.0063782
Lamtor4	6.74677	14.3931	0.0295298		Fdps	31.9679	40.4631	0.0362313
Gpr31b	0.0123795	1.05535	0.0295524		Gm36936	32.0044	19.5272	0.0195057
Coq6	15.6331	9.04657	0.0295798		Serpina3f	32.0401	26.2867	0.049772
Ppm1a	33.9036	41.228	0.0296114		Arl4a	32.0777	25.2479	0.0385508
Fam227a	4.2426	1.68546	0.0296235		Gfod2	32.1053	13.3075	0.00251166
C330013E15Rik	0.901283	1.48065	0.0296367		Srm	32.116	44.002	0.0313757
Lss	9.34536	17.1414	0.0296519		Usp40	32.1544	23.7437	0.00244783
Insl6	0.102423	1.01489	0.0296746		Atp5e	32.1956	55.6775	0.0231564
Sohlh2	0.0278783	1.35281	0.0296782		Casp12	32.3043	25.1861	0.0306558
Gm37390	62.073	33.1733	0.0297135		Serhl	32.3671	20.7883	0.0277528
Hexb	14.3981	28.6332	0.0297293		Herc6	32.412	21.0051	0.00472069
Snx5	56.9037	85.2208	0.0297545		Ghr	32.4564	20.8599	0.0368276
Tbc1d19	36.1734	22.1381	0.0297681		Kctd5	32.4657	26.6473	0.0485993
Gsn	11.835	57.5431	0.0298336		Rnf6	32.4707	25.2422	0.0478476
Stat5b	44.5996	36.8284	0.0298523		Pou2f1	32.5232	21.369	0.0127007
Rbmx	41.5624	31.206	0.0298546		Hmces	32.6627	19.2191	0.0324767
Lrch3	76.9591	60.1021	0.0298688		Usp32	32.7758	21.6092	0.0325104
Cdc14a	41.6763	26.0361	0.0298896		Polr2f	32.7768	51.4125	0.0413342
Mybl2	14.3734	18.1156	0.0299115		Atxn7	32.7844	21.5451	0.0138203
Gm6542	9.17501	6.41445	0.0299181		Snrnp40	32.8453	26.9487	0.0391495
Stxbp5	104.946	64.1867	0.0299433		Zfp608	32.8919	25.8746	0.0232276
Zmat5	18.1166	13.2734	0.0299483		Lztfl1	32.9253	23.8319	0.0248761
2210417A02Rik	0.0970064	0.945444	0.030039		Ddx1	32.9462	46.8179	0.0427689
Gm20388	9.15685	15.1914	0.0300626		Dmd	33.0802	22.9714	0.0130211
Ccdc15	3.89877	5.18554	0.0300987		Dancr	33.0853	15.0522	0.00100618
Dld	31.5892	45.724	0.0301031		Prkaca	33.1512	39.5063	0.0312683
Sorbs2	189.218	131.179	0.030111		Fam222b	33.1526	27.3546	0.0450934
Cyp4v3	3.29753	6.79556	0.0301333		Vsig10	33.1628	26.3447	0.0205084
AW822252	1.32313	0.550374	0.0301741		Trim34a	33.187	22.9274	0.00185765
Cenpn	3.4819	7.83291	0.0301895		Phxr4	33.194	19.5703	0.0105725
Smo	3.51957	9.66309	0.0302297		Tmem198b	33.3049	27.7578	0.0213654
Ocrl	24.3615	18.8017	0.0302321		Fam49b	33.3546	53.8864	0.0414832
Asphd2	0.0137124	0.265133	0.0302745		Bcl2l2	33.3682	25.6274	0.00280895
Commd5	6.46215	10.9038	0.0302896		Stx1a	33.6001	17.8243	0.00547869
Actg1	1302.06	1503.47	0.0302915		Pbx1	33.6039	22.8634	0.0126418
Fas	4.89149	7.013	0.0303051		Pik3ca	33.6125	25.6725	0.0124612
Gm37023	7.14249	5.69093	0.0303151		Capn1	33.6348	46.7875	0.0201074
Eif3h	95.6144	152.693	0.0303237		Hist1h3g	33.7085	55.703	0.0411823
Mlf2	119.456	155.301	0.0303323		Ndufs3	33.8573	41.4767	0.0218282
Gm16194	0.0965546	2.36204	0.0303402		Pacsin2	33.8895	44.3804	0.0386358
Wdr54	0.831107	1.57279	0.030341		Ppm1a	33.9036	41.228	0.0296114
Rab28	31.5724	26.0088	0.0303644		Zc3h12c	34.1236	26.8412	0.0461435
Gm15720	1.12452	4.29586	0.0303737		Eid1	34.1848	57.2086	0.0174835
9330133O14Rik	16.6278	9.7463	0.0303861		Rtf1	34.2773	23.1028	0.00680545
Rapgef3os2	2.00123	0.293421	0.0303938		Imp3	34.2835	40.035	0.00262232
Plk1	16.9179	23.2871	0.0304338		Pcdhgb2	34.4201	23.6166	0.00829158
Tmbim6	269.797	308.74	0.0304879		Adcy6	34.4721	29.3744	0.038759
Gpm6b	0.0923496	0.965832	0.030493		RP23-21D6,2	34.6227	23.8463	0.0101715
Gm13848	0.0138007	0.24503	0.0304956		Wdr11	34.6618	28.0873	0.0319546
Tbx4	0.002358	0.449978	0.0304983		Atp11c	34.7703	29.7787	0.0062815
Smarcal1	24.9335	18.6741	0.0305178		Zhx1	34.9065	27.4627	0.0136673
Armcx3	29.0026	22.5995	0.0305708		Yipf1	35.0417	20.9707	0.0392961
Steap2	7.52174	16.9057	0.0305742		Fam208a	35.056	28.3675	0.0113094
Actn3	0.00242775	0.0275527	0.0305758		Map2k5	35.0683	27.0854	0.0463174
2610507I01Rik	9.56743	4.90162	0.0305792		Atp6v1e1	35.1978	55.2988	0.0323472
Smpd2	16.6423	18.273	0.0305941		Snrpd1	35.2435	51.5284	0.00702106
Dgkq	27.2954	18.8212	0.0306205		Noc2l	35.2492	50.948	0.0413099
Pdgfa	14.9813	30.3038	0.0306422		Mrps24	35.3608	26.4327	0.0427316
Casp12	32.3043	25.1861	0.0306558		Snx12	35.3714	39.7423	0.00219704
Ska1	0.948901	2.19092	0.0306609		Mau2	35.5024	28.1568	0.0341412
Arhgap25	27.1714	24.1849	0.0308027		Cdc73	35.5161	26.0005	0.019947
Gm26588	0.666048	0.295862	0.0308202		Aip	35.6239	49.4301	0.000736831
Gm17305	0.0433759	0.180244	0.0308218		Lepr	35.6728	21.8354	0.0143983
Rbfa	14.1596	20.2636	0.0308234		Prr5	35.7457	28.069	0.0272614
Cct5	95.2614	144.328	0.0308343		Ube4a	35.772	29.1869	0.0353669
Nptxr	6.08515	14.532	0.0308533		Pelo	35.8226	27.3387	0.0465579
Nolc1	15.626	22.4149	0.0308732		RP23-326H18,1	35.8287	21.16	0.0136844
Zfp954	3.99512	4.86339	0.0308868		Derl2	35.9162	27.6633	0.0206383
Rnf168	18.5257	15.9341	0.0309217		2310067B10Rik	35.9578	30.2725	0.0285821
Atp6v1b2	29.8973	55.9235	0.0309638		Ahsa1	35.9757	56.9204	0.0361871
Arrb1	250.963	179.376	0.0310183		RP24-188E19,3	36.0475	22.3883	0.0143954
Tuba1a	261.541	311.039	0.0310824		Naa50	36.1209	47.3388	0.00975668
Gm10169	0.174516	0.602059	0.031085		Slc25a22	36.123	31.5174	0.0140483
AI314180	123.159	101.817	0.0311926		Cers4	36.1405	19.225	0.00638425
Oas1a	37.7566	29.4308	0.0312212		Tbc1d19	36.1734	22.1381	0.0297681
Hoxc10	0.0760227	0.408174	0.0312306		Mpnd	36.1747	31.3338	0.0408341
Rpl18	428.414	656.419	0.0312416		Lpar6	36.2685	30.6368	0.0482227
Tmem59l	0	0.846396	0.0312565		Csrp2bp	36.2921	23.5507	0.032937
Gm6710	4.37775	7.87029	0.0312611		Mdfi	36.3412	16.2493	0.0104083
Prkaca	33.1512	39.5063	0.0312683		Hoxb4	36.346	21.9584	0.0086548
Traf7	257.248	186.099	0.03133		Epc1	36.5669	25.9677	0.0374038
Gm8281	7.2675	4.11212	0.0313507		Cox18	36.7062	25.5335	0.00638701
Srm	32.116	44.002	0.0313757		Eif3m	36.7926	55.3048	0.0468947
Slirp	21.5259	37.028	0.0313782		Rbm12b2	36.8074	23.1727	0.0116801
Cxcr3	0.0255824	0.550717	0.0313856		Slc15a4	36.8141	15.9637	0.0152146
Dolk	7.06705	9.06592	0.0314447		Hist1h1a	36.9165	62.4882	0.0239492
Zfp638	40.737	33.3727	0.0314475		Gm37783	36.9838	19.2035	0.00197919
Nanp	0.958781	3.82198	0.0314521		Rilpl1	37.0266	23.2683	0.012554
Cd83	0.572045	4.34757	0.0314664		Ghitm	37.0392	44.0588	0.0438203
Gm10177	0.637582	1.69394	0.0315077		Ak6	37.0677	55.7314	0.0442596
Stard10	1.19305	4.02594	0.0315159		Szt2	37.0886	25.7498	0.0186363
Vps8	22.1252	15.094	0.0315194		Dlg5	37.096	27.9767	0.0138749
Dctn1	210.203	147.59	0.0315267		Tcea1	37.1709	50.053	0.0451859
Gpr176	0.327891	2.35028	0.0315836		Ccdc88c	37.2642	27.0562	0.00397404
Limch1	44.2046	30.8484	0.0316005		Dkc1	37.4049	53.1381	0.0380942
Exosc4	7.74838	10.6293	0.0316111		Hist1h4f	37.4073	75.9062	0.00631139
Wipf3	0.887806	1.93894	0.0316555		Tomm22	37.427	60.9417	0.0250953
Gm18852	154.144	68.6227	0.0317064		1110008F13Rik	37.4549	49.2539	0.0337289
[truncated: 969 more rows]

## Sheet: B All EC gene expression tpm
gene name	Mean KO	KO1	KO2	KO3	KO 4	p value	WT 1	WT 2	WT 3	WT 4	mean WT
Tmem74	0	0	0	0	0	3.81221e-06	0.338181	0.33265	0.322814	0.340967	0.333653
Stard5	27.0472	28.9629	34.6841	25.2116	19.33	9.92816e-06	19.7406	25.8722	16.2673	10.8133	18.1733
Snapc1	12.988	11.5228	13.691	12.8274	13.9109	2.18498e-05	10.1313	12.3978	11.5296	12.6503	11.6772
Ccdc71	10.4809	13.0999	7.1462	14.195	7.48266	5.38231e-05	20.7203	13.9215	21.1146	14.9814	17.6845
Ehmt1	94.9361	84.0392	126.971	79.4566	89.2775	6.69412e-05	59.0031	104.002	52.8116	63.5119	69.8322
Top3b	86.8968	94.5655	116.424	71.4759	65.1217	9.46836e-05	64.6806	84.7193	43.3454	38.0867	57.708
Gm37788	9.59595	5.87277	20.5685	6.17963	5.76284	0.000135111	2.86818	17.0181	2.64353	2.53561	6.26636
Oasl1	49.2879	52.5865	49.3035	56.8879	38.3735	0.000150126	32.913	26.1925	33.5709	17.5547	27.5578
Myoz1	0.0119704	0	0	0.0478815	0	0.000151645	0.186675	0.161126	0.239299	0.16811	0.188803
Smad1	150.032	154.313	197.899	145.961	101.955	0.000160237	102.036	147.598	102.91	54.8371	101.845
Ak1	2.92049	3.61158	3.09467	4.14117	0.834542	0.000164366	8.25564	7.7591	9.59311	6.14252	7.93759
Ttc28	49.8081	54.3183	74.4121	43.2437	27.2585	0.000167716	42.8466	64.4469	31.417	15.1161	38.4566
RP24-360B3,3	70.2148	57.3691	152.446	34.6322	36.4114	0.000184126	31.2222	124.021	11.0295	7.83383	43.5265
Rragc	30.095	42.0476	24.818	37.4369	16.0773	0.000192073	52.0434	33.5857	46.401	24.1495	39.0449
Ttc13	49.2975	43.8984	75.9572	42.6602	34.674	0.000208953	39.6029	71.3175	38.1132	30.9125	44.9865
Ccni	56.6854	72.8086	43.9582	73.834	36.1408	0.000227309	84.5732	58.0128	88.5574	50.0028	70.2866
Zc3h7a	601.409	593.417	956.255	440.092	415.873	0.000273126	339.804	685.297	227.579	171.91	356.148
Fgd5	207.473	226.849	279.532	184.806	138.706	0.000279575	144.034	189.705	114.449	59.6939	126.97
Paxbp1	104.773	104.865	151.326	85.7068	77.1948	0.000286688	70.1787	122.997	49.7752	43.0261	71.4944
Pax5	0.0725529	0	0.146694	0.0133015	0.130216	0.000291165	0.537338	0.688333	0.480678	0.570422	0.569193
Rgl3	8.01795	9.82449	9.776	6.87324	5.59806	0.000294328	7.34321	6.79767	3.91419	3.10997	5.29126
Rsrc2	147.986	147.299	179.277	141.284	124.085	0.000296396	89.9212	131.928	80.604	67.8942	92.587
Hist1h4i	14.2116	13.7901	14.2101	14.9028	13.9432	0.000308382	8.08257	7.00999	8.79211	7.93362	7.95457
Anapc1	154.207	157.566	213.59	143.472	102.2	0.000340085	131.118	187.619	111.884	70.617	125.31
Mbd5	108.262	93.5667	163.435	82.8867	93.1599	0.000351693	52.2549	123.745	50.8993	56.1641	70.7659
Phka1	13.1516	12.0332	18.7882	11.4162	10.3688	0.000359167	9.24495	16.4162	8.42901	7.3151	10.3513
Heyl	0.447642	0.737949	0.287353	0.765266	0	0.000424329	1.33403	0.93562	1.43413	0.781411	1.1213
Arpc4	74.2638	98.1618	55.0865	98.2493	45.5577	0.000428974	127.068	78.6588	128.396	76.4241	102.637
44992	130.595	134.273	187.733	106.014	94.3591	0.000437123	83.6028	138.68	67.5206	48.0931	84.4742
Atg16l1	60.3257	58.0398	85.9698	47.3131	49.9801	0.000456341	40.2253	67.6441	26.9749	26.9649	40.4523
Kif2a	76.1003	83.0258	85.017	78.2452	58.1131	0.000461843	46.979	50.1294	41.9292	30.3206	42.3396
Hspa12b	148.716	171.952	185.467	137.823	99.6225	0.000469437	126.476	146.614	103.073	62.9494	109.778
Idh3a	16.9969	21.0878	10.3561	23.9614	12.5822	0.000470764	26.4633	14.7923	28.2004	16.7981	21.5635
Mxra8	130.148	158.427	136.316	153.189	72.6597	0.000489094	139.903	119.152	136.835	58.8906	113.695
Git2	207.253	214.087	288.084	186.566	140.276	0.000498961	130.216	192.214	115.536	58.4205	124.097
Lysmd2	38.1251	44.3147	37.5012	42.1255	28.5589	0.00051058	30.7544	25.0205	32.1061	16.1381	26.0048
Hmg20b	122.086	138.28	124.725	126.231	99.1092	0.000529153	98.4287	90.7956	93.9734	69.2016	88.0998
Klc1	180.489	167.668	249.756	148.774	155.76	0.000539771	110.03	205.292	104.037	105.095	131.114
Gm38362	14.5132	11.648	29.7105	8.96253	7.7317	0.00054259	3.37245	23.3765	1.45626	1.19892	7.35103
Fxn	2.93047	2.6229	2.33277	3.22729	3.53894	0.000550286	5.24894	4.42792	5.32581	5.55962	5.14057
Gm10676	5.73093	6.22907	9.4142	4.18218	3.09828	0.000569254	3.28192	6.17502	1.77979	0.429791	2.91663
Gm37726	9.90405	7.66408	18.1922	6.33034	7.42956	0.000575474	2.48779	13.6474	2.53515	2.58397	5.31358
Notch4	441.87	482.257	593.403	401.629	290.191	0.000587005	330.255	444.878	274.588	174.945	306.167
RP23-327P24,3	18.2413	15.8945	30.7786	11.6371	14.655	0.00059357	2.15292	16.926	1.04465	0.357025	5.12014
Fnbp4	251.813	262.542	362.597	198.53	183.582	0.000594574	154.188	280.443	113.197	95.3362	160.791
9430062P05Rik	3.03958	2.85115	4.97982	2.44087	1.88649	0.00059576	1.49873	3.97272	1.27144	0.570562	1.82836
Ica1	55.9225	60.7217	68.1763	59.3232	35.4685	0.000598317	41.6654	52.336	40.1375	20.6816	38.7051
Ppip5k1	24.128	30.4155	27.9909	23.534	14.5717	0.000643578	23.8777	22.2798	16.5256	6.69534	17.3446
Heatr1	14.43	14.2811	16.047	15.6868	11.7052	0.000645875	17.3848	19.6007	19.203	15.9699	18.0396
Fam161a	12.0074	12.0223	15.4946	10.3635	10.1493	0.000653287	5.02395	6.53313	3.69814	2.44616	4.42534
Gm37534	8.13774	6.60613	16.1651	5.74239	4.03735	0.00067105	3.99585	14.2594	3.50352	1.94828	5.92676
Dysf	296.388	313.617	398.419	275.329	198.186	0.000681732	231.533	332.455	184.103	110.9	214.748
Stx5a	126.776	142.239	158.739	112.685	93.4416	0.000698513	103.562	123.524	69.8058	45.0929	85.4962
Ccdc102a	23.9966	28.9182	26.6432	25.822	14.6029	0.000706698	19.588	19.7217	18.1373	5.57244	15.7549
Nol11	15.2846	14.4165	16.3778	17.6022	12.7417	0.000707156	20.7372	21.5739	22.9923	17.2754	20.6447
Atg10	3.14248	2.96174	3.36549	3.74555	2.49715	0.000733381	2.31788	2.5195	2.97532	1.6003	2.35325
Aip	35.6239	41.086	19.5832	50.1831	31.6432	0.000736831	56.012	30.5037	64.8979	46.3069	49.4301
Ccdc163	27.3618	30.9206	36.4232	22.7691	19.3344	0.000747144	18.4279	24.2029	13.7553	7.97731	16.0909
Rsbn1l	29.0968	26.5	44.5909	23.7859	21.5104	0.000753042	20.6753	39.5582	19.6714	16.5834	24.1221
Cdk12	85.2992	88.0383	118.544	75.3546	59.2599	0.000768485	69.2679	104.499	61.2694	43.4304	69.6167
Gm8813	4.48243	4.21314	6.02475	4.44041	3.25142	0.000786436	1.15032	3.79488	1.38616	0.565048	1.7241
Gm4117	0.49398	0.283851	1.07259	0.223617	0.395858	0.000791349	0.137235	0.875269	0.0739105	0.236384	0.3307
Timeless	151.639	164.951	189.923	145.398	106.286	0.000799041	111.386	115.712	85.4338	47.5441	90.0189
Erdr1	1106.05	996.222	1549.58	841.357	1037.03	0.000804313	391.283	982.542	186.957	576.273	534.264
Pik3r3	150.186	173.924	196.997	130.412	99.4107	0.000842126	105.553	124.843	77.1067	23.7546	82.8142
Olfml2b	3.53669	4.64667	1.4446	7.22214	0.833352	0.000844565	6.52597	3.55355	9.54123	2.47886	5.5249
Actb	3923.05	4998.75	1993.58	6283.41	2416.47	0.000845098	6070.67	3179.32	7662.79	3904.33	5204.28
Sirt7	42.9265	44.8154	51.3559	40.3078	35.2268	0.00084848	37.6011	42.4086	32.8257	25.4296	34.5662
Bmp4	22.2009	29.2886	25.5264	22.7437	11.2448	0.000854434	21.3808	15.9733	12.5958	3.78278	13.4332
Hps3	42.847	40.8165	52.5295	43.8559	34.1862	0.000883503	18.38	36.2372	21.2066	14.8017	22.6564
Phf1	16.1783	17.5918	19.4067	14.8868	12.8278	0.000890784	20.2984	21.9881	18.2806	15.2991	18.9666
Kmt2e	124.793	124.627	175.468	106.834	92.2419	0.00089685	91.5028	132.567	76.1425	54.5019	88.6787
Hist1h4h	63.5057	75.6896	22.6908	139.32	16.322	0.000903116	145.21	76.8214	208.464	94.9463	131.36
Slc35b1	62.7503	68.3207	67.6713	65.6356	49.3735	0.000914666	57.3816	58.5295	57.8198	38.7248	53.1139
Scyl3	23.7188	22.8408	33.6368	22.9875	15.4099	0.000921981	16.559	25.3781	16.3786	9.44303	16.9397
Gm37759	0	0	0	0	0	0.000933185	0.0498334	0.0387093	0.054781	0.043456	0.0466949
Ttc39b	59.5468	59.5924	84.7131	50.2283	43.6535	0.000958488	43.1293	65.0074	33.1803	20.8492	40.5416
Bbs1	2.42195	2.6798	3.03527	2.47921	1.49351	0.000963744	2.25857	2.52031	1.86893	0.931973	1.89495
Iigp1	522.424	686.479	555.581	554.602	293.034	0.000964054	573.304	419.028	448.72	197.008	409.515
Gm26594	0	0	0	0	0	0.000984458	0.129985	0.0924607	0.125877	0.131393	0.119929
Gm13689	38.3801	35.442	67.2976	24.2319	26.549	0.000995604	14.153	41.7838	6.57656	2.77896	16.3231
Arhgap39	4.62799	3.02084	7.43565	3.70723	4.34824	0.000997472	7.75935	10.9114	8.31627	9.41357	9.10014
Dancr	33.0853	30.9914	35.8507	30.0058	35.4934	0.00100618	16.2489	18.8093	10.9452	14.2055	15.0522
Clec1a	40.6002	48.1928	42.9069	47.1192	24.182	0.00100655	38.0787	35.1447	37.915	16.9768	32.0288
Plekhg1	152.665	175.18	197.949	141.167	96.3636	0.001024	117.506	158.872	91.1649	45.0441	103.147
Eml3	38.5493	44.7853	51.5502	34.7041	23.1575	0.00105091	36.0982	44.8187	28.0888	16.962	31.4919
Gm17224	0.0221825	0	0	0.08873	0	0.0010563	0.931786	0.853274	0.894247	0.631845	0.827788
Hist4h4	1.81402	2.49259	0.825031	2.78521	1.15324	0.00107164	5.8134	3.28844	6.03006	4.80134	4.98331
C2cd3	24.02	23.5625	32.524	22.7084	17.2853	0.00108823	17.0608	24.7467	17.4665	10.8037	17.5194
Vsig2	50.0182	51.946	78.4349	38.5467	31.1451	0.00109996	32.3383	65.0563	22.9793	13.9912	33.5913
Cd1d2	0.0599206	0.0807163	0.0797517	0.0792145	0	0.00110651	0.224368	0.227316	0.182329	0.147859	0.195468
Prr18	2.25718	1.64653	4.33954	1.38581	1.65682	0.00110911	0.515324	2.71107	0.145843	0.249459	0.905424
Zfhx2	7.68326	8.18956	10.0903	5.74303	6.71013	0.00111395	6.04606	8.38097	4.23244	4.64689	5.82659
Fbxl7	22.2636	26.289	24.363	22.8691	15.5334	0.00112028	19.0686	19.2586	16.0274	8.05083	15.6014
Aldh9a1	13.8054	11.9958	11.071	17.8814	14.2734	0.00113915	18.7105	19.7607	27.8801	22.4501	22.2003
Wbscr27	10.8384	12.8932	10.6148	11.6845	8.16114	0.00115226	4.44271	4.5708	4.07893	1.93944	3.75797
Dusp28	3.52338	3.08964	3.84614	4.04113	3.1166	0.0011533	1.79612	2.64656	2.62984	1.39217	2.11617
Rbm34	2.77485	2.69111	2.07623	4.256	2.07608	0.00116019	4.92541	4.02239	5.98987	4.5979	4.88389
Rcor3	54.7434	53.4765	82.8224	43.2054	39.4694	0.00116946	38.9735	72.0091	32.9465	28.2365	43.0414
Lamb3	0.015307	0	0	0.061228	0	0.00117164	0.359741	0.293923	0.380694	0.241349	0.318927
Rcn3	11.0363	12.7943	4.05835	14.7255	12.5669	0.00117207	24.3715	13.0044	23.3746	20.7499	20.3751
Gabbr1	152.646	168.428	241.361	107.319	93.4754	0.00119895	126.4	204.813	58.9909	39.8641	107.517
Fmn1	11.7807	12.0624	13.9458	12.5422	8.57254	0.00121666	5.4279	8.314	7.07583	4.17278	6.24763
Gnb4	109.336	110.661	152.712	96.2182	77.7526	0.00123767	74.5983	117.867	71.147	40.7003	76.0781
RP23-400L4,7	8.52332	8.14537	13.1186	5.09812	7.73121	0.00124799	4.27155	10.4339	2.02246	4.00863	5.18414
Kcnj8	6.42224	9.40136	1.76301	12.158	2.36663	0.00127601	10.8368	3.39647	13.2364	3.86903	7.83466
RP23-157G2,2	48.1307	36.2037	101.091	24.9229	30.3056	0.00129697	16.2438	77.6726	8.86482	6.91242	27.4234
Hmgn3	39.8811	50.0095	41.8157	34.1596	33.5396	0.001303	38.9003	32.5304	25.8434	21.4029	29.6692
RP24-309H3,3	7.40689	5.75202	15.4626	3.47494	4.93798	0.00133555	3.73508	13.9709	2.07928	3.13054	5.72896
Rapgef5	93.5174	109.877	113.484	95.1299	55.5787	0.00135518	80.3722	91.9662	62.6071	29.3059	66.0629
Lsm1	2.19955	3.99649	1.49211	2.8431	0.466497	0.00137911	8.45277	5.07179	5.75798	4.15635	5.85973
Gm11131	8.13798	9.30069	9.3227	6.7116	7.21692	0.00138055	4.41052	5.86795	3.241	2.93343	4.11323
Agap2	0.479137	1.06584	0.131295	0.655432	0.0639777	0.00138769	1.38486	0.60041	1.01413	0.419197	0.85465
Atp5g3	109.965	143.764	54.8678	147.03	94.2005	0.00139156	166.517	83.8537	170.596	126.827	136.948
Slc25a5	155.928	209.47	63.5488	224.449	126.242	0.00139792	262.3	106.355	261.818	163.285	198.439
Mark2	121.62	124.159	177.326	93.7675	91.2272	0.00143259	90.6916	145.33	69.5163	53.6857	89.806
Vgf	0.600469	0.431212	0.217664	0.547825	1.20517	0.00145249	4.55154	4.58464	5.43614	7.24356	5.45397
Osbpl10	25.6642	24.2453	38.3918	20.3065	19.7132	0.00146729	15.5292	24.8846	7.9989	7.74152	14.0386
Sdhd	22.6691	30.4968	8.20571	33.3903	18.5836	0.001473	47.0494	23.7398	56.1495	36.3542	40.8232
Gm38374	8.64144	8.76939	16.463	5.03739	4.29597	0.00147872	5.41123	13.3526	2.79034	1.6945	5.81216
Vwf	484.832	602.524	592.165	499.276	245.363	0.00148389	486.741	453.075	361.012	151.578	363.101
Ccdc42b	1.33424	1.05343	1.36384	1.90891	1.01076	0.00148601	0.256408	0.295593	0.670822	0	0.305706
Phactr4	132.956	140.924	148.16	139.891	102.85	0.00149174	82.531	96.0101	76.5699	61.6172	79.182
Pcdhgb7	18.9698	17.45	27.5994	16.6146	14.2153	0.00149848	8.8321	22.0785	9.45346	6.88388	11.812
Gm28323	16.3372	15.7525	28.6474	10.1502	10.7986	0.00151724	4.97657	19.7312	2.48155	3.42763	7.65424
Hist1h4a	51.1816	53.1193	10.988	112.55	28.0689	0.00152077	95.8487	44.7257	163.096	65.3121	92.2456
Rapgef3	237.902	238.193	377.501	180.328	155.587	0.00152522	183.029	325.83	128.686	82.3405	179.972
Rnpc3	25.3754	22.4289	32.8421	24.0282	22.2022	0.0015312	11.2886	23.6593	16.7613	13.6607	16.3425
Ror1	0.0371766	0.0805827	0.029661	0.023343	0.0151197	0.00153916	0.334694	0.270344	0.291523	0.188642	0.271301
Fam212b	2.01568	1.91036	1.85416	1.96843	2.32978	0.00156187	2.80212	2.66474	3.18579	3.32204	2.99367
Gm26525	0.00190288	0	0	0.0076115	0	0.00156292	0.0913046	0.130647	0.124555	0.0919705	0.109619
Rnf214	45.4301	48.1653	64.9245	37.9953	30.6355	0.00157212	28.2356	49.0956	24.9682	15.4489	29.4371
Rapsn	2.95865	1.79423	3.38321	2.64634	4.0108	0.001595	0.164429	1.03129	0.509571	1.4721	0.794346
Eif1b	28.0114	37.7516	12.8845	39.673	21.7364	0.00162646	47.8818	27.4068	54.3701	37.5951	41.8134
Pdgfd	44.7418	59.4446	37.3664	53.6288	28.5276	0.00164526	50.0913	28.7932	43.6493	15.6735	34.5518
Ccdc125	7.1707	6.84373	9.57935	6.89039	5.36932	0.00164934	4.87702	7.00717	5.11821	3.56466	5.14177
H6pd	13.414	14.4017	13.4074	15.6553	10.1915	0.00165705	17.0398	15.6797	17.9567	11.8514	15.6319
Gm38036	22.3314	22.5521	41.7589	14.3782	10.6362	0.00173353	12.7433	32.1624	7.94205	2.67187	13.8799
Has3	0.748283	0.585791	1.28018	0.516966	0.610196	0.00176271	1.74962	2.16824	1.31228	1.76658	1.74918
0610010K14Rik	53.3632	71.8885	39.7712	57.2579	44.5354	0.00177443	83.0022	50.899	69.686	52.299	63.9715
Ctu1	1.8933	1.72911	1.6795	2.48394	1.68065	0.00177813	3.83628	3.74645	3.83786	3.66716	3.77194
Fendrr	4.27325	2.55888	7.32547	3.83768	3.37099	0.00181007	0.426153	4.08707	0.503562	0.533528	1.38758
Gm37729	7.12837	8.55622	9.60643	5.63829	4.71253	0.00181082	3.35066	5.9496	1.84694	1.12647	3.06842
Kif1b	95.2422	87.2848	136.159	80.759	76.7656	0.00182998	63.5895	103.927	59.1526	46.3893	68.2646
A430105I19Rik	62.1283	69.103	80.6519	58.1829	40.5753	0.00183027	47.5551	62.6204	30.0986	19.3782	39.9131
Gbp9	184.534	209.748	251.75	160.774	115.865	0.00184235	135.436	175.701	110.099	57.4671	119.676
Sfxn1	16.1157	18.0466	12.5027	19.6663	14.2473	0.00185357	22.0601	18.4268	23.9686	18.4707	20.7316
Trim34a	33.187	39.4704	42.3441	33.1162	17.8174	0.00185765	26.8106	31.6023	23.4718	9.82498	22.9274
Wnt9a	0.98122	0.817685	1.33759	0.615272	1.15433	0.00188898	0.609057	1.15304	0.453558	0.90199	0.779412
Pam	108.907	115.82	121.73	108.162	89.9164	0.00189515	82.9984	93.5567	74.5402	45.9539	74.2623
Ascc3	37.9735	41.5364	48.5998	34.2693	27.4886	0.00189528	30.7711	39.9604	27.5864	18.059	29.0942
Tceal8	41.6167	45.5146	30.9874	55.5842	34.3806	0.00190926	36.6788	23.1959	43.5788	23.5693	31.7557
Pan2	24.9783	26.1359	35.7787	23.2392	14.7596	0.00191535	18.9662	28.9641	16.4166	10.2442	18.6478
Zfp317	14.6022	14.2821	19.2555	13.5977	11.2735	0.00196807	10.5101	16.4253	9.74462	6.65144	10.8329
Tspo	82.3346	130.301	39.9056	90.8375	68.294	0.00197604	154.722	58.8023	111.334	83.4253	102.071
Gm37783	36.9838	34.8698	59.1713	27.2557	26.6386	0.00197919	20.5386	37.0599	11.5067	7.70903	19.2035
RP23-363M4,1	0	0	0	0	0	0.00198464	0.341097	0.434981	0.402898	0.541857	0.430208
Saraf	59.0934	72.8249	40.4314	71.4873	51.6299	0.00199996	82.6682	52.5418	84.514	59.9966	69.9302
Perm1	3.17159	4.45181	4.29104	1.73285	2.21066	0.00200807	2.57611	2.15016	0.37254	0.0669905	1.29145
Ifit3b	31.3284	37.5796	21.2589	38.007	28.4681	0.00202365	24.1134	10.873	21.1384	15.2167	17.8354
Gm38111	8.18702	7.1365	13.625	6.33355	5.65306	0.00202752	2.59668	10.8431	2.53027	1.5318	4.37545
Dcps	12.3068	12.1029	4.53111	17.6362	14.9568	0.00203241	22.0419	15.1782	25.9884	28.2958	22.8761
Tmem39b	10.3931	15.4997	7.72258	9.85543	8.49472	0.00203545	20.5231	11.9195	14.8467	15.1383	15.6069
Parp10	66.7334	75.3012	86.2601	57.5514	47.8208	0.00209418	45.9218	64.3865	38.0539	27.5518	43.9785
Pcgf6	1.48179	1.6362	1.76837	2.15531	0.367296	0.00209451	5.69401	5.68913	4.93125	4.95577	5.31754
Hivep2	70.4594	77.3269	107.327	51.6636	45.52	0.00210795	39.7599	79.4759	26.4313	19.9472	41.4036
Zeb1	317.236	294.122	512.608	257.494	204.719	0.00211917	200.241	387.967	152.316	127.725	217.062
Mecom	225.308	227.049	366.005	169.796	138.381	0.0021388	147.471	253.843	97.437	54.4047	138.289
Smg7	87.3044	95.3037	100.004	87.0605	66.8499	0.00215194	73.6488	85.9463	65.9398	50.3894	68.9811
Clk1	403.501	439.373	536.221	316.416	321.993	0.00216622	260.603	428.956	165.527	167.869	255.739
Mettl15	1.82744	1.26076	2.38318	2.08682	1.57901	0.00216659	1.73799	3.05788	2.64385	2.00749	2.3618
Lamtor1	31.023	41.8453	11.4415	50.274	20.5314	0.0021846	65.3107	28.096	77.518	41.4139	53.0847
Snx12	35.3714	36.9516	33.0927	39.0261	32.4152	0.00219704	42.0975	37.6537	43.7018	35.516	39.7423
RP23-300K5,1	18.0269	19.1068	27.2754	14.3145	11.4108	0.00220686	9.16301	19.005	6.2575	5.4473	9.96819
Gm10167	4.3116	5.21745	3.32162	5.45004	3.2573	0.00221855	3.30939	1.69053	2.87702	1.39225	2.3173
RP23-328P19,4	1.1832	0.938951	2.10366	1.03605	0.654136	0.00222218	0.161463	1.22142	0.0953465	0.0798435	0.389517
Crebrf	31.5708	35.3238	37.1603	32.568	21.2313	0.00224169	18.4275	24.2548	15.4677	10.0706	17.0552
Gm5539	1.81687	1.55214	1.65947	2.44674	1.60912	0.00224449	0.78587	0.918601	1.88456	0.673031	1.06551
Ggnbp2	87.3944	89.0974	129.281	75.6448	55.5546	0.00224811	70.5742	114.192	52.6222	40.1012	69.3724
Mier1	105.011	112.013	142.858	90.6335	74.5398	0.00227244	78.7964	120.141	62.7446	53.1068	78.6971
Aox1	22.6556	23.9651	38.1383	14.5924	13.9264	0.00227969	14.6669	28.6023	8.75841	5.44324	14.3677
Lingo1	0.0031215	0	0	0.012486	0	0.00228136	1.07667	1.02987	1.05426	1.52648	1.17182
Ogfrl1	4.56218	5.63258	2.16191	8.03659	2.41764	0.00231769	9.98097	5.55381	11.1802	5.11042	7.95634
Rrs1	14.6774	13.2795	12.0859	17.3934	15.9508	0.0023295	18.5537	20.7009	25.2125	24.4445	22.2279
Atrx	250.248	228.622	360.069	217.866	194.434	0.00235313	183.949	317.694	152.577	136.737	197.739
Elf1	49.9954	61.568	49.0609	54.3227	35.0302	0.00238319	54.4158	44.246	48.8004	30.4054	44.4669
Bri3bp	0.83064	0.62435	0.66448	1.29582	0.737911	0.00241235	3.087	4.13019	3.86065	4.47243	3.88757
RP24-360B3,1	71.9235	54.8964	140.642	40.3921	51.7635	0.00241488	28.8402	105.792	13.2607	11.5585	39.8628
Il1r1	65.1285	73.2306	82.4132	62.2857	42.5843	0.00242591	57.5522	66.9099	46.8353	19.782	47.7698
Usp40	32.1544	30.8247	46.6333	24.5305	26.6292	0.00244783	22.5693	36.0198	18.2316	18.1539	23.7437
Taf15	81.8024	72.4322	100.055	81.4466	73.2756	0.00246064	55.9309	74.0926	63.869	52.2615	61.5385
Car4	289.225	368.461	327.61	254.32	206.508	0.00249467	225.036	187.621	153.897	110.814	169.342
Gfod2	32.1053	30.9527	38.0937	35.4604	23.9145	0.00251166	17.6816	17.5556	12.9334	5.0593	13.3075
Hoxb5	37.6593	37.2583	60.2122	30.1085	23.0581	0.00251646	18.0133	43.1149	16.2927	11.1599	22.1452
Nme1	20.746	33.5835	7.79672	23.4148	18.1891	0.00255668	49.7658	19.2304	39.6393	37.851	36.6216
Zcchc6	76.1428	92.4394	87.3116	79.0559	45.7643	0.00257215	69.9724	70.2181	54.0457	29.7501	55.9966
Tex10	15.1586	13.8084	18.995	11.3834	16.4475	0.00257252	21.1382	28.1576	20.4779	22.1069	22.9701
Arid2	73.0127	70.8786	120.905	56.597	43.6704	0.0025732	48.5458	101.412	37.0579	30.6904	54.4264
Fgf11	0.956525	1.02125	1.37963	0.531566	0.893649	0.00258266	2.76949	3.14251	2.39783	3.5365	2.96158
Trim26	93.5116	107.205	123.621	82.4982	60.7215	0.00261567	67.8518	92.1697	59.6397	28.4516	62.0282
Mob2	30.5295	33.6661	31.3238	35.0648	22.0633	0.00261604	22.9014	24.6961	26.1381	14.5909	22.0816
Imp3	34.2835	45.9085	19.8146	41.9604	29.4505	0.00262232	53.4382	25.4487	46.9898	34.2633	40.035
Lrch1	40.6764	48.9069	47.1993	44.1905	22.409	0.00262338	32.355	36.0119	32.4941	11.6483	28.1273
Rara	79.47	90.4275	93.503	86.9837	46.9657	0.002628	73.8159	81.6281	70.3351	35.9588	65.4345
Zfp287	25.2028	29.0054	28.8597	27.4154	15.5307	0.00266813	18.7151	22.7413	17.7862	5.52736	16.1925
Galnt18	65.6319	73.3741	74.6006	66.5914	47.9613	0.00266842	63.8837	60.4787	57.6019	37.568	54.8831
Snhg12	112.746	120.787	153.563	99.0717	77.5623	0.0026707	76.5172	113.104	67.549	50.0855	76.814
Cyyr1	237.75	283.135	287.063	219.886	160.916	0.00267621	222.163	239.797	180.471	97.4134	184.961
Gm37206	18.9568	16.3562	35.2789	11.8341	12.3581	0.00268086	9.39429	26.3315	4.69316	7.15123	11.8926
Bysl	9.23125	10.5214	8.06153	11.442	6.9001	0.00268822	14.138	11.1193	15.9726	9.72184	12.7379
Zmynd19	7.09909	9.59654	5.28669	9.65725	3.85588	0.0027039	13.8237	10.8731	13.0402	9.096	11.7082
5330406M23Rik	39.0204	31.7311	69.7779	21.338	33.2346	0.00271667	17.9996	56.128	9.28729	13.8917	24.3267
Luzp1	131.421	154.306	151.474	131.936	87.968	0.00273328	101.594	109.964	85.5848	57.3459	88.6222
Mrpl52	107.58	123.785	61.9778	145.913	98.6444	0.00273737	160.802	87.2138	171.522	136.118	138.914
Gm2396	0.0136076	0	0	0.0544305	0	0.00276678	0.122627	0.137307	0.221184	0.200152	0.170317
Xiap	131.831	148.985	156.109	125.429	96.8023	0.00277879	108.189	126.476	85.0331	45.4079	91.2766
Bcl2l2	33.3682	38.1005	45.6873	26.0276	23.6573	0.00280895	29.3864	36.0703	19.999	17.0541	25.6274
Ash1l	81.6069	83.7884	117.528	67.9371	57.1743	0.00281939	54.8415	93.8345	47.8294	39.7039	59.0523
Wdr61	17.9533	19.9958	10.9159	21.9597	18.942	0.00283246	26.6651	17.7851	25.9796	25.0464	23.8691
Gm4070	508.068	547.295	522.241	614.915	347.822	0.00285003	369.222	255.972	354.599	168.316	287.027
Grid2ip	0.00199488	0	0	0.0079795	0	0.00285844	0.0682474	0.0726987	0.116258	0.0964255	0.0884074
Gm37364	22.71	18.06	46.5256	12.2806	13.9738	0.00285864	8.52447	40.5035	4.85555	4.10762	14.4978
Tdrp	15.1247	18.6713	13.3454	14.8064	13.6758	0.00286594	10.1349	6.88237	9.44733	8.047	8.6279
Atp2a3	8.03348	9.49791	5.77928	10.3392	6.51759	0.00286698	13.5202	9.85952	16.575	12.0786	13.0083
Sh3glb2	89.0825	100.804	111.576	80.8992	63.0507	0.00287313	80.3545	91.5398	63.9223	34.9335	67.6875
Xbp1	209.659	257.93	236.467	206.171	138.069	0.0028745	225.166	212.866	179.679	118.794	184.126
Tnks2	138.251	146.391	175.612	135.953	95.0457	0.0028751	84.9803	139.123	85.9329	51.6284	90.4161
Mrps28	11.4778	13.4584	5.98486	12.9443	13.5236	0.00292433	18.4608	9.66294	18.8415	17.4238	16.0973
Dmtf1	56.8961	61.7341	75.3019	47.5133	43.0353	0.00295547	43.9632	54.6719	35.1338	21.8649	38.9085
Gm38197	38.2513	32.4863	67.7273	29.1706	23.6209	0.00295749	19.6661	55.2776	9.74517	5.96164	22.6626
Micalcl	0.452164	0.47074	0.436524	0.514244	0.387147	0.00296757	1.80889	1.97459	1.38122	1.6874	1.71303
Pole2	3.99981	4.59928	3.17602	5.74279	2.48117	0.00297558	7.08586	7.45013	9.09666	6.45844	7.52277
Nop9	7.07317	7.73632	6.6462	8.73757	5.17259	0.0030584	12.3275	9.46503	13.5561	9.96909	11.3294
9230111E07Rik	3.38382	2.42572	4.22708	3.25602	3.62646	0.00306411	0.343676	1.28445	1.22084	0.47125	0.830052
Upf2	19.0851	18.1718	22.0087	21.6958	14.4643	0.00306535	15.4107	18.701	19.7745	12.084	16.4925
Dohh	18.4917	19.7787	19.2224	24.9248	10.0408	0.00314369	27.7051	26.007	35.7926	17.1192	26.656
Sipa1l3	103.704	94.7308	155.192	90.8186	74.0735	0.00314864	67.7284	138.465	66.5062	44.3779	79.2693
Fam46b	0.541042	0.197254	1.12531	0.0374575	0.804149	0.00317737	1.46785	3.02667	1.42452	1.96347	1.97063
Gm3362	2.41794	5.30178	2.65755	1.71242	0	0.00319657	8.4211	7.22291	5.16122	2.7108	5.87901
RP24-465E5,1	2.94696	1.92429	3.54769	2.38849	3.92734	0.00321151	0.0520318	1.77822	0.255629	1.05511	0.785248
9930014A18Rik	1.96885	2.20151	2.2325	2.25254	1.18885	0.00323946	3.57611	3.78464	3.18575	2.2479	3.1986
Limk2	76.3042	69.474	114.391	61.9606	59.3911	0.00323963	51.3092	99.8963	42.7119	34.1642	57.0204
Ifit2	89.8321	111.097	91.9519	97.309	58.97	0.00327262	67.9657	54.6413	73.1347	25.8781	55.4049
Desi1	28.1248	28.2919	20.9205	35.7302	27.5565	0.00329051	34.922	28.7067	44.9164	32.8064	35.3379
Gm37829	0.0375929	0	0.111529	0.0388425	0	0.00329054	0.12108	0.246428	0.147727	0.181369	0.174151
Pde1b	1.10885	0.162944	2.0912	0.56694	1.61431	0.00330594	3.01396	6.61944	5.41191	5.14594	5.04781
Gm5806	0.00265337	0	0	0.0106135	0	0.00333445	0.0258522	0.0447197	0.048499	0.0449045	0.0409938
Ccser2	74.3338	87.808	80.5188	85.7395	43.2687	0.00333489	68.4188	68.6101	72.0112	30.4729	59.8782
Angel1	16.0966	19.5353	16.8762	14.4336	13.5413	0.00339521	9.37293	9.96141	8.50555	5.21864	8.26463
Rpp30	4.69652	5.20031	0.961628	8.7781	3.84604	0.00340217	10.982	6.37984	12.6757	10.905	10.2356
Shf	27.9113	35.4876	35.8458	24.7888	15.523	0.00340323	23.905	27.2641	12.4301	8.06451	17.9159
Tbpl1	42.017	44.2	45.4212	40.5217	37.9252	0.00343387	28.1625	26.2615	28.8405	17.2226	25.1218
4931406C07Rik	8.27554	9.39576	5.73283	11.3662	6.6074	0.00343622	11.1738	7.31192	12.4134	7.83198	9.68279
Ppp1r12c	274.529	299.174	406.684	199.506	192.75	0.00345127	183.473	293.384	126.464	114.131	179.363
Gm37589	20.7514	18.4947	37.3593	14.4518	12.6996	0.00345993	11.5156	33.0343	9.14125	8.32254	15.5034
Gm37621	5.35939	4.05502	9.49401	3.35398	4.53456	0.00347158	2.23457	7.56868	1.66137	1.77062	3.30881
Uba5	44.7801	52.1776	49.569	43.5242	33.8495	0.00347768	35.5222	38.9123	32.3125	23.1568	32.476
RP23-76J15,4	7.03612	6.57177	13.3739	5.64379	2.55498	0.00349055	3.02753	10.6037	2.38101	0.573441	4.14642
Ppt2	26.6007	34.838	15.5873	31.8681	24.1092	0.00349131	47.4117	25.9145	46.526	32.4909	38.0858
3425401B19Rik	0.00523081	0	0.00635275	0.0145705	0	0.00349641	0.165354	0.296627	0.280287	0.293234	0.258875
St6galnac6	11.0846	15.4027	16.3413	9.63769	2.95655	0.00349846	20.4144	22.2743	14.0857	10.5184	16.8232
Ero1lb	2.21204	2.38624	2.55672	2.88457	1.02064	0.00351189	4.33337	3.89682	5.26751	3.31367	4.20284
Pvrl1	1.35898	1.27655	1.41718	1.60788	1.1343	0.00351415	3.44573	4.61523	5.55873	4.14247	4.44054
Dennd3	93.8174	106.982	147.557	69.0235	51.7075	0.00354403	69.5794	97.4105	30.3188	23.9528	55.3154
RP24-333I1,2	9.08894	6.26113	14.4003	8.94393	6.75045	0.00354477	0.247002	9.24133	0.0522515	0	2.38515
D130040H23Rik	8.1307	8.28835	9.00083	8.63743	6.59621	0.00355288	4.33071	5.8953	4.27419	4.07755	4.64444
Cnbp	123.269	156.956	81.8032	165.985	88.3329	0.00355357	195.764	123.007	201.121	146.803	166.674
Ifi203	193.784	211.565	242.157	182.423	138.993	0.00356545	132.844	154.658	134.847	64.3696	121.68
E2f1	8.93227	8.93612	9.72886	12.4504	4.61372	0.00359565	11.0292	12.1014	15.5895	8.14607	11.7165
Tshz2	72.7671	81.264	80.019	82.4748	47.3104	0.0035975	56.5165	61.8375	66.9663	32.0288	54.3373
Socs5	31.01	36.0735	42.3104	28.138	17.5183	0.00359754	28.3907	34.2554	21.7804	12.9883	24.3537
Akap13	249.887	272.417	327.203	230.727	169.2	0.00362079	183.413	275.202	148.089	74.2074	170.228
Nacad	0.390803	0.540245	0.341369	0.265018	0.41658	0.00363528	0.977442	0.906565	0.71065	1.13133	0.931498
Gda	130.293	175.367	146.55	128.127	71.1285	0.00363614	136.507	110.281	100.616	48.4273	98.9576
Zfp169	13.0705	11.6017	17.6224	11.4014	11.6565	0.0036364	8.59187	15.9442	8.90511	9.50047	10.7354
Got1	14.5995	19.4726	10.4775	18.9984	9.44936	0.0036423	30.9831	22.8142	26.5763	23.4773	25.9627
Depdc5	44.9453	38.1312	63.6976	42.6117	35.3406	0.00368343	26.7965	47.2005	30.3406	25.9177	32.5638
Foxk1	38.8606	42.4673	49.6655	36.6007	26.7091	0.00368746	35.8094	38.6796	29.3111	19.2485	30.7622
Plcg1	260.903	265.505	365.183	228.854	184.07	0.00368861	174.775	298.94	130.287	62.6399	166.661
Phf12	70.8077	75.5489	94.5183	71.6537	41.51	0.00369515	45.7357	66.3445	50.7986	23.8989	46.6944
Btbd3	112.005	140.711	140.595	107.744	58.9713	0.00371621	105.692	106.974	70.0497	38.5019	80.3044
Acp1	8.73518	10.505	4.74518	12.198	7.49251	0.00372536	18.7892	11.6527	23.5516	19.0873	18.2702
Nlrx1	4.74317	6.44238	5.66371	5.3884	1.47816	0.00372729	7.6476	6.56129	6.10699	2.6986	5.75362
Gnat1	17.7309	25.5098	27.3467	11.9222	6.14477	0.00374471	18.1193	22.0086	4.37055	1.62156	11.53
Sbf2	73.2051	74.7795	104.238	67.0303	46.773	0.0037531	59.2155	86.2459	52.8249	37.0887	58.8438
Mgrn1	61.2804	72.0253	75.6602	60.1384	37.2977	0.00380005	53.4662	64.7729	46.7938	25.0673	47.5251
Mast4	498.37	532.796	783.106	392.16	285.418	0.00380743	333.887	638.65	180.144	159.427	328.027
Clip1	73.7258	68.2985	103.212	62.9952	60.3979	0.00381453	49.3678	75.6	47.4523	39.1492	52.8923
Parp14	252.351	288.995	345.23	218.359	156.821	0.00382391	175.934	222.624	146.649	72.7669	154.493
Csgalnact1	44.6117	50.6491	58.8012	41.6885	27.3081	0.00382542	39.5303	50.511	26.5282	15.7671	33.0842
Stk38l	8.68627	10.5848	9.56911	7.77333	6.81786	0.00387158	13.4576	13.8271	12.9205	11.9413	13.0366
Tesc	0.264867	1.05947	0	0	0	0.00388449	2.0072	1.03775	0.573351	1.03615	1.16361
Kank3	216.486	243.89	309.273	179.081	133.702	0.00389257	170.08	257.56	136.861	82.665	161.792
Tldc1	1.96053	1.16059	2.79736	1.84423	2.03993	0.0039136	3.01111	4.08695	3.95974	4.43616	3.87349
Gvin1	290.957	349.917	334.567	318.88	160.464	0.00394258	262.32	264.207	241.064	113.79	220.345
Gucy2g	0.00186238	0	0	0.0074495	0	0.00395681	0.0542816	0.06092	0.0849475	0.0426365	0.0606964
Ccdc88c	37.2642	40.3318	43.4851	36.5165	28.7232	0.00397404	33.1877	33.3781	26.274	15.385	27.0562
RP23-189N6,2	8.48335	7.32649	15.4428	5.20281	5.96127	0.00398341	5.28775	12.2684	3.35301	3.58797	6.12429
RP24-404P10,7	4.64569	3.74828	8.03751	3.52196	3.27501	0.00401077	2.3954	5.79938	1.60411	1.88539	2.92107
Ankrd17	203.101	213.488	297.858	166.591	134.467	0.00402001	131.658	250.037	97.5397	81.9928	140.307
Pgbd5	0.58179	0	0.894314	0.0595155	1.37333	0.0040357	0.615536	1.64048	1.15309	2.32222	1.43283
Akap2	245.745	299.394	257.426	269.251	156.91	0.00405143	257.058	216.403	202.142	111.402	196.751
Hspbp1	9.45095	11.3501	7.05342	14.3007	5.09958	0.00406399	15.8613	11.8683	21.9773	11.0438	15.1877
Sugp2	50.7765	45.1577	78.578	37.9035	41.4669	0.00412295	33.8217	60.7776	26.4551	23.8316	36.2215
Vldlr	6.13631	5.32148	5.47368	6.92627	6.8238	0.00413502	1.27093	1.44637	0.343415	1.0076	1.01708
Lincpint	140.071	142.62	232.979	73.3656	111.322	0.00414929	85.2751	191.223	42.6809	66.9923	96.5428
Wdr36	16.9827	19.7088	14.5413	22.2013	11.4795	0.00415413	26.6364	20.8115	32.4791	21.6778	25.4012
Tma16	9.8689	9.23411	6.60992	12.644	10.9875	0.00415625	16.0128	13.5316	22.117	16.1463	16.9519
Snrpf	19.6287	19.2382	3.28266	28.9498	27.044	0.00417637	27.8522	7.81691	36.8915	34.4387	26.7498
H2afz	136.064	161.281	114.869	154.136	113.969	0.00417999	198.914	153.94	193.288	135.341	170.371
Batf2	51.2046	65.7407	67.1676	48.2323	23.6777	0.00422705	54.5891	52.7644	40.524	10.3938	39.5678
BC068281	9.6475	10.351	13.2768	7.37346	7.58876	0.0042352	7.0991	10.2977	5.67087	4.79082	6.96462
Gm26610	0.015949	0	0	0.063796	0	0.00424248	0.193963	0.115305	0.28316	0.203999	0.199107
Dock7	2.77574	0.538456	6.42019	0.654951	3.48935	0.00426639	7.72587	15.7819	13.7815	15.2974	13.1467
Plcb1	192.716	178.38	307.82	144.101	140.563	0.00426758	123.194	225.982	75.4017	39.703	116.07
Anxa3	297.989	319.161	406.904	271.443	194.449	0.00427673	253.003	332.755	184.956	149.122	229.959
Slc7a7	78.0123	90.756	90.6064	77.6544	53.0324	0.00428018	66.3741	54.8224	42.8033	31.902	48.9755
Arid4b	44.2636	44.2299	61.0705	38.4417	33.3124	0.00428592	26.5306	45.2836	25.9793	23.5989	30.3481
Cers6	2.07881	0.870546	3.60542	1.20891	2.63036	0.00429631	10.6185	13.3641	17.3063	16.4478	14.4342
Myo1b	300.969	318.741	431.617	265.188	188.331	0.00430476	176.073	343.249	131.937	99.7929	187.763
Dip2a	52.2269	51.0831	77.1271	40.1267	40.5708	0.00431898	37.8525	63.5785	29.4332	21.3115	38.0439
Slc35e2	20.6995	20.5893	27.5079	18.2876	16.413	0.00434213	12.8396	19.3699	12.9193	6.12744	12.814
Sox13	124.91	146.293	154.944	117.404	80.999	0.00438082	75.1713	113.183	70.3515	34.5191	73.3061
Bcorl1	29.1466	32.0662	39.5852	27.99	16.9449	0.00438785	22.4471	30.009	20.6844	11.579	21.1799
2310030G06Rik	0.0244783	0	0.0979132	0	0	0.00443416	0.390107	0.677409	0.466902	0.706577	0.560249
Rora	4.96465	4.96261	6.52119	4.00018	4.37463	0.00443685	6.23606	8.49867	6.00141	5.62974	6.59147
Dnajc7	135.44	137.881	186.821	111.427	105.632	0.0044599	80.3545	140.785	73.6097	73.8988	92.1619
Gm9824	0.187543	0.279652	0	0.260592	0.209929	0.00449745	0.700625	0.227708	0.653674	0.519334	0.525335
Mns1	4.63176	3.73682	3.75104	5.20495	5.83424	0.00449978	0.817722	1.02405	1.86465	1.14576	1.21305
Brsk2	0.0820003	0.0675257	0.245871	0.014604	0	0.00450708	0.407551	0.793922	0.509392	0.327348	0.509553
Fus	450.549	443.91	505.987	502.892	349.405	0.00452191	352.398	408.274	344.218	226.219	332.777
Adgra1	0	0	0	0	0	0.0045332	0.184951	0.184081	0.307762	0.220215	0.224252
Mcm5	19.3093	20.3228	12.206	29.867	14.8413	0.00454697	26.1172	19.1949	34.7104	23.6684	25.9228
St7	8.35951	9.09763	10.4631	8.08779	5.78952	0.00457184	15.9177	17.7571	17.0058	17.6317	17.0781
Tmsb4x	1470.72	2313.92	438.503	2020.39	1110.06	0.0045976	2738.1	677.67	2287.36	1435.34	1784.62
Krit1	82.838	85.8066	130.379	62.6265	52.5396	0.00460282	60.4595	114.807	44.4726	37.7721	64.3779
Wdr13	52.1984	54.2202	75.3312	38.2532	40.9889	0.00461314	39.3581	58.0786	26.5943	19.1709	35.8005
Rab11fip2	21.8841	23.3158	28.0503	21.7069	14.4633	0.00463649	12.3925	21.3617	15.1324	7.15286	14.0099
Adamts6	5.45723	4.95221	8.26571	4.3171	4.29389	0.00464319	2.73195	5.53355	2.4319	0.867411	2.8912
Egfl7	2230.97	2473.43	3460.13	1564.26	1426.05	0.00466447	1597.71	2497.6	1009.62	808.31	1478.31
Pmaip1	3.51571	5.38546	1.92422	5.17615	1.577	0.00467427	10.7697	5.67691	10.7317	4.7827	7.99026
Gm37320	5.73101	5.66558	9.65216	3.41837	4.18795	0.00470548	3.28995	7.51128	2.10738	1.62962	3.63456
Tcf4	1022.46	1048.04	1547.26	893.97	600.578	0.0047081	632.482	1318.71	512.565	315.43	694.796
Mctp2	0.0511063	0.0668273	0.0121552	0.125443	0	0.00471217	0.176095	0.162842	0.203578	0.126962	0.167369
Herc6	32.412	34.1318	40.1231	31.7232	23.6698	0.00472069	22.0382	25.5989	24.4072	11.9759	21.0051
Lrrc75a	1.06086	2.91198	0.207757	0.578042	0.545655	0.00472687	4.87346	2.52158	4.15325	3.24348	3.69794
Gm37500	0.99596	0.783652	0.858714	1.19652	1.14495	0.00473278	0.0120158	0.170201	0.0300395	0	0.053064
Aspscr1	69.066	63.419	95.7747	49.5521	67.5183	0.00473488	42.0164	68.127	35.2916	42.4487	46.9709
Mapk8ip1	0.425741	0.676598	0.319736	0.273527	0.433102	0.00474731	1.65646	1.30351	1.34345	2.05164	1.58876
Fam195b	25.7485	35.0088	12.9597	35.0802	19.9453	0.0047488	43.092	23.5606	42.0185	32.4762	35.2868
Gm28791	8.39337	6.89996	16.1192	4.83526	5.71908	0.0047526	3.18501	12.9807	2.96503	2.47154	5.40058
Stoml1	11.7618	14.992	13.2557	11.5633	7.23626	0.00475585	13.4169	11.577	9.97973	6.36998	10.3359
Arid3b	19.1738	19.8864	30.2669	15.0616	11.4805	0.0047648	15.0151	26.9674	8.67097	6.84258	14.374
9530068E07Rik	46.8573	61.2874	34.2848	63.4396	28.4175	0.0048041	73.3969	47.6927	81.8352	49.7807	63.1764
Oasl2	258.703	292.475	369.496	217.051	155.792	0.00481378	154.242	257.089	141.768	66.0864	154.796
Dis3	10.9256	10.371	11.9919	12.8024	8.53723	0.00486703	12.7963	15.3749	16.6141	13.257	14.5106
Kat6b	80.2888	84.2448	106.177	68.5495	62.1842	0.00487416	53.4791	90.2229	38.3047	33.5788	53.8964
RP24-500I24,6	18.6501	18.0278	23.4736	18.8135	14.2855	0.00489283	5.96707	15.7794	6.18993	6.51957	8.614
Bsn	0.145179	0.013907	0.261662	0.053318	0.251831	0.00489863	0.569078	0.909847	0.93575	1.25241	0.916771
Shmt2	20.8486	23.3781	15.2829	29.671	15.0624	0.00490651	33.8334	27.0128	48.4616	29.2209	34.6322
Ruvbl2	20.8958	20.7787	10.8188	30.0649	21.9206	0.00492836	30.525	20.9044	46.8504	36.1304	33.6026
Gpatch2	30.2701	28.0948	45.8855	25.9351	21.1649	0.00493066	18.3133	35.8477	16.7533	16.0025	21.7292
Hhipl1	3.44924	3.3721	5.17472	3.04759	2.20254	0.00499342	2.41293	4.48857	2.24543	1.71116	2.71452
Gfra4	0.0440598	0	0.0911273	0.085112	0	0.00502015	0.275686	0.471808	0.612266	0.480941	0.460175
Hist1h4d	213.855	207.362	60.5404	451.876	135.641	0.00502746	360.265	155.996	602.161	327.671	361.523
Serpinc1	15.8466	14.5845	27.2037	13.4108	8.18747	0.00503306	6.88502	15.5126	3.11322	1.83363	6.83613
Bcl2l12	17.2729	18.6937	18.6916	17.7294	13.9767	0.00503329	22.0183	24.7777	21.7161	19.355	21.9668
Akr1b3	37.4814	52.1332	26.4662	42.4706	28.8554	0.00503862	63.8691	41.3159	64.7035	47.0978	54.2466
Mc1r	3.41507	3.99542	5.3338	2.498	1.83305	0.00503959	1.1931	3.39756	0.90356	0.100998	1.39881
Sh2d5	103.561	109.388	172.454	77.4321	54.9692	0.00506513	49.0754	114.763	34.2169	22.5577	55.1532
Ercc6l	2.67004	2.48579	2.26223	4.40362	1.52854	0.0050753	4.71971	4.05605	5.56294	3.71724	4.51399
Kcng3	1.20555	1.35653	1.6036	1.06349	0.798588	0.00508911	0.161499	0.971082	0.052863	0	0.296361
Micu3	14.5045	12.818	24.1589	10.2376	10.8033	0.00510395	9.53548	19.5202	7.86877	7.27111	11.0489
Mn1	27.048	35.0422	30.7506	26.7588	15.6403	0.00511207	21.5044	23.8492	13.6692	4.36845	15.8478
Tspan15	51.9363	63.2509	55.9112	56.9232	31.6599	0.00511899	53.0921	45.6004	50.2654	25.5818	43.6349
Gm6225	3.68945	4.14237	5.42745	2.08739	3.10058	0.00512526	2.34732	2.87927	0.435558	0.18865	1.4627
Arglu1	80.8405	84.8579	125.868	63.7816	48.8544	0.00514127	56.0241	104.381	33.3822	32.5495	56.5841
Rnf141	26.7754	28.4275	30.535	23.5125	24.6266	0.00514434	21.4596	23.8935	19.6255	19.9669	21.2364
Pcnt	18.5522	17.6925	24.297	17.308	14.9115	0.00514822	14.0681	19.252	14.3035	12.0118	14.9088
Uqcr10	52.7409	84.7311	3.64094	70.1279	52.4636	0.00515349	130.847	29.1059	100.085	83.4362	85.8684
Sgms1	90.7055	92.7062	124.458	75.9937	69.6645	0.00515729	56.8259	95.5577	54.2889	27.843	58.6289
A430093F15Rik	0.0806909	0	0.322764	0	0	0.00515904	0.417992	0.614211	0.395394	0.225417	0.413254
Ppp6r2	18.8327	20.7561	23.5103	18.5342	12.53	0.00516221	15.1636	20.5119	14.7398	8.73298	14.7871
4632428C04Rik	0.12194	0	0.0152385	0.0700855	0.402436	0.00518057	0.43527	0.244064	0.460363	0.703954	0.460913
Grsf1	30.0628	33.1385	21.1363	42.8227	23.1536	0.00519324	44.6199	31.5048	56.068	41.7573	43.4875
Ssh2	90.7605	88.2133	130.752	81.1901	62.8859	0.0052433	63.0789	110.916	68.7831	40.8956	70.9184
Gm4841	12.4055	17.3884	13.7262	11.8591	6.64848	0.00524676	10.3296	10.24	5.83231	1.20559	6.90187
Slc26a10	2.26122	2.28568	1.16001	2.00953	3.58966	0.00525124	6.08884	4.04803	6.01996	5.70482	5.46541
4930455G09Rik	0.0439803	0.175921	0	0	0	0.00527184	0.534024	0.33131	0.177388	0.318617	0.340334
Wdr91	17.8331	19.0553	25.258	17.3486	9.67068	0.00529486	23.561	28.7934	22.6616	16.4658	22.8704
Eif4a2	408.232	444.052	583.048	343.331	262.496	0.00537019	343.525	513.479	205.977	165.252	307.058
Dgcr8	27.0144	23.3047	42.271	23.1463	19.3357	0.00537857	18.729	33.5686	16.5351	13.6993	20.633
RP24-161C20,4	14.0817	11.8305	25.1928	9.41762	9.88585	0.0054055	3.95781	19.9694	5.31549	3.26831	8.12775
D130019J16Rik	12.6061	8.26112	26.8427	7.30247	8.01816	0.00540589	2.57598	22.7282	4.43421	3.93548	8.41846
Whsc1l1	142.545	148.227	214.872	114.071	93.0089	0.00542722	105.436	170.354	88.3771	64.8757	107.261
Triap1	8.62081	11.5816	5.07167	14.5489	3.28106	0.00542751	14.8094	9.57942	18.7778	9.53077	13.1743
Vps54	61.429	62.0915	89.244	48.9054	45.4753	0.00545656	41.0002	73.6511	37.8643	24.911	44.3566
Ifit3	85.5795	106.259	73.6493	114.412	47.9981	0.00545909	63.7818	38.1847	85.8988	26.1209	53.4966
Acot11	0.85652	0.674028	1.60065	0.722842	0.428561	0.00546291	1.29596	2.37223	1.78289	1.58982	1.76023
Hist1h3b	54.1484	48.4618	13.4925	126.646	27.9935	0.00546592	120.832	55.551	182.062	69.1929	106.91
Gm38142	2.72855	2.5332	3.71511	2.48704	2.17883	0.00547176	0.58854	2.76262	1.0124	0.522478	1.22151
Stx1a	33.6001	42.1496	40.8295	26.1059	25.3155	0.00547869	20.0191	28.6785	11.8472	10.7525	17.8243
Mfap3l	13.5985	15.3535	15.9247	14.8387	8.27696	0.00547965	12.2515	10.3527	10.6818	4.95414	9.56003
Dhx32	27.5689	27.3788	34.1203	31.4077	17.3687	0.00548839	18.2953	25.6553	17.7596	9.72724	17.8594
Gm37469	3.98316	4.12173	5.18793	3.00002	3.62296	0.00549343	1.35639	3.1644	1.43619	1.99836	1.98884
Hap1	9.9024	9.98773	13.4958	8.86685	7.25924	0.00552337	6.16637	6.15797	3.49268	2.45642	4.56836
Tmc4	9.15694	11.6184	9.41708	9.88564	5.70662	0.00552651	7.94448	7.3424	5.71839	2.6451	5.91259
Meox2	166.634	203.339	166.901	186.824	109.474	0.00554659	144.997	127.202	119.477	70.9157	115.648
Gm37978	12.4662	10.2045	24.5326	7.69168	7.43588	0.0055522	4.47201	16.7518	3.39466	2.76776	6.84656
Rnpep	98.6072	109.882	116.054	106.523	61.9697	0.00559084	94.2115	97.9877	93.6889	37.5089	80.8493
Gm38056	6.32492	5.67467	12.0513	4.81376	2.75989	0.00559692	2.912	10.0988	1.76277	1.10108	3.96867
Hoxd4	120.756	149.495	179.277	90.9548	63.2983	0.00562726	77.6275	128.847	34.6201	27.6406	67.1838
B4galt2	4.67983	4.90857	5.49716	2.57412	5.73946	0.0056277	11.6796	14.4369	7.68808	10.8545	11.1648
RP23-429E19,4	7.04711	6.42153	13.1756	4.92721	3.66412	0.00566222	3.33887	11.432	1.94667	1.69103	4.60215
Trim12a	54.6539	64.7147	63.7676	49.4383	40.695	0.00567137	36.071	44.3881	34.154	22.1748	34.197
Baz2b	133.971	139.756	181.266	127.464	87.3974	0.00567381	101.135	162.204	90.4596	55.6401	102.36
A930004J17Rik	24.8017	22.692	44.741	14.8005	16.9733	0.00572285	12.178	37.0897	9.50791	9.76219	17.1344
Gm4673	4.14737	4.63052	6.08475	3.50896	2.36524	0.00572462	3.88937	5.57517	2.93743	1.42167	3.45591
Shroom2	62.9715	62.3041	99.4716	47.0657	43.0445	0.00572483	38.2779	59.7778	25.5954	11.4706	33.7804
Fancl	6.70434	7.04426	8.51684	5.56448	5.6918	0.00573462	3.45801	4.00455	3.37626	2.37777	3.30415
Stra6	0.079902	0	0	0.319608	0	0.00577909	0.727428	1.17328	1.03011	0.688389	0.904803
Birc5	24.5555	25.1157	16.8937	34.6533	21.5592	0.00577957	32.1071	25.9104	48.3846	32.5148	34.7292
4932438A13Rik	122.058	130.718	206.722	78.2141	72.5761	0.0057869	95.1332	184.902	59.145	46.6545	96.4587
Plekha1	150.742	171.272	205.507	127.628	98.5594	0.00580996	122.787	178.746	98.6369	64.6324	116.2
Pgrmc2	18.9776	23.1814	16.9358	22.1757	13.6175	0.00581564	29.9418	22.034	25.4552	18.59	24.0053
Uqcrc1	60.4394	61.7223	48.8886	82.6425	48.5043	0.0058285	96.2352	65.785	116.22	78.4532	89.1734
Bcl11b	0.00107331	0	0.00429325	0	0	0.00585621	0.373633	0.485697	0.566697	0.735811	0.54046
Adora1	0	0	0	0	0	0.00586003	0.150256	0.255217	0.147366	0.166219	0.179764
Ncaph	15.1965	12.8835	19.0429	18.3225	10.5369	0.00586442	20.1214	26.2533	28.8471	15.8914	22.7783
Acot6	0.105389	0.082084	0.021314	0.31816	0	0.00587643	0.214232	0.233615	0.436062	0.197222	0.270283
Frmd4b	119.508	134.141	157.988	112.158	73.7458	0.00589031	81.3445	130.465	77.2374	26.1089	78.7889
Mfsd10	64.3603	76.686	73.01	60.0611	47.6841	0.00589357	59.4732	60.2233	51.1084	36.8261	51.9077
Nfib	240.12	270.267	331.142	221.393	137.677	0.00590101	183.003	277.876	138.936	87.8623	171.919
Chdh	0.00947581	0	0.0187702	0.019133	0	0.00591427	0.0422584	0.0806977	0.105646	0.063838	0.07311
9130024F11Rik	0	0	0	0	0	0.00591683	0.082887	0.119568	0.167271	0.149299	0.129756
Dst	70.302	62.4641	110.429	50.4574	57.8573	0.00599617	42.9705	75.786	30.8038	31.0319	45.1481
Aprt	74.4338	95.8122	33.1105	120.702	48.1111	0.00603888	135.506	69.8744	161.895	113.263	120.135
H2-Q4	331.909	414.066	368.585	339.105	205.882	0.00610017	328.654	292.787	272.102	165.404	264.737
Slc9a7	0.0140807	0	0	0.056323	0	0.00610877	0.365687	0.534313	0.683442	0.347988	0.482857
Pik3r1	120.722	138.931	165.936	107.655	70.3652	0.0061371	80.5896	132.376	68.1711	37.2956	79.6081
Sytl3	0.0812703	0	0	0.325081	0	0.00613724	0.320749	0.498356	0.577086	0.374491	0.44267
Mgst3	4.94673	4.30837	0.341305	9.56612	5.57113	0.00615184	8.82739	3.17283	15.4699	10.9379	9.602
Pcdhgb8	14.2226	13.0826	24.6474	10.7929	8.36736	0.0061682	5.96958	20.8341	5.56422	4.14317	9.12776
Pan3	200.449	194.182	319.196	160.763	127.654	0.00617787	123.642	258.626	119.511	88.6586	147.609
Mndal	212.92	255.526	220.895	219.742	155.516	0.00619534	155.851	162.699	163.865	88.998	142.853
Gm37626	2.91603	2.20982	5.45313	1.80723	2.19394	0.00620257	1.62987	4.70997	1.29368	1.22466	2.21454
Spg21	10.0355	15.5167	4.51244	12.7871	7.32573	0.00620537	18.9191	9.59967	19.8814	13.3132	15.4283
Pgam1-ps2	0.829543	0.927854	0.193163	1.82202	0.375136	0.00622426	1.57154	0.627233	2.56218	0.784334	1.38632
Gbp6	158.896	203.905	197.81	145.027	88.8417	0.00623634	153.559	108.959	94.8187	27.1045	96.1102
Cpne8	91.5715	110.476	96.323	99.6542	59.8327	0.00626991	73.1488	68.2215	51.6046	33.9827	56.7394
Atp11c	34.7703	40.1494	41.0931	34.685	23.1538	0.0062815	33.6547	36.9443	28.7737	19.742	29.7787
Hist1h4f	37.4073	39.5636	21.2022	67.1586	21.7047	0.00631139	74.0158	47.6074	120.2	61.8023	75.9062
Zdhhc21	38.5871	36.7768	59.8886	28.3071	29.3761	0.00633316	26.0187	42.9021	16.7403	20.5788	26.56
Setdb2	31.9019	31.4962	46.4452	26.298	23.3683	0.0063782	21.995	33.9505	20.4903	13.4932	22.4822
Cers4	36.1405	41.2924	36.898	40.459	25.9125	0.00638425	25.1667	24.8913	16.6728	10.1692	19.225
Cox18	36.7062	44.5971	45.4256	32.5405	24.2616	0.00638701	33.5943	38.8015	18.7462	10.9919	25.5335
C230085N15Rik	0.00314825	0	0	0.012593	0	0.00639919	0.0824514	0.0571327	0.0839715	0.0400305	0.0658965
Igflr1	0.643088	0.345376	0.72209	0.580443	0.924443	0.00644313	0	0.0779517	0	0.179528	0.0643699
Acpp	1.41305	1.23816	1.93226	1.94934	0.532451	0.00646073	2.83753	3.95028	4.30937	3.71647	3.70341
Col23a1	0.0295557	0	0.037341	0.080882	0	0.00646453	0.235697	0.455861	0.566844	0.334211	0.398153
Rn7sk	31749	27902.2	29621.3	30634.7	38837.8	0.00649643	21479.9	21619.4	24095.6	35173	25592
Gm37297	12.5859	9.09184	28.4915	5.76398	6.99623	0.00650318	2.78768	24.0964	1.37394	3.93528	8.04832
1110034G24Rik	2.25342	2.40768	2.45452	2.1077	2.04379	0.00652159	3.57087	3.50488	3.22761	2.59127	3.22366
Src	3.92464	1.79044	7.0131	1.47397	5.42103	0.00652549	8.52349	18.2786	16.0275	18.0329	15.2156
Nrf1	46.4726	44.4565	64.452	37.2692	39.7127	0.00653157	37.9578	61.2049	30.4127	33.1167	40.673
Angptl4	49.7024	62.3533	36.8039	66.1555	33.4971	0.00654537	77.4754	45.8873	83.1173	53.1385	64.9046
Nup37	5.07153	7.03447	1.14247	7.39364	4.71554	0.00655934	10.6499	7.6152	11.0984	10.4262	9.94741
Gm19721	46.7847	53.8947	73.5766	32.5989	27.0687	0.00656319	39.6724	65.1329	14.3608	10.9661	32.533
Ric8b	21.2446	22.5254	27.4647	21.5627	13.4256	0.00659299	14.1611	22.255	15.2673	9.21356	15.2242
Otud3	13.9613	12.8766	16.7434	12.0505	14.1746	0.00659981	7.05317	9.40005	8.48517	9.32982	8.56705
Nlgn2	42.5897	42.3837	67.1968	25.5204	35.258	0.0066013	19.346	38.5791	12.4762	12.2733	20.6687
Hist3h2a	10.112	9.49342	6.94563	14.353	9.65611	0.00663833	15.386	14.1832	26.0143	18.188	18.4429
Zfand2b	18.0539	20.4974	18.0971	18.1178	15.5032	0.00663882	14.1492	12.214	15.166	9.59428	12.7809
Eif2s3x	68.5439	91.0772	46.6858	96.8079	39.6049	0.00667148	106.443	67.5011	117.836	70.6804	90.6151
Mtrr	4.65484	5.5674	4.6225	6.2588	2.17066	0.00669316	6.9374	7.59397	8.48711	4.69667	6.92878
Phip	113.14	84.2207	203.907	71.108	93.3242	0.00669482	55.2869	164.54	52.9505	62.0296	83.7018
Zfp740	51.5911	50.3056	73.1498	43.1627	39.7462	0.00669659	37.5962	66.5465	31.9167	31.8971	41.9891
Parp4	38.0591	41.7888	48.685	35.5782	26.1845	0.00670573	37.2946	42.4479	31.4203	18.3834	32.3865
Ddx58	168.439	194.288	227.753	139.626	112.088	0.00671344	101.511	151.121	95.4477	48.7672	99.2118
Twist2	1.38419	0.193096	1.44724	0	3.89642	0.00674282	4.00573	9.65593	6.6068	11.5711	7.95988
B4galnt4	0.0134337	0	0	0.053735	0	0.00675892	0.158192	0.101928	0.159592	0.079761	0.124868
Gm37139	5.1206	3.61602	9.81882	3.04438	4.00317	0.00677228	1.97922	6.75434	1.18592	1.20467	2.78104
Rtf1	34.2773	31.4035	44.1408	30.0182	31.5467	0.00680545	18.9517	32.4329	23.6156	17.4111	23.1028
Rgl2	155.676	192.191	219.845	123.701	86.9661	0.0068076	131.02	186.171	89.7359	43.0947	112.506
Gm7901	0	0	0	0	0	0.00682355	0.123566	0.105567	0.205404	0.146576	0.145279
Gm36933	39.4426	29.9544	86.2588	16.9322	24.6249	0.0068394	15.488	71.1896	7.7791	4.76102	24.8044
Setd3	128.788	127.189	176.718	110.684	100.562	0.00684169	82.0624	124.19	86.556	61.3617	88.5424
Phf3	96.5987	91.5762	142.982	78.4946	73.3423	0.00687707	55.7646	114.415	62.3574	45.1182	69.4139
Gm26703	11.4227	11.1536	19.1252	9.51679	5.89522	0.00688966	5.8419	11.0299	4.99341	1.33364	5.79972
Rab20	7.9661	12.6594	5.42313	8.67757	5.10431	0.00689319	16.7096	12.6578	13.7948	9.04842	13.0526
Gm8355	3.52704	4.91862	0.864245	5.61775	2.70757	0.00691408	8.59373	2.86821	9.01651	7.14127	6.90493
Pydc4	147.055	147.865	208.113	123.743	108.499	0.00691923	67.5793	88.4512	61.3767	36.3985	63.4514
Rasl11a	1.9077	2.30282	0.697929	2.129	2.50105	0.00693018	6.32547	3.13509	5.62382	4.57982	4.91605
Stx11	7.54469	11.4131	6.49607	8.6167	3.65293	0.00693569	14.272	10.126	10.5809	7.78641	10.6913
Fbxl17	44.8244	47.2867	73.7775	29.9234	28.3099	0.00696313	29.1236	50.3784	18.8756	12.6114	27.7472
Umps	6.13314	6.09478	6.00786	7.2984	5.13151	0.00699843	10.7641	10.462	15.3153	12.6275	12.2922
Erbb3	0.0448961	0.0449513	0.040882	0.093751	0	0.00701995	0.267422	0.419599	0.563198	0.312071	0.390572
Snrpd1	35.2435	40.1068	8.80546	59.6447	32.4169	0.00702106	55.8205	20.0546	74.7822	55.4564	51.5284
Casp4	116.562	140.824	147.744	107.941	69.7392	0.00702585	95.787	125.197	58.4553	23.3942	75.7082
Pparg	17.6409	21.6041	13.6949	23.4987	11.7658	0.00705626	31.3931	18.4773	33.7609	19.7528	25.846
Apcdd1	13.2388	17.0844	12.5807	13.9208	9.36954	0.00706662	13.0934	10.6596	10.4963	6.73882	10.247
Mgat4a	128.658	147.804	197.156	102.372	67.2994	0.00709556	85.89	157.689	61.1086	36.4086	85.274
Cnpy3	28.4622	32.8144	23.464	38.4446	19.1257	0.00710284	39.9198	29.5397	42.7883	28.3183	35.1416
Isca2	18.0171	21.2813	10.2623	28.1991	12.3255	0.00710434	27.5028	16.3342	31.9005	20.5065	24.061
Gm37510	10.0837	9.31016	19.9507	6.09311	4.98073	0.00711126	3.53285	12.5789	1.96196	1.05245	4.78153
Ppid	61.9932	55.6394	76.6856	67.3018	48.3462	0.00711741	73.6785	94.2062	98.5117	77.9025	86.0747
Nrip3	0.00525487	0	0	0.0210195	0	0.00712074	0.218476	0.194627	0.364499	0.191571	0.242293
Serp1	20.8431	28.6256	15.5071	26.5511	12.6884	0.00714526	38.413	23.4603	41.9713	22.3388	31.5458
Cntln	15.3974	16.5462	15.2074	19.2238	10.6121	0.00715595	10.8193	12.4752	14.5063	6.87356	11.1686
Nup107	9.71834	9.70599	9.09304	11.3598	8.71455	0.00716827	12.9216	16.1923	16.4976	14.4419	15.0133
Lrrc18	3.86592	2.72391	4.30475	3.2502	5.18483	0.00716954	0.568533	1.07882	0.863962	1.03221	0.885882
Boc	1.74365	2.41666	0.907185	2.11867	1.5321	0.00717397	3.50689	2.24286	2.75605	2.90006	2.85146
Spcs2	22.7987	30.3714	12.6906	30.9164	17.2165	0.00719678	36.9464	21.3826	35.6238	27.04	30.2482
RP23-15K13,2	13.4082	12.6331	25.0818	7.57725	8.34044	0.00720007	4.53127	18.5316	3.73954	3.03334	7.45895
Repin1	10.1213	7.73122	11.2746	8.31945	13.1599	0.00720565	11.7905	19.4446	13.4027	20.1721	16.2025
Celsr3	0.581496	0.65575	1.31783	0.02286	0.329547	0.00721515	1.3401	2.53671	1.35812	1.15738	1.59808
Copz1	38.7334	53.6283	24.696	55.9079	20.7015	0.00724446	69.1772	44.1063	71.2045	48.8162	58.3261
Nhp2l1	58.874	71.9803	35.6779	76.7544	51.0833	0.00725841	88.8326	69.5173	100.032	84.2117	85.6484
Fsd2	0.017706	0.0296203	0	0.0412035	0	0.00728795	0.212762	0.196964	0.303417	0.349316	0.265615
RP23-407I6,6	14.075	17.2686	20.0679	9.2856	9.6777	0.00731417	8.86805	16.2151	3.258	3.70818	8.01233
Gm37171	3.2886	2.04663	3.87377	3.16063	4.07339	0.00734522	0.176013	1.26755	0.038025	0.0892975	0.392722
Ttc26	5.78233	5.39049	7.32645	6.21086	4.2015	0.00736252	2.07932	3.61746	3.60684	2.47782	2.94536
Bcap31	51.4792	67.0916	30.6574	60.961	47.2067	0.00736531	84.6984	48.5495	90.6105	78.6274	75.6214
Filip1	41.1829	49.0051	41.6491	47.9128	26.1647	0.0073879	30.463	23.4644	24.49	15.8427	23.565
Kirrel3os	4.85483	4.48874	8.60365	3.21605	3.11091	0.00744172	0.779079	5.68177	0.965568	1.29069	2.17928
Abt1	6.37692	7.42268	2.16843	9.32754	6.58904	0.00745022	9.70901	7.12125	14.1927	10.5323	10.3888
Hoxd8	110.142	133.729	111.87	114.692	80.2771	0.00746003	100.277	81.7905	66.965	57.1851	76.5543
Slco5a1	2.68239	2.76047	3.85746	2.35452	1.75713	0.00746814	1.32774	1.47765	0.940186	0.462664	1.05206
Rps13-ps2	1.112	1.65492	0	2.67047	0.122588	0.00747429	4.17639	1.12286	4.83517	2.00597	3.0351
Prkg2	0	0	0	0	0	0.00748778	0.104328	0.131411	0.186549	0.21065	0.158235
Exoc3l	76.0894	93.9284	89.8924	78.639	41.8976	0.00749386	63.7111	73.5804	48.8446	23.389	52.3813
Prex2	336.582	368.321	447.914	336.413	193.68	0.00749798	256.843	343.767	197.987	132.662	232.815
Psmb3	57.73	80.044	31.482	80.9583	38.4358	0.00750483	109.293	47.2655	98.6987	67.0004	80.5643
Osgin2	12.5276	9.70778	16.2299	11.9658	12.2069	0.00750546	5.92532	7.73259	5.73714	5.11834	6.12835
Gm4707	37.7201	34.8597	80.4176	19.0549	16.5483	0.00751922	18.961	59.8855	5.72048	6.95268	22.8799
Dok1	12.0127	15.5462	10.0895	13.6591	8.75611	0.0075281	17.6155	14.192	16.185	11.4161	14.8522
Itgae	0.0182661	0.0515503	0	0.021514	0	0.00753804	0.147655	0.109717	0.208966	0.126979	0.148329
Dppa4	2.47964	0	2.81607	0	7.10248	0.00757595	2.53783	7.6512	4.90234	12.9471	7.00962
Alkbh7	1.06722	1.72311	0.484287	1.32249	0.738992	0.00761195	3.90358	1.65836	3.81143	3.37758	3.18774
Cuedc1	49.6636	50.0686	66.1664	41.7494	40.67	0.00761682	40.0447	58.2363	27.0698	32.6431	39.4985
Xylt1	59.5854	64.6544	86.5025	51.5962	35.5886	0.00762939	29.4809	57.2604	29.3788	18.8165	33.7341
Gbe1	10.7639	11.5522	12.7061	11.8716	6.92555	0.007631	7.33892	7.67531	8.97748	4.34378	7.08387
Atp7a	43.3066	48.0712	55.9617	40.9698	28.2236	0.00769783	40.5198	46.4422	33.93	24.0482	36.235
Cox6b1	240.507	290.989	60.357	349.746	260.937	0.00770604	387.653	109.006	452.423	331.8	320.22
Cbwd1	3.57333	4.4538	2.63554	4.60563	2.59835	0.0077111	8.08438	4.23511	7.73489	6.01282	6.5168
Ccm2l	221.016	242.674	319.095	192.608	129.686	0.00773145	143.763	218.048	141.48	64.0412	141.833
Cgref1	0.115324	0.181188	0.0273755	0.252731	0	0.0077501	1.41147	0.983062	1.06278	0.564288	1.0054
Son	333.094	370.8	490.604	276.37	194.6	0.00775633	239.262	415.43	182.753	127.653	241.274
Mllt3	59.2118	69.9573	81.9554	45.3358	39.5988	0.00777826	30.0477	53.8473	23.6238	18.3419	31.4652
Endog	2.03556	3.42823	1.18258	2.64799	0.883419	0.00778074	4.8185	4.31786	4.91922	3.18634	4.31048
Dus4l	2.3041	2.46776	2.93735	3.02704	0.784255	0.00778287	3.4862	3.96514	4.63231	2.67381	3.68936
Snapc3	72.8947	63.7906	106.669	62.1688	58.9509	0.0077981	43.9597	63.8543	34.3098	27.769	42.4732
B4galt5	40.811	37.8052	38.5307	57.8713	29.0368	0.00782528	55.4709	56.0625	76.6051	37.3104	56.3622
Kcna6	6.81969	8.28217	8.02614	6.3568	4.61362	0.00782677	3.1862	5.4501	1.99886	1.63862	3.06845
RP23-4H14,1	3.13676	1.33477	5.56745	2.27294	3.37187	0.00782898	0.424043	3.73715	0.87766	1.3963	1.60879
RP23-149A1,2	12.4853	9.44801	19.9024	9.11624	11.4745	0.00787932	3.30298	10.1307	4.4558	4.74699	5.65911
Ubr1	46.1435	52.9618	57.9834	43.3875	30.2414	0.00789016	33.33	47.9432	29.9106	19.05	32.5585
Ric1	68.982	75.1747	91.9531	61.656	47.1444	0.00789317	54.2195	79.5522	49.3882	25.0353	52.0488
Zfp28	12.2645	11.9369	18.2171	9.5489	9.35517	0.00789529	8.16219	13.0661	7.30445	5.27831	8.45275
Gm37033	41.8055	31.6251	92.8688	16.9321	25.7961	0.00789599	19.6205	75.7194	7.72562	6.83015	27.4739
Zer1	28.8811	27.5458	45.3418	20.2859	22.351	0.00791354	20.6443	32.5525	13.5078	12.1359	19.7101
Reep5	31.8257	41.4804	16.3502	44.8681	24.6043	0.00791615	51.2953	28.2518	63.2159	34.8012	44.3911
Pik3r4	37.55	42.0732	43.9355	40.2853	23.906	0.00792161	30.2951	32.849	24.2779	16.7542	26.0441
Ap3m1-ps	0.0518377	0.0207423	0.0610373	0.116015	0.00955667	0.00792256	0.129352	0.121609	0.200564	0.065163	0.129172
Ybey	1.43157	1.40785	2.03458	1.52495	0.758905	0.00792314	0.960956	1.73187	1.19758	0.169357	1.01494
Nqo2	16.0398	15.9826	17.0554	17.7083	13.413	0.0079585	11.9789	10.7909	14.777	8.11244	11.4148
Slc52a2	6.36383	6.39929	7.978	5.6378	5.44024	0.00797531	7.30712	9.76953	7.75846	7.11791	7.98826
Dhfr	3.41417	3.22876	2.7484	4.57865	3.10086	0.00798785	4.30401	4.45285	6.9034	4.58919	5.06236
Ndnl2	2.93056	3.01825	2.12283	3.65948	2.9217	0.0079982	3.78154	2.8734	4.80235	3.45737	3.72866
Samd9l	101.97	111.222	106.02	118.085	72.5523	0.0080133	78.1381	64.1589	86.1541	54.5837	70.7587
Prmt1	51.5817	65.6874	25.3821	71.9111	43.346	0.00802706	77.9961	43.0275	82.3344	64.3621	66.93
Tcf19	24.0458	28.3113	23.7091	31.4943	12.6686	0.00803376	24.9359	16.2514	24.3168	7.0479	18.138
Mapk15	11.1894	7.82472	20.5233	7.88691	8.5229	0.00803425	4.3655	12.6335	2.24527	1.92105	5.29132
Spsb4	0.807626	0	1.26012	0.133293	1.83709	0.00805284	1.41101	4.41266	3.04113	4.14477	3.25239
Rbm39	459.643	465.434	679.921	389.36	303.855	0.0080536	358.097	608.666	275.355	247.045	372.291
Gm13387	55.776	63.7176	80.0356	40.4775	38.8732	0.00809978	29.0163	42.9947	19.0723	19.2767	27.59
Gm11632	4.375	3.40764	6.3204	5.11147	2.66047	0.00810526	0	0.947623	0	0	0.236906
Cog4	57.7737	57.4611	70.8002	45.2041	57.6292	0.0081267	32.0992	44.1397	32.9515	29.3115	34.6255
Cdk8	58.2785	58.0247	92.3413	40.514	42.2341	0.00813131	36.7973	73.3551	29.5371	30.0807	42.4425
Gm38399	126.296	131.002	176.153	112.183	85.8442	0.00819242	82.5739	151.997	75.8326	58.4744	92.2194
Il6ra	6.30686	4.69702	9.73962	5.32597	5.46483	0.00821607	10.0918	13.3839	13.3841	12.4187	12.3196
Gm26575	1.4193	1.62292	2.53346	0.89145	0.629391	0.00821642	0.731792	2.05932	0.297201	0.146994	0.808827
Fam120aos	1.0277	0.770915	1.70419	1.63569	0	0.00822077	2.74497	3.01578	3.04523	0.890633	2.42415
Fndc3a	132.793	135.601	199.319	109.407	86.8441	0.00822256	84.4774	169.027	72.261	62.2337	96.9997
Gm26890	5.46806	4.74018	8.99747	3.94183	4.19276	0.00822275	2.25571	4.8535	1.9117	1.44282	2.61593
Crtam	0.0077845	0	0	0.031138	0	0.00825298	0.073489	0.143153	0.153629	0.169679	0.134987
Orc1	2.36792	1.18567	2.16125	2.46522	3.65955	0.00826007	3.631	3.90128	3.55455	5.32959	4.10411
Fbln2	104.413	136.166	67.3763	139.804	74.3069	0.00828614	183.396	168.019	206.918	138.502	174.209
Pcdhgb2	34.4201	31.1936	57.1302	23.5262	25.8305	0.00829158	23.1586	41.6153	15.1416	14.5509	23.6166
Esco2	12.0616	7.84522	16.1702	11.6951	12.5359	0.00832678	4.67562	9.47148	6.43091	5.40411	6.49553
Map3k7	43.2481	44.6164	60.8899	34.0399	33.4463	0.00834909	34.6528	51.5033	27.5631	19.1658	33.2212
Mss51	4.56399	3.81127	6.70678	4.829	2.9089	0.00835732	1.89556	4.90989	1.31474	0.326678	2.11172
Gm13243	7.64188	7.47461	11.5217	6.00143	5.5698	0.00838021	2.01001	4.35247	2.26654	1.74915	2.59454
Araf	99.779	109.685	150.531	64.3653	74.5343	0.00838312	66.5704	112.352	46.22	37.2546	65.5993
Gm12940	104.745	110.365	158.795	72.8675	76.9526	0.0083897	64.3959	134.973	47.129	36.2306	70.6821
Tiparp	20.7715	23.5665	24.347	14.8642	20.3084	0.00840043	27.4673	32.2442	22.6858	29.6353	28.0082
RP23-23C4,4	11.0123	8.84951	20.5705	5.59006	9.03904	0.00843239	6.10048	15.1782	2.64808	4.76993	7.17418
Irf3	74.2869	74.8536	87.948	67.7942	66.5516	0.00844395	57.7494	69.3599	59.9121	51.0883	59.5274
Grap	48.2865	60.6028	42.9408	57.9821	31.6202	0.00844487	45.2811	31.2191	44.5685	25.1121	36.5452
Limk1	2.14977	2.51504	2.63731	2.91986	0.526887	0.0084643	5.1207	5.41896	6.58814	5.6327	5.69012
RP23-173N16,4	5.54736	4.74094	9.59532	3.77962	4.07359	0.00849461	1.74133	6.79287	2.02273	2.53847	3.27385
Lcorl	58.539	62.5056	76.8843	55.7017	39.0642	0.00855359	42.655	68.1571	35.4392	21.2079	41.8648
Gm38375	10.2959	9.97851	19.4302	5.64034	6.13439	0.00856069	4.86198	13.373	2.84035	2.35751	5.8582
Ankrd13b	10.8314	8.00102	16.1991	7.61975	11.5056	0.0086044	11.1488	18.187	12.2132	15.1931	14.1855
Nav3	19.8509	16.6713	27.7971	18.6746	16.2605	0.00862362	9.93561	24.8744	11.9291	10.1169	14.214
Aurka	9.84541	10.7136	8.35676	13.1254	7.18594	0.00862422	18.6135	15.6098	16.7337	12.4577	15.8537
RP24-470E5,9	5.54768	5.76911	7.3521	5.27127	3.79823	0.00862933	4.30576	4.21585	3.20889	1.81567	3.38654
Zfp963	0.619011	0.460018	0.904758	0.901555	0.209715	0.00863525	2.45781	3.72937	2.88699	1.43604	2.62755
Hoxb4	36.346	41.545	50.0927	32.0829	21.6635	0.0086548	20.3334	39.195	18.525	9.78018	21.9584
Hist1h3c	77.4194	74.7122	37.6423	164.641	32.6817	0.00865493	168.913	77.8934	231.577	102.742	145.281
Zbtb46	59.1029	63.567	80.8552	57.7322	34.257	0.00866093	37.1876	64.8377	37.4693	22.0801	40.3937
4632411P08Rik	0.134053	0.196969	0.227897	0.111347	0	0.0086662	0.430487	0.512802	0.601297	0.363839	0.477106
A230050P20Rik	67.6343	60.303	93.2831	54.2065	62.7446	0.00867311	40.4469	56.3301	32.94	26.3884	39.0264
Zfp599	2.05549	1.58333	2.48587	2.13726	2.01551	0.00872196	1.03989	1.75647	1.35271	0.845483	1.24864
Emg1	39.1502	49.3882	37.4591	42.6995	27.054	0.0087381	64.9634	53.147	56.5742	53.6956	57.0951
RP23-21D6,1	83.5895	66.2561	166.11	36.0924	65.8991	0.00874977	32.0099	128.353	14.0796	15.1592	47.4004
9230114K14Rik	6.77779	6.00865	8.52159	7.44705	5.13388	0.00875062	3.7702	4.15675	2.86093	2.2837	3.2679
Nudcd2	15.3254	23.0496	11.9594	18.5204	7.7721	0.00875493	35.5858	18.4027	27.9094	22.1165	26.0036
Oas2	48.2686	60.1952	62.2519	40.9483	29.679	0.00876457	32.2502	34.1558	27.5992	10.6872	26.1731
Shank3	619.65	720.943	951.562	489.013	317.082	0.00876705	413.227	796.556	279.599	147.312	409.173
Eif1ad	12.8852	15.8765	10.7438	16.9445	7.97615	0.00877625	17.7573	13.6969	20.6431	12.2998	16.0993
Gm18529	0.719663	0.377827	0.875462	0.715469	0.909892	0.00880916	0	0.078248	0	0	0.019562
Uimc1	56.1487	48.3064	68.9164	48.5445	58.8274	0.00883405	27.3448	42.0611	31.5132	22.7905	30.9274
Gatsl3	5.52742	7.25174	6.4098	7.17492	1.27323	0.00887548	10.8951	11.8923	12.1	9.22205	11.0274
Gm14416	0.116754	0.227233	0	0.239783	0	0.00888144	0.488881	0.386102	0.685041	0.595364	0.538847
Serinc2	0.221442	0.044641	0.0814697	0.234993	0.524663	0.00889472	0.96331	1.47	2.27106	2.43722	1.7854
Klhl3	18.882	19.336	27.3285	14.6065	14.2571	0.00892713	10.9302	14.6794	9.12127	3.97768	9.67712
Fam109a	11.5189	15.008	13.2483	8.78397	9.03529	0.00894614	9.71106	10.9286	5.31336	4.65621	7.65229
Ppp1r8	19.2885	21.1321	16.189	26.2447	13.5882	0.00895278	26.2694	24.34	35.8957	25.5925	28.0244
Extl2	11.3656	11.363	13.8858	10.1452	10.0683	0.00896548	8.27781	8.45963	7.46862	5.33766	7.38593
Ufsp1	0.798271	1.05958	0.32517	1.80834	0	0.00897586	2.68614	1.3504	2.93481	2.06608	2.25936
Ppp1ca	127.908	165.603	55.8816	193.259	96.8882	0.0089786	191.104	82.2506	235.938	146.037	163.833
Dfna5	0.0180641	0	0.0660442	0.006212	0	0.00898435	0.405843	0.472587	0.57077	0.781937	0.557784
Abcg2	100.561	125.764	94.2764	100.959	81.2441	0.00898773	104.354	79.8727	91.1091	60.6535	83.9974
Cdca8	15.5094	16.701	12.6692	18.8586	13.8091	0.00899614	19.5429	16.4039	24.889	17.6444	19.6201
Cenpw	0.784464	0.543828	0.18167	1.17752	1.23484	0.00904228	1.2006	1.1971	2.65103	2.61986	1.91715
D5Ertd579e	53.7033	46.0652	80.755	40.9696	47.0236	0.00905797	30.7182	53.0264	27.3931	27.3438	34.6204
Smarcd2	90.1111	102.837	95.415	78.097	84.0955	0.00905911	71.261	73.0014	58.3619	43.5935	61.5544
Nsd1	78.6901	91.5725	106.683	73.4733	43.0313	0.00906373	60.6205	91.1883	49.743	26.4409	56.9982
Azi2	76.5421	89.8329	96.2417	74.8204	45.2735	0.00907427	70.2653	85.7628	59.2946	35.4384	62.6903
Rpl35a	411.224	522.131	120.929	563.04	438.796	0.00909543	667	220.307	650.528	617.976	538.953
Dock9	167.198	182.879	229.748	152.82	103.344	0.00910349	126.022	173.066	108.366	78.617	121.518
Nol4l	69.6747	76.249	93.948	72.2503	36.2517	0.00910424	51.5551	71.3971	43.4788	24.4991	47.7326
Nhsl2	50.2111	55.6208	67.8016	39.2501	38.1718	0.0091128	34.1531	48.7911	27.8433	10.9637	30.4378
Stmn1	44.3536	52.486	27.0783	56.7548	41.0952	0.00912579	64.3938	38.5646	77.6892	52.7107	58.3396
Dusp19	9.33886	11.7579	10.3796	10.7528	4.46518	0.00914864	8.24249	7.98025	6.75446	2.58634	6.39089
Trex1	7.6925	8.95159	10.3896	5.66156	5.76724	0.00918576	4.52153	6.30055	3.84602	1.90394	4.14301
Siva1	5.91744	8.31603	0.707725	9.17585	5.47016	0.00921296	9.99863	3.26157	12.7339	7.50175	8.37395
Wnt7b	1.54856	0.112288	2.04937	0.114826	3.91774	0.00923849	4.43665	11.3659	9.31616	14.6164	9.93377
Fars2	12.3903	13.7379	15.8476	11.8907	8.0848	0.00926104	11.1444	13.8034	9.92237	7.03083	10.4753
Brk1	57.99	71.9704	37.9017	78.2189	43.869	0.0092704	82.0896	52.6498	99.1491	66.2515	75.035
2810428I15Rik	23.7438	29.5561	6.88783	36.2984	22.2329	0.00929876	37.4034	23.8162	55.1459	40.6584	39.256
Jam2	135.196	153.834	141.46	147.298	98.1931	0.00932928	139.541	123.667	136.933	74.8889	118.758
Scand1	26.0823	29.7997	8.31639	43.5761	22.6368	0.00934256	45.4031	19.5043	68.3292	38.9176	43.0385
Isg15	126.408	157.944	71.7188	164.852	111.117	0.00934525	129.543	52.3773	120.722	73.5113	94.0384
Cdk11b	63.9505	70.32	76.0085	62.2407	47.2329	0.00937012	56.3905	59.2688	44.7507	39.9359	50.0865
Larp4b	101.208	107.893	140.849	85.3955	70.6938	0.00938643	70.2111	112.931	66.9693	50.3152	75.1068
Gm807	0	0	0	0	0	0.00938882	0.165432	0.317126	0.366957	0.404319	0.313459
Ppm1g	56.1307	63.7665	44.791	76.0733	39.8922	0.00942076	83.8128	55.3893	87.005	51.8134	69.5051
Polr2c	25.2647	28.0458	15.2331	35.8822	21.8978	0.00943739	36.3085	23.0175	39.4572	30.654	32.3593
Rgs3	235.982	277.649	324.338	211.068	130.874	0.00945721	181.949	266.415	149.743	86.2946	171.1
Psmb1	74.1918	95.3006	29.4774	103.747	68.2417	0.00946207	118.261	49.674	122.754	105.284	98.9932
Nxf1	128.968	143.857	154.456	128.663	88.8967	0.00949131	109.141	125.116	96.1049	74.7703	101.283
9430038I01Rik	4.63611	3.19511	4.30105	5.91234	5.13594	0.00949894	6.31686	6.79377	8.86275	6.42235	7.09893
Pla2g15	8.72108	11.9132	6.26024	10.8728	5.83805	0.00950645	16.8611	14.0559	21.8595	12.4482	16.3062
Dstyk	27.4379	30.209	37.5385	23.8776	18.1266	0.00951471	17.4003	31.3869	15.1592	10.968	18.7286
Gm37422	6.00476	6.67797	10.8514	2.9742	3.51545	0.00954306	2.90661	9.20594	0.579503	0.866037	3.38952
Hoga1	3.55714	1.06026	7.12338	2.15921	3.88571	0.00955376	3.00403	9.21481	3.4846	4.84107	5.13612
Gm26672	0.441076	0.334694	0.848363	0.312947	0.268301	0.00955467	0.591153	1.19805	0.530942	0.42113	0.685318
Cep170	119.442	115.95	168.312	89.5917	103.913	0.00956977	83.9075	129.778	71.3979	59.6675	86.1878
Cks2	29.253	39.7686	17.5407	31.1815	28.5211	0.00958249	52.8361	31.0457	52.2358	38.1229	43.5601
Gm14853	16.9878	15.2798	26.1426	9.90039	16.6283	0.00958786	5.53381	18.2264	4.2445	3.74901	7.93843
Nxt2	3.76544	3.81773	2.72228	4.99448	3.52728	0.00959095	11.0306	10.0806	17.7112	17.2807	14.0258
RP23-72O23,3	9.80449	6.86507	21.7644	4.48983	6.09868	0.00959439	3.40913	14.6137	0.570707	1.12505	4.92965
Rpl6	385.172	453.897	174.806	572.954	339.03	0.00960298	517.487	231.331	666.248	455.896	467.741
Zmym5	38.7554	38.879	48.895	35.2343	32.0134	0.00963191	26.7737	29.1322	26.5514	17.1376	24.8987
Atf6b	38.3249	45.5981	31.5024	44.5727	31.6265	0.00970155	57.9146	39.73	50.1281	39.121	46.7234
Mtf2	61.7438	60.3966	93.0492	57.8657	35.6637	0.00970317	30.6062	69.7679	34.3583	23.8413	39.6435
Naa50	36.1209	42.0881	33.7526	42.7677	25.8754	0.00975668	49.928	44.0922	52.7781	42.557	47.3388
Slc7a5	18.9366	22.381	22.2126	20.3899	10.763	0.00978529	35.794	50.6553	36.8096	35.8273	39.7716
Rpgrip1l	7.13748	7.1304	9.52427	5.86551	6.02973	0.00982502	3.3379	5.90671	4.25199	3.3099	4.20162
Espn	0.136874	0.0640067	0.33787	0.145618	0	0.00982523	0.918793	1.17116	0.77321	1.36336	1.05663
Ttyh1	1.1041	1.6622	1.82132	0.932902	0	0.00991723	3.48229	2.62735	2.4259	1.98141	2.62924
Insr	328.422	377.034	445.881	303.677	187.096	0.00991973	216.447	355.974	170.233	111.653	213.577
Tsc1	20.2882	19.894	31.6245	13.9687	15.6658	0.00993297	17.4172	26.9228	11.44	12.9107	17.1727
Fbxo17	1.51964	1.37422	1.14162	1.58654	1.97617	0.0099431	3.71061	4.34297	6.03563	7.25259	5.33545
Gm15853	8.01391	11.0831	8.99675	6.48742	5.48832	0.00998012	6.53015	7.20619	2.64771	1.40684	4.44772
P4hb	185.467	243.019	94.8225	254.084	149.941	0.00998552	276.975	155.08	288.551	215.136	233.935
Tial1	125.081	130.882	166.247	123.739	79.4558	0.00998953	109.734	144.788	81.6697	48.95	96.2855
Gm37652	64.3181	44.8665	139.524	35.537	37.3452	0.00999037	21.7056	94.5861	12.0723	9.06032	34.3561
Iffo1	42.7073	48.3009	63.4681	31.9308	27.1292	0.0100056	23.152	48.0625	16.9773	15.2968	25.8721
Trafd1	184.684	206.442	234.681	184.208	113.407	0.0100076	130.812	199.292	131.759	71.2509	133.279
Fv1	7.73778	6.76846	10.6259	5.74859	7.8082	0.0100307	3.82379	6.37521	4.01116	4.18268	4.59821
Ptbp2	84.8384	70.0308	146.098	66.3126	56.9119	0.0100339	41.5884	129.55	37.353	42.2302	62.6803
Wdsub1	28.0368	36.074	27.5555	29.3976	19.12	0.0100383	20.4436	19.4474	21.1959	9.50729	17.6486
BC023105	16.0988	18.9676	18.5867	16.633	10.2078	0.0100564	10.8145	13.9865	5.92883	3.61716	8.58676
RP24-447I18,1	0.643553	0.487237	0.532228	0.401126	1.15362	0.0100892	0.247253	0	0	0.848286	0.273885
Zfp871	56.9068	54.8475	88.1977	41.2627	43.3193	0.0100929	40.4072	74.6114	31.3058	37.1668	45.8728
RP23-298M23,12	3.9779	1.94484	7.13658	2.28363	4.54656	0.0100947	0.0889856	4.39848	1.14453	2.14216	1.94354
Marf1	40.4748	48.514	51.9747	36.9273	24.4834	0.0101108	31.706	40.9216	28.4381	15.7714	29.2093
RP23-21D6,2	34.6227	28.7293	71.0114	16.6685	22.0816	0.0101715	15.4246	63.4397	9.05068	7.4702	23.8463
Prorsd1	2.16161	3.13341	0.555591	4.25466	0.702771	0.0101877	6.04821	2.36736	6.54392	4.7133	4.9182
Sf3b4	30.8749	40.8155	20.9367	42.0517	19.6956	0.0102145	51.2306	41.1831	66.5813	45.5697	51.1412
Dcaf6	60.6014	58.565	96.6694	41.5333	45.6379	0.010221	32.1876	58.3362	24.2429	23.4306	34.5493
Des	3.11135	8.50965	0.396632	2.4403	1.09884	0.0102219	9.52186	1.78009	4.31138	1.97894	4.39806
Bmp7	0.291784	0.0861717	0.303508	0.0449565	0.732499	0.0102453	2.8799	4.24103	3.11013	6.50283	4.18347
Gm37879	8.58226	7.11811	14.5743	6.75951	5.87707	0.0102616	1.76562	12.427	3.06875	1.68445	4.73644
Ube3b	48.6993	56.5855	57.476	44.6954	36.0403	0.0102626	41.8115	50.7146	35.8413	22.5157	37.7208
Tox	1.6733	1.43859	2.68766	1.30357	1.26337	0.010271	0.308167	0.811041	0.475261	0	0.398617
Pik3c2b	68.3822	74.8079	103.503	52.2958	42.9222	0.0102724	44.1621	72.3094	39.623	17.8693	43.491
Bcl6	6.91861	6.79142	7.14639	5.56927	8.16734	0.0103081	9.0072	10.2823	10.7337	12.0686	10.523
Vmn2r-ps45	0.394205	0.236417	0.422477	0.354625	0.563303	0.0103085	0	0	0	0	0
Serpinb1b	0.0261856	0	0	0.104743	0	0.010325	0.108218	0.0952117	0.281968	0.0890165	0.143604
Ing4	37.9671	41.1622	41.4661	37.4744	31.766	0.0103717	33.8249	33.4201	23.8322	24.7766	28.9634
Dnajc13	94.4367	99.2615	128.421	82.9526	67.112	0.0103827	61.8236	105.857	66.6935	40.9374	68.828
Rplp1	729.965	918.626	234.042	1066.18	701.01	0.0103888	1198.3	368.687	1379.41	1046.88	998.322
Reep4	12.6294	14.238	10.0886	16.3443	9.84684	0.0104024	20.9607	16.8655	23.3703	22.4318	20.9071
Nr1h4	0	0	0	0	0	0.010404	0.0458562	0.10765	0.114641	0.113034	0.0952954
Mdfi	36.3412	42.4153	43.0571	42.6576	17.235	0.0104083	19.726	20.8942	17.0203	7.35673	16.2493
Srrm2	742.742	762.139	1152.27	514.836	541.719	0.0104137	413.79	970.292	332.828	334.506	512.854
Tecpr1	111.314	115.691	161.955	92.1326	75.4767	0.0104466	75.8798	145.577	63.9559	49.2686	83.6702
Dtx4	0.815568	0.899829	0.306096	0.96802	1.08833	0.0104491	3.87752	2.37229	4.55808	2.69893	3.37671
Cpa4	0	0	0	0	0	0.0104507	0.0233894	0.055769	0.0584735	0.0456695	0.0458254
Gm6030	1.2283	0	4.27049	0.642701	0	0.0104623	1.43398	6.00789	1.47741	0.920538	2.45995
Pcdhb14	8.58541	9.80489	8.68942	10.6019	5.24545	0.0104678	6.93822	7.32243	7.06591	2.07912	5.85142
Gm11769	0.580456	0.282937	0.489964	0.752981	0.795944	0.0104691	1.17301	1.33507	1.37264	2.18863	1.51734
Numb	84.3548	101.436	98.9701	88.7807	48.2319	0.0104835	80.7029	91.0191	70.7405	31.2255	68.422
Ksr2	0.156608	0.00866333	0.153768	0.0140465	0.449955	0.0104932	0.421776	0.741876	0.944519	1.02085	0.782255
4930594C11Rik	23.5018	17.5405	49.9679	13.6935	12.8052	0.0104968	7.00195	35.0714	7.01063	4.32897	13.3532
Klhl18	16.6149	16.9457	23.0856	15.8436	10.5846	0.0104986	13.1256	21.5203	13.0312	6.92034	13.6494
Adamts9	698.31	814.036	984.318	619.289	375.599	0.010503	545.453	850.011	278.206	135.268	452.234
Gm33989	2.03229	1.62695	3.69802	1.20144	1.60275	0.010563	0.654246	2.20588	0.555703	0.673573	1.02235
Slc25a13	6.26687	6.04173	5.47189	6.62826	6.92559	0.0105635	8.4235	11.1691	10.3734	12.0123	10.4946
Elmo1	99.0897	108.179	130.705	95.991	61.4837	0.0105675	80.6756	119.244	77.848	43.1273	80.2238
Ppib	210.546	277.169	77.9735	306.936	180.106	0.01057	321.993	96.1796	353.353	220.889	248.104
Phxr4	33.194	24.7364	60.2215	19.5525	28.2658	0.0105725	9.34547	44.6527	12.9876	11.2955	19.5703
Smoc1	0.397583	0	0.988665	0.0081655	0.5935	0.0105909	0.476468	1.66746	0.974299	1.69537	1.2034
Lrrc71	8.0288	9.06062	10.3239	7.66474	5.06591	0.0105981	5.87743	7.35441	1.55304	0	3.69622
Taf1b	6.96526	7.77919	5.92513	9.16397	4.99275	0.0106268	11.2849	8.82828	11.501	6.4081	9.50556
Rilpl2	10.003	13.0824	10.2805	11.3894	5.25982	0.0106292	18.6013	17.4791	20.3713	9.04514	16.3742
P3h2	45.4591	55.5412	52.7225	41.3524	32.2203	0.0106425	37.7901	36.3185	33.1393	10.7647	29.5032
Foxd2os	24.7639	25.9239	35.3755	24.0169	13.7393	0.0106592	15.0059	17.8061	9.95139	6.39947	12.2907
Lgals9	329.299	416.409	245.542	438.269	216.977	0.0106877	354.204	212.746	383.691	186.495	284.284
Dync1i2	77.2449	93.6256	74.3697	91.5921	49.3924	0.0106917	101.16	77.7797	100.011	58.1325	84.2706
Lmo1	6.46751	5.84011	3.21124	11.1495	5.66914	0.0107004	9.6293	7.74613	16.2001	13.7442	11.8299
Zfp831	0.0195245	0.0155433	0.024747	0.0378075	0	0.0107046	0.0742152	0.165228	0.181531	0.107467	0.13211
RP23-50I16,3	6.89409	4.88946	13.6946	4.65533	4.33698	0.0107111	4.13477	12.4191	2.7607	2.8999	5.55362
Pde4dip	26.9827	32.7426	32.2968	20.267	22.6243	0.0107321	22.0373	25.6706	15.6997	13.3331	19.1852
Fam151b	0.67908	1.09688	0.644416	0.975023	0	0.0107407	1.60191	1.41038	1.59387	1.11192	1.42952
Pip5k1a	51.036	59.715	60.0876	43.3608	40.9807	0.0107587	33.9833	47.0882	30.5933	23.5208	33.7964
Trim46	25.9541	32.7269	28.1172	28.8551	14.1174	0.0107594	18.1061	20.0303	12.7707	5.70917	14.1541
Epb4,1l1	8.39555	12.7396	3.90234	10.1102	6.83005	0.0107875	20.7594	17.4457	26.8831	26.913	23.0003
Ablim1	393.765	392.986	584.733	321.857	275.486	0.0108013	313.665	429.84	247.078	154.254	286.209
Bnip2	150.59	165.192	150.588	177.038	109.541	0.0108233	137.486	118.567	143.23	96.4313	123.928
Dgat2	0.198655	0.218976	0.0165693	0.559074	0	0.0108256	1.43155	0.696584	1.21466	1.28789	1.15767
Efnb1	27.4011	28.2615	19.3481	28.075	33.92	0.0108287	42.9561	46.0194	59.5525	71.6136	55.0354
Sfswap	141.869	151.759	228.718	105.555	81.4442	0.0108303	123.833	197.108	71.1437	68.2405	115.081
Atp10d	56.4255	66.0255	91.0347	41.9113	26.7307	0.0108586	40.366	68.7617	20.9081	17.0455	36.7703
Slc5a6	1.91412	4.85197	1.63181	0.704825	0.467873	0.0108738	6.92514	5.28016	5.92332	4.08681	5.55386
Tars2	43.8144	36.8637	66.4353	34.8151	37.1434	0.0108774	24.8671	51.0459	28.3356	20.9478	31.2991
Fbxw7	27.2214	27.6461	35.258	26.7224	19.259	0.0108851	20.2507	31.514	17.5299	13.3898	20.6711
Dut	9.49371	6.85041	8.11885	18.4021	4.60347	0.0108881	30.5909	19.8557	31.1587	26.6643	27.0674
Ylpm1	70.252	64.8349	100.734	57.7197	57.7196	0.0108988	39.72	88.4916	42.4242	31.6538	50.5724
Med19	8.64645	11.302	4.13504	14.3253	4.82347	0.0109111	16.406	9.56683	19.8244	14.7388	15.134
Gm16340	65.3244	62.2869	100.702	59.319	38.9892	0.0109529	32.4187	63.6399	35.9896	23.802	38.9626
Nrcam	0.02949	0.0260683	0.0230368	0.068855	0	0.0109546	0.126868	0.112231	0.209506	0.057563	0.126542
Sdccag8	17.9104	14.754	26.3896	15.4581	15.04	0.0109605	7.35494	14.0623	10.1349	6.86653	9.60466
Got2	39.0375	48.8126	22.7134	58.2525	26.3717	0.0109802	70.3864	40.7327	93.5785	64.7378	67.3589
Snrnp70	103.756	92.3117	127.572	94.1083	101.034	0.0109881	67.4161	96.1582	77.5448	86.3627	81.8704
Pgc	0	0	0	0	0	0.0110053	0.069184	0.178064	0.17296	0.168664	0.147218
8030462N17Rik	20.9993	22.2073	25.3427	20.1219	16.3255	0.0110166	18.7278	23.9619	17.0264	12.7553	18.1178
Gm21960	0	0	0	0	0	0.0110799	0.271273	0.537221	0.678184	0.680831	0.541877
2023-09-05	0.367563	0.271968	0.0705458	0.378807	0.748932	0.0111798	1.95707	2.43307	3.09489	4.71262	3.04941
Pdlim5	171.024	197.666	204.177	167.166	115.089	0.0111932	130.104	173.218	103.171	75.4752	120.492
Golga7b	0.359381	0	0.012954	0.009923	1.41465	0.0111939	0.105551	0.288637	0.231397	1.60901	0.558648
Plek2	1.06063	1.70841	0.0245815	2.13653	0.372973	0.0112069	2.42443	1.37461	3.97416	2.06386	2.45926
RP23-333I5,5	10.1118	7.23015	17.4105	7.93072	7.8758	0.0112084	4.61105	14.0149	2.46582	4.95653	6.51207
Tecpr2	10.5339	12.1176	14.5877	8.52546	6.905	0.011222	8.21627	13.04	5.94048	4.12819	7.83125
Gm15128	0.00569075	0	0	0.022763	0	0.0112222	0.56364	1.21829	1.4091	0.902436	1.02337
Tarbp2	41.1982	58.3553	48.941	31.6122	25.8843	0.0112261	43.0587	37.1952	19.7229	20.1665	30.0358
Tmem169	0.00476975	0	0	0.019079	0	0.0112385	0.065448	0.0737367	0.150627	0.0728315	0.0906609
Nkain1	0.56388	0	0.0678852	0.095225	2.09241	0.0112472	2.16126	5.31942	5.39097	7.81995	5.1729
Man1a	158.167	182.918	202.748	150.324	96.6796	0.0112497	122.935	171.874	104.35	68.484	116.911
Wrap73	3.29418	3.73165	3.36941	4.30576	1.76988	0.0112577	8.74035	8.43451	6.26086	6.49119	7.48173
Kcnip1	0.00373419	0	0.0149368	0	0	0.0112751	0.130156	0.0989503	0.100937	0.186089	0.129033
Ptpmt1	10.8112	13.0371	7.0075	10.7413	12.4589	0.0112899	19.3327	11.0161	18.5231	16.1397	16.2529
Gabrd	0.0215346	0	0.040661	0.0454775	0	0.0113001	0.21182	0.240675	0.46312	0.290756	0.301593
Fam208a	35.056	37.0235	47.5189	30.5098	25.172	0.0113094	28.942	43.9048	24.4597	16.1635	28.3675
Rnf146	50.3392	53.5902	55.8736	52.6309	39.2621	0.0113155	43.6382	49.9514	39.1498	24.5845	39.331
Ube2o	13.2869	17.0784	17.3355	10.5136	8.21988	0.0113428	22.602	21.2344	13.2909	14.7763	17.9759
Chchd4	5.57054	7.93838	2.045	10.239	2.05978	0.0113459	12.2086	8.45175	14.4461	10.7065	11.4532
RP24-295A5,3	0	0	0	0	0	0.0113655	0.0809478	0.147123	0.20237	0.129185	0.139906
Gm5578	0.268182	0.323848	0.129013	0.526033	0.0938327	0.0113663	0.384808	0.185029	0.576956	0.116619	0.315853
Top1	127.636	140.438	170.748	117.941	81.4148	0.011367	114.52	157.977	86.4939	61.7382	105.182
Znrd1	21.2899	30.8847	12.9477	27.3691	13.9581	0.0113767	39.6254	23.4689	34.8455	17.9584	28.9746
Abi2	30.238	30.7887	31.883	28.2639	30.0165	0.0113899	26.8998	25.1473	23.4182	21.2024	24.1669
Hist1h2bl	10.2266	5.87493	3.94656	23.5947	7.49041	0.0114156	26.7591	16.9682	44.6159	16.9799	26.3308
Jdp2	10.5601	11.3735	7.98348	13.7029	9.18071	0.011417	19.9875	16.2133	27.2983	15.0225	19.6304
E130308A19Rik	5.59144	5.19356	7.65061	5.77041	3.75116	0.0114249	4.08515	6.32271	3.53158	1.39551	3.83374
Gm14414	0.110239	0.440955	0	0	0	0.0114307	1.85191	0.614463	0.798004	0.973334	1.05943
Dcst1	15.5546	12.7112	22.6933	10.135	16.6787	0.0114685	5.83908	11.9877	4.54875	4.26641	6.66049
Slc9a3r1	11.4111	17.745	5.72746	13.4979	8.67383	0.0115416	25.7987	16.4278	32.2912	23.6886	24.5516
Polk	18.4007	17.6304	22.7738	19.0351	14.1636	0.0115425	14.3986	17.9624	16.2455	12.0988	15.1763
Jmjd7	9.75987	10.3273	12.5557	7.68726	8.46919	0.0115734	2.23406	4.12079	3.22984	4.25121	3.45897
St7l	45.9062	41.6053	58.3807	41.6791	41.9595	0.011577	25.2603	34.1469	32.0584	20.0874	27.8883
Prph	1.30517	1.10027	0.102071	0.115035	3.90332	0.0115794	3.92549	7.55944	6.12522	11.032	7.16054
Med6	28.0002	27.6509	30.2896	27.5698	26.4905	0.0116128	22.4675	25.1449	24.8905	23.7632	24.0665
Gm37080	4.23068	3.38177	7.19497	2.4538	3.89217	0.0116156	1.71563	6.17468	1.06051	1.48748	2.60958
3110082I17Rik	7.85389	9.11088	5.83402	9.48724	6.9834	0.0116323	12.0962	13.9033	15.9336	14.2498	14.0457
Zfp712	0.943737	0.641336	0.69222	1.76153	0.679859	0.0116516	1.95356	1.20635	2.61568	1.75909	1.88367
Shcbp1	4.12452	4.15764	2.35443	6.71792	3.26809	0.0116589	6.57839	7.3647	12.7319	9.68272	9.08942
Rbm12b2	36.8074	36.9838	54.5823	30.0182	25.6453	0.0116801	17.4699	38.7793	19.5628	16.879	23.1727
Gm37760	20.3697	17.1771	36.4089	13.6956	14.1972	0.0116932	13.5569	31.4621	9.31055	6.25669	15.1466
RP24-276A6,1	4.63266	3.26824	7.45416	2.97357	4.83465	0.0116963	1.96837	6.70403	1.09847	3.05297	3.20596
Mettl21b	0.120029	0.0148487	0.310249	0.155019	0	0.0117595	0.165128	0.693692	0.400961	0.282792	0.385643
Slc35a5	14.1813	16.1978	17.1511	12.6154	10.7607	0.0117617	12.3805	9.95781	9.10529	6.55728	9.50021
Tm7sf3	9.09528	10.7599	7.86993	11.4927	6.25859	0.0117662	19.3849	13.4508	19.8262	19.6961	18.0895
Srrt	227.845	233.616	324.763	187.517	165.486	0.0117699	155.669	250.627	155.091	114.916	169.076
Traf3	20.1175	23.8934	28.1686	18.6246	9.78339	0.0117782	27.6038	36.2185	23.9622	18.5093	26.5735
Spint2	53.1202	64.2975	44.0368	65.7361	38.4103	0.0117824	59.024	36.0156	55.0947	25.3395	43.8684
Cirh1a	20.4477	21.5441	18.7033	22.9074	18.636	0.0118006	25.5224	26.9636	33.7913	27.5812	28.4646
Mcu	41.1326	42.0773	57.5991	40.9546	23.8996	0.0118228	28.8894	46.8888	21.1752	15.0486	28.0005
Slc25a39	54.7978	73.5417	39.2786	66.5415	39.8291	0.0118297	104.242	64.8043	104.157	96.6494	92.4633
Gtpbp1	16.576	17.9632	15.7204	20.7999	11.8204	0.0118321	21.4293	20.1994	25.0112	19.3476	21.4969
Zhx3	45.4729	53.6072	50.059	50.3512	27.8741	0.0118371	35.5684	41.2109	33.2267	18.3462	32.088
BC039771	0.104325	0	0.315335	0.101963	0	0.0118695	0.220139	0.660165	0.638564	0.497426	0.504074
Dpm2	26.9557	38.8364	19.9984	27.8349	21.153	0.0118832	50.1971	34.907	45.8673	28.2997	39.8178
Mageb7-ps	0	0	0	0	0	0.0118838	0.116089	0.238307	0.290222	0.179809	0.206106
Safb	124.877	123.88	183.606	100.937	91.0853	0.0118954	98.6964	129.744	69.8502	60.8707	89.7904
Gdap1l1	0.00845187	0	0.0338075	0	0	0.0119308	0.624859	0.949551	1.30896	1.51487	1.09956
Gm4887	0.111814	0.166033	0.0398825	0.218505	0.0228367	0.0119337	0.267102	0.26679	0.344344	0.222754	0.275248
Hk1	153.661	174.355	154.994	168.894	116.403	0.0119623	144.304	135.709	133.911	100.943	128.717
Ncapg	17.0078	10.9457	25.16	14.6089	17.3167	0.0119732	8.9751	21.3692	12.7785	15.0345	14.5393
Odc1	67.9434	70.8972	54.5228	81.9001	64.4535	0.0120047	99.1089	89.415	125.172	128.526	110.555
Ankrd49	7.31226	8.70012	5.68513	9.46739	5.39639	0.0120459	10.5829	8.23832	12.5568	9.86533	10.3108
Exosc5	11.7762	15.2465	5.08801	10.2067	16.5638	0.0120628	20.045	11.7177	20.7797	22.2961	18.7096
Mfng	82.9809	96.3866	108.802	85.2257	41.5095	0.0120757	77.187	91.9601	57.6057	30.3891	64.2855
AU022252	12.9483	11.607	16.5901	11.9386	11.6575	0.0120763	7.55356	11.0262	9.71868	8.26421	9.14067
Adcy7	1.0759	0.195305	2.21212	0.642918	1.25325	0.0120947	5.64812	11.3505	13.929	9.13371	10.0153
Gm15662	86.1928	120.147	79.563	43.651	101.411	0.0120981	16.8609	10.1762	4.54692	25.8469	14.3577
Rdh14	4.35207	6.89192	2.15048	5.39642	2.96946	0.0121676	8.76215	5.16511	6.80431	6.16954	6.72528
Cpne5	0.0232084	0	0.0892865	0.003547	0	0.0121871	0.1239	0.232509	0.057338	0.144549	0.139574
Bmp2	77.1264	92.3878	96.2619	75.404	44.4518	0.012192	58.1645	73.6451	37.8424	28.6706	49.5807
RP23-23C4,5	8.55437	7.27755	15.6629	5.12557	6.15147	0.0122127	4.0366	14.1848	3.16012	4.38005	6.4404
Pikfyve	49.2756	49.2044	67.819	36.657	43.422	0.0122248	37.4995	59.0549	30.8705	28.9416	39.0916
Peli1	41.3824	46.7919	58.992	36.9035	22.8421	0.012233	37.5525	50.8764	26.8412	19.1928	33.6157
Yipf6	26.6063	30.0861	28.1404	29.8105	18.3882	0.0122515	36.8274	31.389	33.6049	25.2174	31.7597
Gm38043	8.74258	7.07793	14.8741	5.04617	7.97209	0.0122663	2.52564	12.4702	2.7392	3.40225	5.28433
Fam210b	11.8072	16.8293	10.3634	14.6228	5.41314	0.0122884	18.906	12.2006	16.5786	9.12499	14.2026
Flywch1	30.7987	34.1037	36.5456	34.4007	18.1447	0.0122922	27.1423	27.3382	27.5504	14.8161	24.2117
Gm11744	0	0	0	0	0	0.0123026	0.116126	0.266584	0.153863	0.162388	0.17474
Cdk6	30.4533	23.1819	54.3315	19.3819	24.9179	0.0123509	30.608	70.1967	31.6495	44.1587	44.1532
Eif2s1	23.4074	26.0341	14.4017	34.4536	18.7401	0.0123772	35.7431	25.3934	49.143	40.1459	37.6063
Trappc5	7.90891	8.57399	5.84069	12.1874	5.03356	0.0124197	10.3553	8.315	16.0767	7.06506	10.453
Spocd1	0.876934	0	1.38744	0	2.1203	0.0124367	0.693576	2.39069	1.68688	3.59448	2.09141
Nat10	59.3674	60.1502	85.9852	41.8435	49.4905	0.0124496	43.093	78.8365	30.831	39.5791	48.0849
Srfbp1	9.6379	11.4879	6.87163	12.9514	7.2406	0.0124598	13.8349	9.7918	17.6819	12.5517	13.4651
Pik3ca	33.6125	32.8503	42.8091	31.4531	27.3373	0.0124612	25.9647	31.5745	27.0298	18.1209	25.6725
Ccdc22	6.77603	6.11722	8.84136	8.77181	3.37373	0.0124735	10.1545	10.5884	13.6967	7.16098	10.4001
Eif3e	75.0057	88.4547	38.0087	112.14	61.419	0.0124736	134.984	58.4058	163.659	118.643	118.923
Hba-a1	144.678	117.672	160.713	111.57	188.755	0.0124786	50.7112	0	20.4237	78.0983	37.3083
Rrad	3.5021	4.02941	3.80566	2.85965	3.31369	0.0124787	5.74758	6.15617	5.94833	4.60514	5.61431
Rbpms	225.02	266.839	295.815	226.069	111.358	0.0125045	152.557	235.983	138.028	61.1232	146.923
Rab30	0.813124	0.583451	1.36277	0.5959	0.710371	0.0125093	1.62205	1.8045	1.64056	1.377	1.61103
Stox1	4.41228	5.07549	3.65656	5.03049	3.88656	0.0125304	2.86615	2.81073	3.09704	1.53927	2.5783
Rilpl1	37.0266	37.5328	35.54	40.4643	34.5695	0.012554	27.2074	23.9081	28.7541	13.2039	23.2683
Foxs1	2.66017	1.0134	2.42864	0.424271	6.77438	0.0125774	4.80189	6.18686	7.70875	10.6527	7.33755
Inip	17.7552	18.2292	18.6505	18.3344	15.8066	0.0125949	15.6965	16.8272	17.2756	14.4013	16.0502
Kmt2a	70.0427	73.7987	95.4505	64.0011	46.9206	0.0126287	44.1058	76.6266	39.8216	35.5724	49.0316
Pbx1	33.6039	40.9859	39.87	33.5533	20.0065	0.0126418	26.7919	32.9781	19.3604	12.3232	22.8634
Pcgf5	21.7086	22.9261	23.1918	21.9619	18.7546	0.0126452	18.6931	16.4281	18.6528	15.47	17.311
Pou2f1	32.5232	40.3526	41.6019	27.1751	20.9632	0.0127007	22.9616	32.2959	18.2514	11.9672	21.369
Cox19	24.273	23.8552	26.9955	26.6019	19.6395	0.012701	14.4648	14.0896	22.0024	9.38554	14.9856
Rtp4	84.4812	105.079	63.5069	109.692	59.6464	0.0127064	73.5364	48.8162	80.8928	43.1949	61.6101
Ptpn5	0.00887912	0	0	0.0355165	0	0.0127626	0.149179	0.0955197	0.158224	0.0564835	0.114852
Sp100	295.506	321.916	352.162	275.676	232.271	0.0127681	203.223	211.334	226.497	108.653	187.427
Usp46	24.825	27.1072	30.3405	24.2109	17.6416	0.0127788	16.0181	26.4739	15.2079	8.83777	16.6344
RP24-188E19,4	30.9459	26.0718	60.5416	21.8026	15.3678	0.012781	9.3565	51.1607	8.37987	8.46619	19.3408
Gstt1	3.41391	3.52715	1.28614	3.51629	5.32605	0.0128	7.71022	4.24261	9.55677	8.1337	7.41082
Ssc5d	0.219556	0.441075	0.179398	0.196005	0.0617447	0.0128341	1.07316	1.91155	1.39202	1.3107	1.42186
Enox1	0.0557138	0.0680683	0.0206215	0.134165	0	0.0128382	0.325539	0.326832	0.294493	0.13552	0.270596
RP24-247A21,1	60.6074	41.7099	130.199	35.6043	34.917	0.0128747	22.412	88.7795	14.6315	9.05875	33.7204
Slk	163.286	158.306	207.542	169.423	117.874	0.0128866	99.4653	165.157	99.6668	90.4972	113.696
Cyp26b1	2.33582	1.44525	2.69391	2.08459	3.11953	0.0129182	7.50655	18.2611	15.4096	20.2061	15.3458
Nit2	4.8304	8.60891	2.33185	5.04018	3.34067	0.0129253	9.75404	4.11606	6.76653	6.17452	6.70279
Rsad2	94.5949	114.552	87.4582	104.183	72.1864	0.0129386	54.2366	65.6599	60.1532	30.1894	52.5598
Fam96a	21.9064	28.7276	8.5142	37.6892	12.6945	0.0129509	39.6664	14.6592	54.3315	26.1563	33.7033
Pde4b	247.508	317.594	275.278	272.904	124.257	0.0129609	201.92	210.736	164.342	73.1007	162.525
Adamts10	52.3083	61.6605	79.1776	36.2683	32.1268	0.0129619	38.3448	69.2882	23.1958	17.3397	37.0421
Dclre1b	11.3313	12.0279	11.7574	12.7461	8.79394	0.0129633	8.63889	7.45669	11.1891	5.86891	8.28839
Nip7	7.46032	7.92463	5.19038	10.3968	6.32947	0.0129781	9.87179	8.1599	13.5947	11.2249	10.7128
Slc18b1	5.0162	7.6371	5.96212	4.20516	2.26042	0.0129842	8.14574	6.79096	5.48939	3.47286	5.97474
Lrrc45	37.6052	41.4152	51.7533	27.5411	29.7113	0.0129916	20.6589	38.3077	19.1963	17.2869	23.8625
Adcy3	2.4813	2.45112	4.18786	1.79889	1.48734	0.0129956	4.56822	8.52001	5.74413	7.31323	6.5364
Arhgap24	0.0917052	0.169163	0	0.197658	0	0.013005	1.25046	0.989021	1.92446	0.724631	1.22214
Tcf7l2	65.4484	70.3635	79.8094	66.3273	45.2933	0.0130072	45.7266	70.9817	42.0022	23.1009	45.4529
Mpzl1	122.592	135.599	130.895	131.56	92.3116	0.0130122	112.074	112.731	88.5646	63.5701	94.2348
Gm4951	54.1556	60.4457	75.663	47.3834	33.1301	0.0130185	34.457	37.8478	31.5833	12.3555	29.0609
Dmd	33.0802	40.9332	43.2581	24.2829	23.8464	0.0130211	27.613	30.4015	19.1312	14.7397	22.9714
RP24-529E15,3	5.7878	6.03988	9.85235	2.80191	4.45705	0.0130306	2.77101	7.85717	1.45858	1.37854	3.36633
Pole3	7.29149	9.50262	3.92077	10.3502	5.39239	0.0130394	12.0444	9.19717	16.0608	8.50542	11.4519
RP23-155F13,3	10.8488	8.57905	19.0129	5.80844	9.99488	0.0130902	5.25795	16.1237	2.91971	4.17894	7.12007
Rnu12	30.8874	27.1575	8.55661	3.58902	84.2463	0.0130943	81.2788	68.7201	24.672	131.325	76.4991
Taf1d	59.0063	49.7364	73.7096	56.8107	55.7685	0.0131022	36.7265	51.216	45.0884	45.1873	44.5545
Cul4b	18.797	21.0649	15.5121	24.6796	13.9313	0.0131204	24.1304	18.9584	26.3762	18.5704	22.0088
Zfp459	0.0245708	0.023957	0.0326577	0.0416685	0	0.013132	0.0937008	0.060608	0.0857015	0.0424055	0.0706039
Cd14	13.7344	18.5209	5.55842	25.3951	5.46328	0.0131404	32.9662	15.1912	45.0298	14.3748	26.8905
Rrnad1	23.179	21.7069	32.8642	16.814	21.3308	0.0131685	12.4044	19.6877	12.0738	9.7843	13.4875
Gm12932	5.00522	4.15209	4.21594	6.13962	5.51322	0.0131788	0.588801	1.85243	0.363414	0	0.701161
Gm16520	23.3562	24.4404	36.6218	17.9542	14.4083	0.0131831	5.63468	26.1287	3.86303	6.7784	10.6012
Dgkh	60.081	69.6891	83.5481	55.6124	31.4742	0.0131917	46.3597	74.3183	37.6916	18.0086	44.0946
Cep95	19.4785	20.2064	20.779	18.9453	17.9833	0.0132125	9.95588	13.4619	8.87932	14.0982	11.5988
Gnaq	82.882	90.6991	117.503	74.0113	49.3147	0.0132163	63.0082	104.266	59.4701	33.9006	65.1612
Hoxa6	17.0094	14.4703	27.7784	9.69132	16.0977	0.0132201	9.88964	18.7199	4.23477	5.72109	9.64135
Sp6	0.235111	0.0893717	0.265033	0.038857	0.547183	0.0132265	0.178165	0.383946	0.254587	0.720184	0.38422
Cebpe	0.0498198	0	0.0982912	0.100988	0	0.0132388	0.281236	0.386545	0.70309	0.483646	0.463629
Sarm1	0.0741669	0.160063	0.0727707	0.063834	0	0.0132398	0.724789	1.12642	0.619766	0.516752	0.746933
Cacnb1	0.356253	1.02255	0.250373	0.152093	0	0.0132401	5.09553	3.06547	2.10603	1.89587	3.04073
Ckap2l	6.74553	7.10145	5.22379	10.9917	3.66521	0.0133206	11.3888	8.71704	17.2687	11.8666	12.3103
Psat1	10.9986	8.55687	12.3347	13.1276	9.97521	0.0133228	17.1976	24.2029	27.4597	31.1416	25.0005
Trerf1	2.84725	2.15886	3.74742	2.19469	3.28803	0.0133261	4.83625	7.01162	8.4603	8.11127	7.10486
Rpsa	326.076	349.602	109.05	512.313	333.338	0.0133268	523.726	180.349	719.594	492.048	478.929
Mcrs1	22.6853	29.9342	14.9891	27.1156	18.7022	0.0133514	33.256	24.1911	36.5775	27.2058	30.3076
Arhgdia	374.647	479.749	240.938	527.401	250.501	0.0134301	549.574	346.701	576.584	371.826	461.171
Lamb2	205.551	241.028	244.959	224.661	111.557	0.0134309	180.11	174.393	154.948	86.6364	149.022
Rps6ka1	6.71496	7.13605	4.19228	10.4212	5.11034	0.0134397	15.3285	9.27291	22.5947	11.7147	14.7277
Gm12276	1.30966	0	4.57412	0.664525	0	0.0134616	2.09911	6.66101	1.42897	2.17099	3.09002
Gm15344	22.0194	19.9413	26.4022	16.9389	24.7953	0.0134621	9.51337	8.27436	4.31633	0.385239	5.62232
Luc7l	70.4745	68.8296	104.844	54.9433	53.2815	0.013484	53.3933	98.315	39.5433	43.8691	58.7802
Golga2	46.8286	53.6073	48.8353	50.5052	34.3666	0.0134896	29.7871	37.3651	31.5377	23.4362	30.5315
Gm38300	1.18277	1.36948	1.89239	1.17394	0.295255	0.0135	0.982721	1.54959	0.52132	0	0.763409
Gimap1os	3.34047	4.4262	3.95884	3.95816	1.01866	0.0135443	2.08997	1.1145	1.10481	0	1.07732
Ercc1	96.7066	104.759	134.537	80.3142	67.2154	0.0135479	72.7848	80.4638	47.6724	45.0326	61.4884
Rbmxl1	40.2873	44.4782	23.788	60.2875	32.5955	0.013559	50.3267	36.0705	71.4675	49.0652	51.7325
Myo19	45.7461	40.6636	73.6424	34.6426	34.0359	0.0135745	19.8509	42.1221	20.5674	18.2461	25.1966
Trip12	324.397	309.508	440.013	293.469	254.599	0.0136157	260.786	334.362	237.756	153.319	246.556
Slc28a2	9.43296	8.03856	8.74562	8.84843	12.0992	0.0136286	15.7087	12.8781	20.2776	20.0223	17.2217
Ddost	71.1905	87.6397	41.0436	105.926	50.1528	0.0136304	96.7841	56.5373	117.011	71.6303	85.4907
Gm10293	0.0119902	0	0	0	0.0479607	0.0136439	0.249397	0.088227	0.248734	0.256912	0.210818
Dusp9	1.6178	1.26322	2.0287	0.330312	2.84898	0.0136503	13.2375	15.8915	25.2252	29.1089	20.8658
Gm15286	0	0	0	0	0	0.0136574	0.63618	1.87534	1.59045	1.44908	1.38776
Zhx1	34.9065	40.1933	32.3048	40.2937	26.8341	0.0136673	36.5418	23.5988	33.2005	16.5098	27.4627
Klhdc8a	0.118612	0.0642823	0.141929	0.268236	0	0.0136799	0.187938	0.400806	0.618629	0.239562	0.361733
RP23-326H18,1	35.8287	40.2353	59.1812	20.8012	23.0973	0.0136844	20.5683	43.0782	14.201	6.7925	21.16
Gm8261	0	0	0	0	0	0.0137195	0.037567	0.0471177	0.0742895	0.0332195	0.0480484
Ip6k3	0.182928	0.213138	0	0.284433	0.234141	0.0137244	0.475038	0.701403	0.747583	0.684967	0.652248
Tgif2-ps2	0	0	0	0	0	0.0137335	0.354975	1.05429	0.887437	0.829527	0.781558
Slc27a1	6.30618	3.1266	7.27528	3.99513	10.8277	0.0137358	8.22217	13.7017	15.516	22.0545	14.8736
Gtf2i	146.311	166.353	155.668	144.037	119.186	0.0137521	114.133	133.785	114.099	70.2092	108.057
Zfp524	2.16333	2.47753	1.00926	4.90353	0.263009	0.0137601	7.27203	4.33707	12.2144	3.82995	6.91337
Trip11	48.1199	42.275	59.9221	48.9084	41.374	0.0137949	31.9843	35.745	35.9547	26.1109	32.4487
Atxn7	32.7844	39.2603	46.0228	26.9482	18.9062	0.0138203	21.5488	37.0447	18.126	9.46104	21.5451
Slc9a1	96.2617	109.421	124.199	91.407	60.0202	0.0138256	61.782	107.875	55.6877	25.2834	62.657
Tmem135	37.4576	41.8622	48.1622	29.7476	30.0583	0.0138358	34.8649	31.455	20.8946	18.8193	26.5085
Cfap58	0.0118869	0.0475477	0	0	0	0.0138716	0.318293	0.619727	0.795732	0.715362	0.612278
Dlg5	37.096	34.0876	53.6957	25.8201	34.7805	0.0138749	23.1232	45.5261	21.1678	22.0898	27.9767
Usmg5	78.2055	95.7137	5.83846	130.854	80.4153	0.0139275	130.437	37.7877	171.74	149.507	122.368
Itsn2	92.2518	107.119	114.016	89.586	58.286	0.0139386	78.2789	91.7858	74.5099	46.2832	72.7144
Tbc1d2	19.3795	20.2388	23.3012	18.9693	15.0085	0.0139391	14.4699	20.1395	13.1346	6.30528	13.5123
Syna	0.0205047	0.082019	0	0	0	0.0139398	0.176608	0.173981	0.15279	0.0727725	0.144038
Gm6397	0.167762	0	0.468285	0.202763	0	0.0139479	0.122428	0.75259	0.350219	0.243322	0.36714
Zzef1	116.065	127.905	176.53	95.7843	64.0404	0.01396	89.2876	156.875	48.7484	39.241	83.538
Abl1	80.526	87.1051	115.196	74.3256	45.4772	0.0139873	75.1275	103.661	55.4889	38.224	68.1253
Iqcb1	9.64454	9.42505	12.1817	9.93984	7.03158	0.0140055	5.35501	6.95306	6.56188	5.16536	6.00883
Psmb5	47.2179	58.2014	18.9911	63.8788	47.8003	0.0140327	81.242	26.8088	85.8542	68.6129	65.6295
Slc25a22	36.123	40.218	45.1711	29.4579	29.6448	0.0140483	38.0379	39.3765	25.0902	23.5652	31.5174
Pdgfrb	4.2793	6.64364	2.12845	4.14334	4.20178	0.0140563	9.53947	10.6256	12.2443	12.1929	11.1506
Zfp407	50.5384	48.8925	80.8044	37.6505	34.8062	0.0140649	30.5199	74.4168	25.1971	20.6904	37.706
Gm28230	19.4516	22.9916	29.9745	14.4175	10.4226	0.0140745	11.0651	25.1776	3.24665	3.34569	10.7087
Tex19,1	0.949655	0.0727503	1.89913	0	1.82674	0.014077	1.64982	6.41553	4.10156	6.43584	4.65069
Ranbp10	31.0745	33.1839	40.685	29.9875	20.4418	0.0140951	24.1618	35.2564	26.0688	15.656	25.2857
Brd8	80.9628	79.3109	93.9266	78.6082	72.0054	0.0141139	60.9741	83.1286	58.8051	42.758	61.4164
Katna1	27.2259	29.4386	29.1778	24.6282	25.6591	0.0141156	26.7704	24.4544	20.8565	18.8971	22.7446
Gm27021	0.0956246	0.157297	0	0.225201	0	0.0141184	0.26169	0.150494	0.477227	0.247484	0.284224
Snrpa	49.6055	59.5219	30.198	77.9408	30.7612	0.0141322	73.4723	41.6282	86.4587	51.727	63.3215
Rell1	126.072	152.018	136.271	127.974	88.0271	0.0141533	121.89	119.202	80.4126	51.2506	93.1888
Ubn2	74.3069	65.8224	120.938	52.0244	58.4431	0.0141868	37.8359	89.1603	37.7339	42.6323	51.8406
Rap1gap	1.57804	0	1.24104	0.0615395	5.00957	0.0142619	1.41722	4.41092	2.95405	6.62794	3.85253
Ifih1	55.7621	59.7605	66.0438	58.1671	39.077	0.0142823	52.7251	50.5758	48.9618	22.3705	43.6583
Cox7a2l	70.8396	86.9003	27.1446	106.351	62.9621	0.0142886	122.134	46.4503	156.049	115.435	110.017
Gm14373	0.201905	0.226383	0.147767	0.335945	0.0975233	0.0142928	0.312664	0.263654	0.405886	0.14018	0.280596
Zfp935	6.01538	6.58806	7.33679	9.03647	1.10019	0.0143061	13.8425	10.904	12.3333	5.56363	10.6609
Slc35f2	5.37051	5.24729	6.86869	3.96768	5.3984	0.0143109	3.11584	3.30049	2.06174	1.06299	2.38526
Eif5a	314.101	395.495	180.262	478.766	201.88	0.0143166	480.948	287.768	619.572	407.932	449.055
Prrc2c	237.447	245.417	302.2	227.501	174.669	0.0143226	197.897	244.3	188.113	154.701	196.253
Trrap	118.147	120.9	187.777	87.4373	76.4757	0.014353	93.1648	178.649	63.7966	54.6401	97.5627
Gm37328	6.44724	5.94884	7.59371	4.37245	7.87394	0.0143543	0.989185	3.12242	1.35538	0.155577	1.40564
Ppp1r18os	5.84442	7.77638	7.71123	4.47219	3.4179	0.0143583	5.02179	5.42291	3.53391	0.726021	3.67616
RP23-194K16,1	25.1445	18.0045	38.4512	16.7643	27.3579	0.0143729	4.90235	11.2548	4.78444	7.85526	7.1992
RP24-188E19,3	36.0475	32.2996	69.0682	24.8082	18.0138	0.0143954	10.7736	59.3794	12.9431	6.45731	22.3883
Lepr	35.6728	42.0352	44.0199	33.3206	23.3155	0.0143983	35.8899	25.2563	18.4779	7.71732	21.8354
Ephb2	0.0581911	0.0516737	0.0459437	0.135147	0	0.0144036	0.187365	0.379133	0.386331	0.381391	0.333555
Prr15	0.508351	0.421187	0.991746	0.62047	0	0.0144293	0.903023	1.26777	1.25734	0.311078	0.934802
Slc26a6	5.69256	4.84478	10.0398	4.73649	3.14923	0.0144391	7.28785	14.1657	10.9925	9.4976	10.4859
Tada1	37.5524	37.3819	53.3989	33.1487	26.2801	0.0144452	32.2214	48.6587	22.9767	20.5884	31.1113
Slc6a6	55.5351	55.892	50.2777	57.5915	58.3792	0.0144748	88.7773	87.2658	125.632	92.3314	98.5017
Gm14827	0.020581	0	0.082324	0	0	0.014501	0.0753488	0.19234	0.0385155	0.0744765	0.0951702
Sec31a	208.376	222.187	245.102	228.757	137.456	0.014512	191.893	208.05	193.351	125.01	179.576
Ankrd55	0.0320955	0	0	0.050426	0.077956	0.0145589	0.0486314	0.082603	0.139678	0.115512	0.0966062
Phf21b	23.7119	15.2559	36.1672	16.8145	26.6099	0.0145613	7.27837	20.2091	5.99335	6.5508	10.0079
Npepps	64.5861	55.8896	95.9348	46.9735	59.5466	0.0145635	42.8905	77.6147	37.0978	34.9716	48.1436
Sgk2	0.309723	0.545959	0.536289	0.156643	0	0.014582	1.43388	1.09363	0.47432	0.632275	0.908526
Gm10762	2.82844	3.27964	2.21247	3.50492	2.31672	0.0146177	3.87341	2.73365	4.71315	3.14689	3.61677
Dctn6	48.548	62.4597	42.3147	54.6493	34.7683	0.0146266	69.9759	51.9803	73.1143	47.638	60.6771
Fbxo18	73.6298	78.6437	84.9322	73.2197	57.7236	0.0146389	51.3059	55.3078	63.3555	34.5486	51.1295
2010015M23Rik	1.01564	1.88909	1.64858	0.524886	0	0.0146476	2.3305	1.92237	0.721277	0.217909	1.29801
H2-D1	1269.65	1657.26	965.698	1489.15	966.481	0.0146661	1734.3	1098.23	1637.99	1180.06	1412.64
Porcn	2.03904	0.822021	3.10115	1.34133	2.89164	0.0146781	2.6748	3.98087	3.96921	5.05098	3.91896
Gm38387	6.0121	6.49145	9.10319	5.00793	3.44585	0.0146938	2.86857	7.75632	1.83072	1.2428	3.4246
Gm5532	0	0	0	0	0	0.0147136	0.166554	0.441973	0.416384	0.514943	0.384964
Ank2	2.7325	1.00135	4.2924	0.816196	4.82007	0.014745	3.70175	10.836	4.18154	10.0951	7.20361
Tcp11l2	18.6961	20.8938	21.1181	16.2844	16.4881	0.0147484	18.9695	17.0007	13.4483	11.4662	15.2212
Cmtm7	7.547	7.50395	4.86858	12.3859	5.42952	0.0147603	17.8427	10.5855	28.3605	19.666	19.1137
Tnfsf4	0.0158938	0	0	0.063575	0	0.0147829	0.125286	0.114764	0.30203	0.121524	0.165901
Ltk	0.0302144	0.018401	0.102457	0	0	0.0148109	0.132414	0.151046	0.071101	0.122495	0.119264
Kri1	57.219	58.5215	71.0536	51.9793	47.3215	0.0148143	36.6201	40.1337	38.2966	32.7392	36.9474
Apbb2	502.178	553.953	777.484	451.229	226.046	0.0148157	348.479	632.953	221.378	142.234	336.261
Tns1	516.772	609.011	658.008	472.515	327.554	0.0148489	399.813	561.802	352.649	223.723	384.497
Uroc1	0	0	0	0	0	0.0148562	0.044305	0.13453	0.099567	0.099305	0.0944268
Zfc3h1	97.6786	94.845	164.948	61.799	69.1228	0.0149174	43.4689	117.881	38.0859	44.3267	60.9406
Bzw1	92.4527	115.841	59.3345	125.848	68.7877	0.014976	130.945	81.1455	143.493	103.834	114.855
Trip13	3.11203	3.24732	2.49622	4.38962	2.31495	0.014998	4.54279	5.01675	6.80357	6.01773	5.59521
Rtca	12.4612	20.3746	6.03956	18.1346	5.29593	0.0150353	24.5327	14.8536	23.4058	15.339	19.5328
Igsf8	18.127	22.3935	7.68156	27.1579	15.2749	0.0150691	28.1304	21.2351	42.9226	32.8997	31.297
Oas1b	18.4355	26.0692	27.4514	12.024	8.1974	0.0150695	16.3947	17.3419	5.79403	4.33365	10.9661
Tceb1	63.2711	76.802	46.6541	73.5963	56.032	0.0150912	88.2963	70.0771	88.5849	66.1899	78.287
Cbfb	58.6951	65.4239	65.8117	64.7375	38.8073	0.0150977	77.5867	88.5602	74.3212	52.1592	73.1568
Gm12922	0.143925	0	0.397664	0.178037	0	0.0151034	0.771034	1.04017	1.39013	0.493382	0.923678
Ngef	1.38858	0	0.772641	0	4.78166	0.015105	1.24625	4.38324	2.5419	8.17246	4.08596
Adprhl2	13.8386	16.1348	13.5619	16.328	9.32977	0.0151128	14.946	12.966	15.7987	8.22889	12.9849
2810021J22Rik	0.116968	0.163113	0.24094	0.063818	0	0.0151202	0.484191	0.898978	0.744641	0.955696	0.770876
Anks1b	6.7589	8.4801	10.5934	4.82085	3.14127	0.0151671	1.66414	3.94786	1.08425	0.237427	1.73342
Cfl1	791.298	1001.28	421.171	1202.38	540.361	0.0151967	1119.92	604.726	1443.58	861.449	1007.42
Specc1	10.1487	9.56711	9.58499	7.38831	14.0544	0.0151986	16.6706	20.0432	23.0454	32.6755	23.1087
Atp5b	355.829	414.37	214.026	486.639	308.282	0.0152077	544.806	255.326	593.517	413.551	451.8
Gm21399	0.213408	0.560372	0	0.236563	0.0566957	0.015212	0.71945	0.0866973	0.460231	0.300741	0.39178
Slc15a4	36.8141	39.5859	34.5155	28.6731	44.482	0.0152146	16.7481	14.3228	18.5287	14.2553	15.9637
Nova2	83.7426	96.251	120.778	75.2587	42.6825	0.0152358	55.753	93.1068	48.0337	28.8365	56.4325
Hdac9	20.1601	23.1212	30.7931	18.4265	8.29973	0.0152731	12.3971	24.7903	9.55631	4.23019	12.7435
Vhl	15.1241	16.0729	15.5708	17.43	11.4228	0.0152826	9.14134	8.20124	9.97226	8.9763	9.07279
Zfp101	24.5069	21.9527	28.9507	27.1577	19.9664	0.0152833	10.9818	22.8155	10.4061	9.89135	13.5237
Osmr	118.088	137.928	140.906	105.954	87.5623	0.0153305	107.31	96.9775	91.509	51.0596	86.7141
Star	0.902532	0.903111	1.8849	0.779692	0.042422	0.0153432	2.23474	2.52265	1.35092	1.0948	1.80078
Rpl10	567.545	781.019	298.036	744.752	446.375	0.0153494	929.893	445.001	900.749	747.155	755.7
Pde4d	113.376	125.22	190.921	90.4363	46.9248	0.0153555	66.1086	166.634	40.1229	16.529	72.3486
Gm12059	1.0719	1.25444	0.86279	1.17314	0.997217	0.0153826	0.330013	0.527542	0.444555	0.458127	0.440059
Gpr135	0.497277	0.159786	1.74015	0.0891725	0	0.0153925	1.1687	2.91379	0.59994	0.56902	1.31286
Por	28.8653	34.4503	19.502	37.0762	24.4327	0.0154025	63.569	36.9983	83.152	69.9399	63.4148
Gm37699	18.1756	13.2084	36.057	10.3998	13.0373	0.0154253	6.39021	25.9719	5.99083	8.29138	11.6611
Rabep2	41.0288	36.9197	49.6046	39.8954	37.6956	0.0154279	28.6899	33.1829	28.9122	16.7713	26.8891
Msh3	22.152	16.7206	31.1628	19.7509	20.9739	0.0154523	14.6185	27.8557	18.6081	18.1891	19.8178
Mogs	20.156	21.0379	20.068	21.3551	18.1631	0.0155154	26.3981	30.3976	26.6505	29.6508	28.2742
Mrto4	19.6358	24.5653	13.3189	26.7029	13.9559	0.0155486	28.8833	26.4406	35.7481	23.4788	28.6377
Gm15455	0.0194954	0.0236193	0	0.046596	0.00776633	0.0155522	0.0473384	0.0606853	0.118545	0.0801675	0.0766842
Hoxb9	25.5557	34.2253	31.6724	26.4562	9.86918	0.0155544	19.3111	21.9671	12.3826	4.53873	14.5499
Il17ra	7.28472	7.57483	7.90756	9.28586	4.37063	0.0156026	12.9222	12.8605	20.3993	11.0627	14.3112
Pdgfra	3.18112	0.652879	3.30289	0.668588	8.10011	0.0156139	7.8373	12.6731	10.0052	25.1096	13.9063
Tubb5	317.881	407.362	217.992	471.967	174.2	0.0156258	451.779	326.602	564.918	310.156	413.364
Ap3s2	6.36172	7.57324	7.21618	7.33146	3.32601	0.0156358	9.42267	7.83333	9.2174	4.84721	7.83015
Fibin	0.0135797	0.054319	0	0	0	0.0156423	0.28571	0.336881	0.611321	0.416641	0.412638
Igtp	142.357	196.414	138.007	150.865	84.1422	0.0156532	155.205	106.592	134.086	63.6245	114.877
Zfp704	5.93219	5.86672	7.16251	4.74146	5.95808	0.0156734	7.78699	13.3463	9.85494	11.0922	10.5201
Icosl	0.931254	1.27502	1.16317	0.621243	0.665583	0.0156875	3.76787	2.66785	4.69828	4.46552	3.89988
Focad	30.7586	27.7141	52.2521	15.7715	27.2968	0.0157096	14.0086	31.3118	8.40911	7.74789	15.3694
Rps15a	169.515	233.524	56.7693	227.391	160.375	0.0157156	309.933	105.622	333.398	294.387	260.835
Syt13	0.0166955	0	0.066782	0	0	0.0157634	0.301611	0.358484	0.405828	0.12999	0.298978
Tmem39a	81.1188	86.2489	111.769	70.5603	55.8974	0.015771	53.6999	92.4684	50.086	43.8809	60.0338
Hes1	106.627	131.709	113.719	99.8168	81.265	0.0157711	93.2323	100.684	73.1688	56.2619	80.8368
Echdc2	0.699959	0	0.823804	0.053189	1.92284	0.0157805	1.42931	4.90023	2.49651	4.90436	3.4326
Ccdc116	6.30419	6.565	6.46481	8.83671	3.35022	0.0158183	1.34797	2.37594	0.965879	0.225582	1.22884
Hsbp1	50.3959	63.7168	19.6985	76.6529	41.5152	0.0158188	90.7527	31.2773	90.4631	57.2056	67.4247
Tbc1d10b	67.0445	74.3359	87.7677	63.6402	42.434	0.0158227	45.0373	61.6999	50.5549	28.5703	46.4656
Dbr1	6.23545	7.64461	6.27374	7.97712	3.04632	0.0158234	9.92265	11.6628	12.9978	10.1548	11.1845
Nrap	0.0266771	0	0.0604473	0.046261	0	0.015826	0.0419086	0.113706	0.131518	0.0362785	0.0808529
Afg3l2	19.3316	16.8011	21.4762	16.6556	22.3935	0.0158325	21.0954	26.8995	25.0901	25.8327	24.7294
Eps15	76.0672	77.6418	96.7417	76.1477	53.7378	0.015833	60.4954	80.9075	68.1391	45.792	63.8335
Mir142hg	0	0	0	0	0	0.0158449	1.35735	3.4411	3.39339	4.36385	3.13892
Psme2	95.3393	132.488	44.1211	125.973	78.7752	0.0158514	184.869	70.2042	170.648	100.561	131.57
RP23-333I5,7	9.90748	6.22662	19.638	5.00701	8.75824	0.0158516	3.92113	14.7336	2.17737	3.19564	6.00693
Slfn5	263.392	347.656	253.741	293.699	158.474	0.0158799	255.714	215.407	238.506	111.225	205.213
Mki67	45.0061	45.3191	38.9364	61.9962	33.7725	0.0159252	34.6414	33.0458	51.2243	29.231	37.0356
Vamp8	43.3576	49.0288	26.103	51.1705	47.1281	0.0159349	70.8177	35.7102	81.5287	70.9758	64.7581
Fbxl6	9.49955	6.93612	11.7348	10.3812	8.9461	0.0159443	11.7841	15.2769	14.6936	17.3116	14.7665
Depdc7	0.0485308	0	0.0636933	0.13043	0	0.0159459	0.950215	1.40898	2.40409	2.3946	1.78947
Stom	63.2155	79.0043	48.2205	80.2696	45.3677	0.0159538	101.593	58.4333	94.4632	55.6955	77.5462
Otulin	14.6922	15.2112	13.2419	18.5693	11.7463	0.0159699	19.565	16.9763	27.1485	16.5997	20.0724
Tpst2	116.285	139.249	133.368	109.823	82.6984	0.0160049	96.7192	106.333	94.9895	55.3025	88.3361
Zfp758	5.06687	5.11574	4.59507	6.8354	3.72125	0.0160176	7.32763	6.4708	7.72049	6.46725	6.99654
Cdc42ep4	59.8767	76.4231	66.2693	54.7703	42.044	0.0160327	60.4366	61.2222	43.1065	30.1497	48.7287
A430005L14Rik	9.23174	13.5494	4.88394	13.2309	5.26273	0.0161084	18.5098	10.1317	22.4654	16.6516	16.9396
Gapdh	1176.24	1483.43	642.527	1687.11	891.909	0.0161104	2034.54	1066.36	2499.19	1973.14	1893.31
Haus7	10.5041	9.77036	8.56989	10.5138	13.1622	0.0161109	15.2386	12.3197	16.7516	23.0238	16.8334
Gm6472	5.27299	5.72787	1.12331	10.6352	3.60556	0.0161308	9.02438	3.17642	13.5114	8.8961	8.65207
Sspo	1.86712	2.29005	2.79539	0.946766	1.43628	0.0161535	1.61728	2.36825	0.272051	0.299648	1.13931
9630010A21Rik	5.09319	4.34931	10.1753	2.92822	2.91995	0.0161606	1.96952	8.36343	1.74702	1.96598	3.51149
Cdc42bpa	133.405	145.531	201.155	109.958	76.975	0.0161785	90.5756	168.542	80.1456	55.1109	98.5934
Syce2	0.992516	0.201738	0.173223	1.67498	1.92012	0.0161948	3.19603	1.21476	3.79743	4.94835	3.28914
Eri3	44.374	39.882	66.0533	44.4908	27.0699	0.0162013	32.6802	57.2153	39.0735	24.0495	38.2546
Tbc1d32	4.70728	4.74802	6.1886	3.85363	4.03889	0.0162349	3.13999	5.06651	3.24092	2.27272	3.43004
Gm9732	0.006714	0	0.026856	0	0	0.0162451	0.0938574	0.326826	0.234644	0.27647	0.232949
Rpusd2	2.65536	3.2568	2.42691	4.32612	0.611623	0.0162519	4.41647	5.10153	5.6943	3.19868	4.60274
Rpl8	407.08	505.615	126.994	602.309	393.401	0.0162649	689.761	280.58	867.094	770.855	652.073
Runx1	7.45929	5.92179	10.6986	3.5208	9.69599	0.0162671	18.1658	28.6622	33.2603	24.889	26.2443
Srpr	72.2105	82.2718	38.0577	98.0888	70.4238	0.0162675	109.159	87.3279	153.471	149.619	124.894
Hist2h2be	0.751495	1.57997	0.952592	0.473415	0	0.0162992	1.9516	2.05198	1.6141	1.19536	1.70326
Scara3	2.27308	1.45568	1.5477	1.9595	4.12942	0.0163428	3.78931	6.81566	9.10424	11.0123	7.68039
Plgrkt	67.9732	79.028	85.9304	63.5441	43.3903	0.0163484	57.1649	72.0058	49.9897	35.7236	53.721
Gm10069	0.122081	0.0754267	0.0388932	0.128022	0.24598	0.0163503	0.725289	0.971201	0.424248	1.03551	0.789063
Sri	119.888	150.249	88.5698	175.04	65.6949	0.0163595	181.053	106.311	186.005	90.9371	141.076
Palld	105.016	132.361	112.176	117.688	57.8397	0.0164422	93.5366	91.9993	72.6049	37.4015	73.8856
9530056K15Rik	1.40838	1.42937	2.27967	0.83337	1.09112	0.0164441	0.901225	1.04197	0.227698	0.350872	0.63044
Phkg2	57.3241	62.3713	80.071	54.61	32.244	0.0164524	27.2753	57.4227	31.8314	20.3225	34.213
4931406P16Rik	272.457	329.234	296.713	306.018	157.862	0.0164541	198.822	231.511	178.379	99.8904	177.151
Phf11d	66.8074	79.7506	52.8149	76.943	57.7211	0.0164695	64.9747	37.173	71.8142	40.9521	53.7285
Coa5	17.9774	25.03	17.5316	21.7073	7.64072	0.0164886	29.8104	23.8377	30.2807	19.9665	25.9738
Pcnxl2	0	0	0	0	0	0.0165046	0.0529704	0.017961	0.04223	0.0321495	0.0363277
Atp6v1c1	22.7105	24.3732	19.0305	29.4534	17.9848	0.0165426	36.7171	23.2342	42.6279	27.6952	32.5686
Hoxb6	65.8798	60.0146	121.68	50.3225	31.5017	0.0165699	33.0177	74.3392	19.3304	14.3708	35.2645
Ndufa2	26.2953	33.7444	9.95049	34.5577	26.9286	0.0165702	47.2557	14.3051	47.9781	37.4551	36.7485
Gm37724	6.44098	5.32915	11.4139	6.23238	2.78846	0.0165866	4.63687	9.22706	4.00536	0.852522	4.68045
Gm37706	12.2829	7.181	28.0919	7.35709	6.50152	0.0165965	4.64318	22.218	3.27587	3.84346	8.49513
Slc35g1	0.0250688	0	0.020773	0.079502	0	0.0166217	0.778139	1.44219	1.78972	2.32084	1.58272
Gm37018	1.72883	1.47999	2.54202	1.52267	1.37064	0.0166635	0.747421	2.1847	0.551079	0.275033	0.939557
Satb2	1.14108	0.566938	1.79405	0.583537	1.61979	0.0166848	1.87787	3.9431	3.22482	5.35653	3.60058
Sidt2	96.2485	104.618	119.558	86.7945	74.0236	0.0166876	79.2921	107.064	65.4113	37.8273	72.3987
Eif2ak2	117.404	109.545	170.007	100.337	89.7252	0.0166926	92.4413	123.634	68.1934	39.7167	80.9964
Gm8178	7.39788	5.34227	15.9501	4.56306	3.73613	0.0167171	0.105249	6.9598	0	0	1.76626
Ino80d	64.686	76.9449	80.4303	56.6284	44.7404	0.0167567	43.9052	61.0167	44.0692	26.0117	43.7507
Rhou	3.71133	1.13525	7.08006	0.4429	6.18712	0.016789	7.9494	20.2255	17.3367	26.9829	18.1236
Rab4a	7.73473	12.5261	6.98536	7.71478	3.71272	0.0168039	14.8949	12.1102	12.3708	10.9655	12.5853
Gm29488	22.7134	18.0819	43.5898	11.7715	17.4104	0.0168315	6.59797	29.6203	7.41304	7.77341	12.8512
Trim3	243.283	281.55	340.657	237.491	113.432	0.0168509	145.817	268.465	113.848	60.2703	147.1
Ccsap	1.93284	1.36548	2.76851	1.95736	1.64001	0.0168521	2.96982	6.1372	6.66064	6.4579	5.55639
Fbxw17	47.8896	58.6592	71.2475	34.996	26.6556	0.0168904	35.812	50.5253	26.0893	14.496	31.7307
Jak3	176.075	218.663	243.89	149.72	92.0268	0.0169059	137.352	204.577	103.743	56.3509	125.506
Wdr89	1.36426	2.02634	0.540286	2.14082	0.749599	0.016928	3.17247	2.54771	3.31758	3.39786	3.10891
Mdm4	132.379	107.035	237.564	76.5349	108.382	0.0169317	59.9445	174.425	57.077	63.706	88.7881
Gpr162	0.0210299	0	0	0.0841195	0	0.0169428	0.3048	0.28657	0.630207	0.669142	0.47268
Cercam	0.324329	0.405899	0.477817	0.413602	0	0.0169553	1.78107	1.3269	2.73928	1.38326	1.80762
Sptssa	17.1778	24.2085	9.03633	23.8831	11.5833	0.0169578	29.5486	16.7288	31.355	14.137	22.9423
Dhx58	72.0095	93.8546	97.2415	64.7062	32.2358	0.0169666	48.8105	54.3241	30.8956	18.0783	38.0271
Kit	117.087	133.267	170.135	100.778	64.1691	0.016974	96.1497	155.791	63.9999	42.6943	89.6587
Fchsd2	92.9185	92.084	144.159	76.9485	58.4823	0.0169767	71.8809	107.783	61.2261	40.4039	70.3235
Dgcr6	12.8663	12.1535	9.28374	14.7881	15.2399	0.0170152	8.87702	5.38341	12.7835	9.52092	9.14121
Negr1	0.0287231	0.0723493	0.0193885	0.0231545	0	0.0170429	0.233876	0.0781847	0.11825	0.151668	0.145495
Pick1	22.4842	24.6593	24.5999	20.0253	20.6522	0.0170543	12.9783	20.9722	11.3402	9.79014	13.7702
Rtfdc1	23.4578	29.8458	18.0349	31.4848	14.4658	0.0171338	42.3817	23.8171	45.4416	33.0319	36.168
Ccdc30	1.34279	0.984067	1.28949	1.4486	1.64899	0.017157	0.386811	0.788816	0.766941	0.45488	0.599362
Sf3a3	28.8297	35.2627	20.4433	37.477	22.1356	0.01716	39.6843	31.1977	42.469	30.1884	35.8848
Plau	71.899	92.283	50.8425	95.7327	48.738	0.017161	104.771	78.1194	114.864	83.712	95.3667
Phex	0.74016	0.577231	1.06644	0.310664	1.0063	0.0171668	0.0882934	0.410524	0.0317715	0.179088	0.177419
Pgls	29.6606	35.7135	19.4035	40.6746	22.8509	0.0171845	48.7362	24.9719	58.9973	37.9611	42.6666
Birc2	60.3618	70.0498	82.6338	52.9396	35.8239	0.017204	60.6962	62.9821	29.8	24.5624	44.5102
Srgap1	46.7949	50.622	61.271	43.5947	31.692	0.017218	28.8314	54.459	24.4398	9.11996	29.2125
Gstp1	42.785	53.7636	9.11555	66.9239	41.3371	0.0172363	87.3991	56.7471	130.908	132.289	101.836
Rhox2g	0.0222086	0	0	0.0888345	0	0.0172446	0.716147	0.969488	1.79037	1.82325	1.32481
Gm4767	1.97128	2.62417	1.63243	3.00415	0.624354	0.0172579	1.00651	0	0.896423	0	0.475734
RP23-371A16,4	10.2348	10.2272	19.6473	6.3459	4.71896	0.0172581	6.3194	11.5227	2.62027	0.439196	5.2254
Tbx2	1.67315	2.32153	2.32076	1.38851	0.661795	0.0173209	2.81359	3.34701	2.68503	1.31921	2.54121
Ptges3l	0.565617	0.637705	1.1991	0.425659	0	0.0173525	4.38024	4.01987	1.77631	1.99801	3.04361
Ffar1	0.0049035	0	0	0.019614	0	0.0173571	0.0335452	0.0686137	0.083863	0.0290975	0.0537798
Cmpk1	50.9052	63.6964	40.1259	73.8517	25.9467	0.0173619	78.3319	44.9993	87.8506	35.6682	61.7125
Chpf	1.81627	0.687442	3.09509	0.0966755	3.38589	0.0173744	4.73815	9.34248	9.25607	14.7801	9.5292
Gm37524	6.69487	5.58432	13.0036	5.36869	2.82282	0.0173794	1.39352	8.83739	1.83497	1.54473	3.40265
Hk2	4.15229	0.337456	7.30716	0.668302	8.29623	0.0173846	9.22965	21.9922	21.2254	34.1089	21.639
Exoc5	96.1451	98.8303	128.669	95.0701	62.0104	0.0174001	76.4405	121.239	72.2133	36.6182	76.6279
Eif5	84.8063	106.242	88.5468	88.9043	55.5319	0.0174359	120.159	108.453	95.3046	74.5826	99.6249
RP24-496C22,2	45.708	35.7723	104.326	22.7928	19.9409	0.0174361	19.0173	73.9744	9.76983	4.94795	26.9274
Zfp719	5.62714	5.3876	7.64478	6.10165	3.37453	0.0174576	7.15055	9.13471	6.81863	5.66412	7.192
Clasp1	75.3138	77.2206	120.433	56.4329	47.1688	0.0174764	52.3329	110.313	43.537	33.1786	59.8403
Eid1	34.1848	41.2189	15.0391	51.1085	29.3729	0.0174835	68.4201	26.9558	85.1635	48.2949	57.2086
Mapt	0.712585	0.966868	0.871662	0.526424	0.485387	0.0175009	1.65216	1.54775	2.06688	1.81048	1.76932
Mbd2	237.913	281.114	226.943	269.089	174.506	0.0175315	190.958	169.42	179.261	142.793	170.608
Stard8	37.558	41.2401	42.0975	46.0808	20.8135	0.0175758	37.2742	31.1977	34.6846	13.7635	29.23
Gm20045	2.94885	3.51804	3.62598	3.44753	1.20385	0.0176122	1.93685	2.27996	1.72796	0.693684	1.65961
Il20rb	29.3111	32.539	44.4768	23.2978	16.9307	0.0176173	20.7421	40.6015	10.1093	6.61148	19.5161
RP24-142B15,4	0	0	0	0	0	0.0176262	0.0392402	0.128817	0.0981005	0.0875475	0.0884263
Glmn	12.0643	11.3692	13.4967	13.0036	10.3877	0.0176263	9.55162	8.84901	6.81668	5.63191	7.7123
Rplp0	510.788	606.287	209.644	737.113	490.108	0.0176513	811.061	302.175	825.463	667.559	651.564
Areg	0.0387388	0	0	0.154955	0	0.0177055	1.1508	1.7392	3.24418	2.93581	2.2675
Gm17195	11.0983	6.72229	14.1937	11.4156	12.0618	0.0177332	2.69259	2.05365	2.25428	4.95889	2.98985
Kras	41.6787	45.3859	47.0613	45.8098	28.4579	0.0177344	61.8975	63.1221	68.4802	65.3118	64.7029
Smarca5-ps	1.9797	1.3697	2.9632	1.89227	1.69362	0.0177409	0.577496	0.608442	0.477085	0.158452	0.455369
2610005L07Rik	79.4651	71.5587	89.8925	83.0189	73.3905	0.0177511	45.8547	55.4648	55.0681	63.3407	54.9321
RP23-293K21,7	10.1338	8.97201	17.5723	7.32098	6.66992	0.0177546	2.684	13.7548	3.42591	4.51835	6.09577
Jak2	118.381	145.027	126.017	134.555	67.9238	0.0177803	99.8698	106.993	90.8948	45.4286	85.7966
Naip6	1.53914	0.845324	2.39026	1.55118	1.3698	0.0177959	1.39638	3.4741	3.27156	2.55961	2.67541
Gm15512	3.85553	3.52275	6.9739	2.72271	2.20276	0.0178022	1.03332	5.64328	0.281286	1.20923	2.04178
RP24-503L4,3	29.2422	24.1295	56.8442	19.5834	16.4118	0.0178026	11.3914	38.1971	9.44614	9.80727	17.2105
4933431K14Rik	0.424978	0.423422	0.708411	0.568079	0	0.0178085	0.876272	1.04541	0.836199	0.687991	0.861468
Rgs12	45.8536	53.1013	61.6358	31.8848	36.7927	0.0178918	29.549	52.1657	19.7926	23.4724	31.2449
Galns	8.89701	10.464	8.19573	10.0814	6.84693	0.0178947	13.7555	11.0902	17.2382	12.0023	13.5215
Pgam1	88.4198	119.182	50.2028	127.964	56.3298	0.0178989	150.543	94.2231	195.851	141.762	145.595
Ncs1	0.653719	0.545015	0.980767	0.34736	0.741733	0.0179153	2.83731	6.31684	5.32818	8.20459	5.67173
Hist1h2be	8.15622	8.39649	3.32932	14.7858	6.11327	0.0179239	13.7864	6.03439	18.6651	8.12529	11.6528
Gatad1	44.888	50.3949	23.636	71.244	34.2772	0.0179297	72.0427	32.493	86.2038	60.388	62.7818
Prkag2	23.1449	27.015	28.4852	22.8307	14.2488	0.0179334	21.2243	26.7757	18.4887	10.0853	19.1435
Gm37736	12.2924	8.60412	26.9283	4.70132	8.93577	0.0179338	4.8934	21.1062	2.62548	2.96302	7.89702
Asna1	30.1511	37.0117	13.7086	47.1721	22.7121	0.0179411	52.8159	20.3789	66.4394	45.0392	46.1684
8030451A03Rik	0.020764	0	0.0722875	0.0107685	0	0.0179438	0.114715	0.304816	0.122834	0.253805	0.199043
Cks1b	27.7355	28.2784	22.2517	30.3609	30.0512	0.0179499	41.7389	29.3023	49.8796	51.4867	43.1019
Trim40	0	0	0	0	0	0.0179634	0.0055724	0.0184437	0.013931	0.012449	0.012599
AI413582	8.70467	9.78316	4.23671	9.49329	11.3055	0.0179998	16.1453	12.8539	13.6223	14.6454	14.3167
Cct6a	101.163	117.63	69.6685	143.636	73.7167	0.0180012	160.38	128.916	232.85	190.021	178.042
Alkbh2	4.13447	3.84763	4.28906	3.2905	5.1107	0.0180119	6.09186	5.67954	5.91178	6.0671	5.93757
Usp44	0.0119068	0	0	0.047627	0	0.0180232	0.067901	0.186139	0.169753	0.199991	0.155946
Ppp4r1	92.1804	97.6267	126.662	72.9129	71.5201	0.0180302	69.0845	88.3038	59.8269	50.1806	66.8489
Mrps2	14.1865	16.6235	12.6228	18.5581	8.94176	0.018031	19.3693	15.8625	25.1607	12.6724	18.2662
Fstl3	0.42883	0.991502	0.251763	0.309704	0.162352	0.0180363	2.93949	4.52942	6.61925	5.80559	4.97344
Pecam1	1319.95	1613.2	1130	1667.31	869.305	0.0180693	1270.97	999.361	1309.75	665.115	1061.3
Frrs1	3.1829	2.00501	4.73071	2.45624	3.53963	0.0180736	19.107	10.8525	11.7763	18.3934	15.0323
D830025C05Rik	0.617162	0.145464	1.32981	0.101702	0.891667	0.0180746	1.50963	2.28647	0.764058	1.41483	1.49375
Arhgef15	196.879	221.844	260.733	195.639	109.299	0.018093	147.898	232.518	135.851	72.918	147.296
Fam219a	81.4519	86.6244	127.87	63.4556	47.8573	0.0181105	55.2081	92.0777	51.3007	26.9803	56.3917
Gm37893	10.9283	10.4543	20.1311	7.559	5.56888	0.018122	4.15821	13.3897	3.33402	3.32782	6.05243
Axl	17.6935	3.2291	31.5964	3.89579	32.0527	0.0181753	37.6407	53.4446	66.5645	74.1496	57.9498
Usp7	244.21	284.025	329.884	218.944	143.986	0.0181768	157.61	270.94	137.829	92.6984	164.769
Brwd1	133.751	133.791	198.088	85.6868	117.438	0.0181791	92.1697	169.873	54.1443	49.5038	91.4228
5031425E22Rik	59.9575	69.8463	76.021	41.836	52.1267	0.0181876	28.2309	60.2708	21.5094	21.4494	32.8651
Mrpl16	6.00335	5.20461	3.28783	11.6347	3.88622	0.018201	10.3233	5.09686	15.9401	10.0204	10.3452
Gm17068	15.5185	10.0966	35.464	9.05876	7.45471	0.018222	5.95242	30.8136	4.16565	6.04356	11.7438
Hist2h2bb	0.55427	0.203321	0.0789565	1.07353	0.861273	0.0182354	2.0967	0.999667	3.73126	2.30459	2.28305
Gm37960	9.55336	7.29993	17.9663	5.6349	7.31235	0.0182366	4.8594	12.3224	3.21301	2.76793	5.79068
Gm16325	0.575265	0.691622	0.510069	0.449742	0.649627	0.0182428	0.23473	0.245742	0.155872	0	0.159086
Hebp1	1.84694	1.25597	0.513645	2.53636	3.08177	0.0182602	8.95723	4.13057	14.3607	11.6883	9.7842
Cox6a1	113.581	138.17	31.4453	188.838	95.8684	0.0182623	154.827	64.7856	227.725	149.15	149.122
Nme2	77.4915	119.709	25.9323	103.5	60.8251	0.0182837	146.681	38.6658	132.78	102.23	105.089
Prrx2	0	0	0	0	0	0.0183272	0.558819	1.48236	1.39705	1.93097	1.3423
Disc1	14.6966	11.7127	26.9747	9.01234	11.0865	0.018333	8.48506	19.946	6.07955	4.92723	9.85945
Zfp423	86.4962	113.54	109.612	77.6096	45.2226	0.0183411	62.3396	83.4662	34.9775	26.3234	51.7767
9130208D14Rik	7.33372	5.89372	12.3071	5.63939	5.49468	0.0183525	3.41592	5.97109	2.65896	0.565732	3.15293
6330403L08Rik	0.661439	0.83397	0.969385	0.423301	0.419099	0.0183599	1.15145	1.95963	1.54221	1.30769	1.49024
Tcp11l1	3.45748	3.88627	2.70425	3.72698	3.5124	0.0183664	5.69038	7.32364	9.62717	9.5126	8.03845
Arhgap15	0.139453	0.205325	0.0527365	0.299752	0	0.0183676	1.17313	1.72767	2.01912	0.638749	1.38967
Pou6f1	18.264	16.8474	22.8166	14.2235	19.1683	0.0183794	11.9238	15.4353	10.3466	8.97078	11.6691
2610203C22Rik	44.2025	42.136	77.5488	33.7681	23.357	0.0184016	22.6555	46.8072	16.0726	12.8453	24.5951
Gm21994	5.05393	4.78197	5.28085	5.09414	5.05876	0.0184299	1.26145	3.16041	2.55984	3.93593	2.72941
Mzt1	16.6346	17.5862	19.1133	19.4159	10.4232	0.018435	22.6738	21.4872	25.0206	18.2201	21.8504
Myo9a	20.557	24.4962	26.269	21.1107	10.3521	0.0184407	34.2826	32.3961	26.562	23.886	29.2817
Cd46	7.61305	5.36453	12.626	4.79488	7.66676	0.0184465	1.85474	7.03767	2.9389	2.35366	3.54624
AI662270	9.6363	7.9833	12.4659	6.2163	11.8797	0.0184634	17.4184	18.7604	23.9127	26.8249	21.7291
Rapgef6	49.4259	48.841	74.0346	38.6012	36.2269	0.0185216	36.6109	51.7678	31.0051	20.6614	35.0113
Npc1	22.1584	23.1008	23.3063	21.8608	20.3656	0.0185328	30.4886	27.8034	34.134	32.9765	31.3506
C230052I12Rik	4.18595	6.5521	1.56285	4.57804	4.0508	0.0185385	9.83982	4.40552	10.0811	6.13585	7.61557
RP24-354P12,3	8.04902	8.69845	10.7172	7.63135	5.1491	0.0185495	4.67637	9.5388	3.54096	1.57167	4.83195
Zc3h11a	234.481	244.662	315.754	212.497	165.009	0.0185514	166.9	270.866	158.989	139.359	184.028
Erh	57.6186	72.0838	23.3159	78.6928	56.3819	0.0185741	93.9329	40.0642	111.801	101.171	86.7421
A630033H20Rik	3.15194	5.37662	1.83026	2.38149	3.01939	0.0185787	11.5387	3.7336	8.95945	9.56388	8.4489
Serpinb6a	142.254	191.449	86.2473	184.04	107.279	0.0185791	226.259	116.579	193.925	140.474	169.31
Prelid1	225.053	264.978	111.375	360.075	163.785	0.0185835	312.76	156.538	385.997	240.521	273.954
Bhlhe41	0.562827	0.557673	1.14998	0.0875225	0.45613	0.0186182	1.69232	4.13674	4.08835	3.83682	3.43856
Rhox2-ps	0	0	0	0	0	0.0186241	0.166968	0.5761	0.417419	0.507198	0.416921
Szt2	37.0886	35.9328	65.387	17.6447	29.3899	0.0186363	27.8127	47.5618	10.513	17.1118	25.7498
Cdk1	49.5739	54.3744	32.9964	77.6919	33.2328	0.0186383	74.452	39.648	101.132	50.7813	66.5034
Mbp	0.304563	0.0243807	0.107699	0.700765	0.385407	0.0186413	2.44464	1.4058	3.33604	1.43248	2.15474
Mx2	60.1004	72.5357	102.892	40.6	24.3738	0.0186641	26.5228	55.0848	12.2951	7.70383	25.4016
Tchp	14.1342	18.6259	18.7898	9.83384	9.28717	0.0186827	9.83913	14.6968	4.64525	5.6434	8.70613
AC146980,1	2.19955	3.72957	1.40833	3.16864	0.491668	0.0187384	4.81457	4.76421	5.38557	3.77264	4.68425
Stat3	314.92	369.462	434.737	251.298	204.183	0.0187476	331.7	397.189	212.34	124.384	266.403
Gm37643	5.47478	6.50901	9.69154	2.34536	3.35319	0.0187778	3.41541	8.09431	1.10494	0.299844	3.22863
Creb5	2.52774	2.67343	2.34868	2.93758	2.15126	0.01878	6.69404	7.33611	13.4539	10.3052	9.4473
Odf2l	90.8028	74.2474	146.541	62.26	80.1628	0.0188018	63.3182	111.82	35.012	42.9349	63.2714
RP23-284P20,2	6.27445	9.63188	6.19892	4.49479	4.77222	0.0188142	0.588532	1.86486	0.427912	0.206566	0.771969
Piezo2	78.5038	81.4801	120.416	69.9573	42.1621	0.0188283	41.8873	108.266	38.9776	17.5675	51.6746
Mcat	5.05531	6.38385	3.35834	6.48541	3.99365	0.0188354	7.47829	6.31988	8.67498	7.51806	7.49781
Cd33	2.08133	2.50607	2.67206	3.05915	0.0880313	0.0188621	4.89113	4.62301	7.93104	2.88835	5.08338
Rnf213	359.472	426.36	482.694	329.235	199.6	0.0188695	233.648	378.437	202.275	132.836	236.799
Slc26a2	23.3856	26.3953	29.7764	19.4671	17.9034	0.0189168	23.0905	24.2685	16.4458	10.4384	18.5608
R3hdm2	80.5727	83.3363	98.7654	87.1963	52.9926	0.0189275	67.5607	66.6645	67.9992	40.492	60.6791
Mthfd2	9.16651	9.56659	7.85364	10.2066	9.03917	0.0189346	11.9921	15.6407	18.8582	17.3266	15.9544
Fank1	0	0	0	0	0	0.0189556	0.0399516	0.115222	0.060542	0.0828775	0.0746483
Rb1cc1	92.1503	91.2827	133.254	78.364	65.7006	0.018966	68.2286	94.5574	59.0617	50.81	68.1644
Wbscr22	73.3053	63.6182	98.7281	55.6585	75.2164	0.0189662	41.0082	56.2159	38.1482	30.6825	41.5137
Prkcg	42.2576	48.7895	67.6919	34.2558	18.2934	0.0189926	41.241	47.5773	12.1254	5.6383	26.6455
Rps2	845.633	989.498	422.887	1214.21	755.941	0.0189965	1212.26	641.368	1507.2	1259.19	1155.01
Abca3	77.7758	91.8457	98.6925	75.4594	45.1058	0.0190089	67.83	84.2078	59.4118	37.4587	62.2271
Pno1	15.756	16.6454	10.997	20.6245	14.7571	0.0190204	24.9011	15.0637	33.6752	23.3492	24.2473
Ate1	22.8985	23.8779	27.7785	20.7174	19.2203	0.0190412	20.4154	24.9553	16.807	12.209	18.5967
Rint1	29.9874	32.2011	39.9338	21.8591	25.9556	0.0190422	17.9382	31.4238	17.3097	16.3141	20.7465
Gla	4.83722	6.51199	3.74394	5.59219	3.50076	0.0190459	9.21096	7.3362	12.6785	9.99224	9.80447
Kdm6a	45.7493	48.5969	61.1364	40.5436	32.7202	0.0190566	37.0653	55.1085	28.3367	13.8507	33.5903
Zfp3	5.10544	3.8867	7.70484	5.88207	2.94815	0.0190733	6.72801	9.2712	6.831	4.9312	6.94035
Syngap1	7.17999	4.3472	11.4306	5.5516	7.39056	0.0190806	2.0011	6.07446	3.34827	3.79168	3.80388
Nrip1	43.0092	48.0797	55.2554	40.9404	27.7612	0.0190821	31.4482	48.0221	21.5225	18.0924	29.7713
Gm14296	14.4425	10.4187	18.4696	14.7441	14.1377	0.0190941	5.50768	6.36681	7.14828	8.63258	6.91384
Slc16a13	79.2315	100.611	112.989	44.6875	58.6377	0.0191575	70.004	101.868	13.6109	18.4247	50.9769
Scnm1	38.2945	37.8904	36.7526	35.4403	43.0946	0.0191768	27.9783	20.1526	28.53	23.9287	25.1474
Rps10	396.439	487.007	128.148	595.909	374.691	0.0191789	621.337	208.473	838.191	543.333	552.833
Cbfa2t3	71.5958	82.4738	95.3101	73.95	34.6492	0.0192404	48.3455	66.8099	48.2134	25.2386	47.1519
Gm9568	0	0	0	0	0	0.0192746	0.0651088	0.08693	0.162772	0.0832515	0.0995156
Gm37697	6.00979	4.91809	11.1946	3.52275	4.40372	0.0192776	2.36717	6.09851	1.66076	0.121374	2.56195
Psmb6	93.8719	118.079	51.1493	120.437	85.8224	0.0193107	173.248	79.0422	201.648	128.906	145.711
RP23-42M8,2	0.123469	0.079587	0.358397	0.055891	0	0.0193297	1.10877	1.99531	2.26104	3.05512	2.10506
Lrat	22.5743	24.9052	35.1776	16.687	13.5274	0.0193478	11.9941	14.511	6.96775	5.44954	9.7306
Gnao1	6.84274	2.18979	7.53796	1.57934	16.0639	0.019362	5.88511	16.3152	10.8137	20.5855	13.3999
Gm37010	0.0273548	0	0.0226018	0.0868175	0	0.0193683	0.206714	0.172429	0.500797	0.27668	0.289155
Mknk1	41.6211	45.416	52.6515	43.5258	24.891	0.0194022	39.3098	47.7128	32.7752	11.9747	32.9431
Srsf10	138.894	158.7	173.533	124.115	99.2278	0.019404	111.065	160.505	88.0952	60.2169	104.971
Metrn	4.21016	6.50515	4.49859	4.04282	1.79407	0.0194046	9.73042	7.80233	8.93428	9.46459	8.98291
Gprin1	0.173894	0.037928	0.01724	0	0.64041	0.0194367	0.567596	1.6293	1.21613	2.44049	1.46338
Slmo1	0.15821	0	0.326343	0	0.306497	0.0194435	0.162547	0.895656	0.406369	0.818546	0.57078
Gm3488	1.89222	1.78432	2.37694	1.25024	2.15739	0.0194578	0.892068	0.642687	0.356755	0.0476155	0.484782
Gm36936	32.0044	30.8886	62.6044	17.8932	16.6315	0.0195057	11.9864	47.5668	9.30103	9.25453	19.5272
RP23-458G12,3	1.89369	0.756193	3.97098	1.20013	1.64746	0.0195066	0.0762258	3.32802	0.202607	0.0899525	0.924201
Cfap69	37.4816	40.5258	56.1444	23.0795	30.1767	0.0195164	21.3829	34.346	17.2271	11.3006	21.0642
Pfn1	627.118	705.002	323.909	1002.35	477.21	0.0195169	952.275	437.012	1353.78	676.324	854.847
Med30	4.2848	5.20963	0.811568	8.69221	2.42578	0.0195306	10.7032	7.57345	16.6792	16.3481	12.826
Clca3a1	25.7524	35.1077	27.7933	25.4072	14.7014	0.0195321	20.4259	20.7097	13.1216	9.20691	15.866
Psmd4	53.7629	57.1994	53.0934	61.5197	43.2392	0.0195818	80.1124	61.1418	91.1993	68.6668	75.2801
Mtus1	84.5785	98.6296	107.308	87.4159	44.9604	0.0195846	80.1039	96.9392	81.1016	28.0892	71.5584
Mak16	18.0066	21.2102	11.7649	24.3723	14.6792	0.0195899	27.4464	16.719	36.9961	26.6261	26.9469
Gm11451	0.734817	0.439804	0.474917	1.59902	0.425527	0.0196921	1.91973	1.50228	3.96568	1.41107	2.19969
RP23-41J13,2	5.29577	4.90804	8.67049	2.45896	5.14558	0.0197045	1.34468	5.38955	1.40561	1.2251	2.34123
Rgs1	1.29314	0.246358	0.878454	1.60787	2.43987	0.0197084	12.4329	7.77872	21.8291	13.7819	13.9557
Mxd3	2.7772	5.30273	1.62019	4.18588	0	0.0197154	6.88048	5.56284	9.82669	4.22197	6.623
Dscc1	0.972491	0.600969	1.21289	1.01497	1.06114	0.0197341	1.13919	2.56621	1.86875	1.67425	1.8121
Copg1	106.867	121.492	139.629	99.5986	66.7492	0.0197696	92.5092	120.339	77.3653	58.4934	87.1769
Bcar3	65.8575	81.8081	92.8438	52.86	35.9182	0.0197903	56.4568	80.8309	36.0681	26.4216	49.9444
Phldb1	159.04	192.147	187.856	160.15	96.008	0.0198018	94.5721	138.484	64.1462	57.5849	88.6968
Fcho1	5.34821	0.492776	4.48115	0.923656	15.4953	0.0198317	7.13863	20.8336	12.6573	22.4856	15.7788
Lamp1	174.536	251.977	88.605	255.894	101.669	0.019841	291.072	145.19	367.561	191.792	248.903
Islr	0.0677424	0.0369477	0	0.234022	0	0.0198574	0.693124	0.639707	1.63312	0.679829	0.911446
Tom1l2	64.9548	60.4719	104.763	45.6685	48.9161	0.0198608	45.9714	73.8773	33.689	21.8695	43.8518
Ccr4	0	0	0	0	0	0.0198679	0.0631208	0.105117	0.157802	0.192071	0.129528
Epm2a	2.40326	3.02643	2.27839	3.69852	0.609704	0.0198936	4.20372	4.38459	5.06158	3.64365	4.32338
Exoc6b	67.8346	66.1487	100.06	57.2128	47.9167	0.0199001	50.8298	95.4321	41.7232	36.9654	56.2376
Gm20390	12.1418	15.2943	6.17932	13.8773	13.2162	0.0199347	19.8308	13.9403	25.6237	18.5761	19.4927
Cdc73	35.5161	32.099	55.8242	30.4396	23.7016	0.019947	17.2101	45.2945	23.0455	18.4516	26.0005
Tkt	55.2946	69.5219	35.8324	79.9248	35.8993	0.0199623	76.4198	54.4544	96.372	60.3836	71.9074
Stat2	111.962	143.721	138.549	106.35	59.2291	0.0199668	72.5745	93.9924	68.6779	34.5934	67.4595
E130102H24Rik	12.4875	9.7276	16.0167	9.91546	14.2902	0.0199717	5.45422	9.48667	3.75341	2.65905	5.33834
Zfp938	2.67342	3.29801	3.14311	2.47828	1.77427	0.0199904	4.97529	3.86123	3.28245	2.62764	3.68665
Acss2	2.68677	3.56055	2.57143	3.62433	0.99078	0.0200049	9.67272	6.4937	5.71588	7.48504	7.34184
Pisd-ps2	8.79477	8.97267	16.0155	6.20184	3.9891	0.0200342	11.9198	21.458	11.5327	13.0156	14.4815
Gm3512	5.51099	5.06187	9.01476	3.61279	4.35453	0.020036	3.46712	4.65314	1.37973	0.350552	2.46263
Rslcan18	1.17682	1.28084	0.891731	1.49612	1.03859	0.0200782	0.480929	0.50434	0.191873	0.083831	0.315243
Capn1	33.6348	37.9722	31.1748	42.6832	22.7091	0.0201074	46.8402	38.7793	59.4101	42.1204	46.7875
Sptbn1	649.593	737.014	728.412	716.464	416.482	0.0201098	550.326	664.263	555.227	318.249	522.016
4930503L19Rik	51.2285	56.4691	67.1179	49.0856	32.2414	0.0201479	35.2244	57.0448	33.7118	24.5014	37.6206
Zfp239	0.176901	0.0143187	0.283815	0.40947	0	0.0201853	0.921916	1.04196	0.658576	0.90252	0.881243
Gpr37	0.031246	0.0263797	0.0503865	0.009178	0.0390397	0.020212	0.0050006	0.0298217	0	0.007514	0.0105841
Mrpl47	5.46604	5.35076	3.22849	9.89027	3.39466	0.0202309	10.6974	5.04314	13.5744	9.35151	9.66661
Cipc	25.0195	25.3621	29.1494	27.7219	17.8446	0.0202414	16.1623	22.8167	20.3035	15.3121	18.6487
Babam1	37.5638	43.7001	22.9605	56.4299	27.1645	0.0202445	50.2802	27.7428	61.9585	38.9693	44.7377
Rps19bp1	8.77417	6.41659	2.69164	13.2016	12.7868	0.0202709	11.2617	6.8079	23.9561	21.232	15.8144
Dera	7.37483	10.5553	3.93953	9.47413	5.53035	0.020275	14.367	6.26593	14.6613	12.655	11.9873
Klf3	171.813	198.202	182.876	196.054	110.119	0.0202791	114.844	155.525	136.42	65.6986	118.122
Acin1	305.647	339.177	383.405	289.233	210.775	0.0202958	198.413	334.285	171.982	139.625	211.076
Gdnf	0.00770037	0	0.0308015	0	0	0.020303	0.287591	0.725852	0.820925	1.03457	0.717234
Fam131a	28.7166	35.4832	27.6795	33.9494	17.7542	0.020319	16.6822	19.244	12.394	7.90402	14.0561
Nr5a1	0.746379	0.866247	0.965997	0.104205	1.04907	0.020328	2.54435	5.93214	4.64335	7.30935	5.1073
Mdga1	0.163142	0.11879	0.200161	0.191301	0.142315	0.0203547	1.3234	2.30312	2.03393	0.812615	1.61827
Rock1	44.0427	45.6656	49.2806	48.7417	32.4831	0.0203677	42.132	41.8649	45.7124	25.2069	38.7291
Malat1	16281.5	19084.5	21668	14364.2	10009.2	0.0203879	9435.15	17449	7821.85	6211.78	10229.4
Gid4	12.7572	14.3333	13.5564	15.8309	7.30831	0.0203921	17.1712	16.3097	16.97	11.3626	15.4534
Mppe1	9.21882	11.6247	8.84669	9.31578	7.08817	0.0203939	8.36395	7.91283	6.76365	5.01806	7.01462
Dock6	164.055	211.384	212.741	150.148	81.9457	0.020425	126.635	172.086	89.0503	51.6649	109.859
Glud1	146.711	175.101	147.371	162.36	102.014	0.0204321	162.711	134.986	151.327	98.6744	136.925
Rab11fip4os1	0	0	0	0	0	0.0204423	0.0149674	0.0533913	0.0374185	0.036265	0.0355106
N4bp2	28.8011	31.1851	32.6408	33.185	18.1937	0.0204648	15.9734	24.7224	11.9911	8.51742	15.3011
Mrpl46	6.49453	5.99456	3.86973	9.69663	6.41721	0.0204654	13.3574	6.35325	18.6842	12.487	12.7205
Zbtb17	20.0439	19.9677	25.6646	16.3907	18.1526	0.0204903	13.2054	20.548	14.5073	11.5545	14.9538
Vsig10	33.1628	31.8662	46.8727	29.0706	24.8419	0.0205084	29.4728	38.9018	21.4243	15.5798	26.3447
Fam136b-ps	0	0	0	0	0	0.0205193	0.462678	0.776458	0.346311	0.313448	0.474724
Pbxip1	27.9999	31.6368	29.2378	32.1288	18.9963	0.0205317	23.459	21.4544	21.5679	16.197	20.6696
Bsg	156.082	205.73	72.2767	233.883	112.439	0.0205514	233.598	90.9587	286.932	161.376	193.216
Taldo1	56.4233	75.4151	18.1073	84.7343	47.4366	0.0205672	97.0125	33.2157	128.41	80.4433	84.7705
Sec61b	65.6712	83.8769	18.3285	101.857	58.6226	0.0205678	104.098	33.5544	122.844	98.174	89.6676
Gm5607	0.0479502	0	0	0	0.191801	0.0205812	0.0181852	0.0656167	0.045463	0.237601	0.0917165
Naga	24.1988	29.7087	23.7973	28.9555	14.3335	0.0206061	38.4256	28.1101	36.3815	27.7188	32.659
Capn12	1.36335	1.88699	1.03813	1.10168	1.42662	0.0206356	2.47295	1.9786	1.47291	1.84492	1.94234
Derl2	35.9162	40.0592	33.6507	34.2526	35.7025	0.0206383	29.6954	28.4623	29.1475	23.3481	27.6633
Dnmt3l	0	0	0	0	0	0.0206653	0.341075	1.05179	0.852688	0.564333	0.702472
Disp1	16.2244	16.1396	17.7794	18.1143	12.864	0.0206751	9.21596	10.6118	16.1737	7.25894	10.8151
Gm38014	6.68845	6.41199	12.6566	4.77258	2.91264	0.0206862	2.17389	8.66638	2.27228	1.55266	3.6663
Fhod3	0.313173	0.0502057	0.387524	0.0249335	0.79003	0.0206898	1.31727	3.2765	2.06225	4.66843	2.83111
Hoxb3os	5.78075	6.13378	6.92792	3.20196	6.85934	0.0207094	2.98083	4.02899	2.01317	2.54886	2.89296
Gm3608	0.927283	1.09434	0.75722	1.66831	0.189263	0.0207102	1.25774	1.14158	1.82564	0.515495	1.18511
Dock4	96.1079	112.481	124.748	92.924	54.2781	0.0207576	68.8215	108.918	56.8891	33.5164	67.0362
Gck	0	0	0	0	0	0.0207648	0.044388	0.142154	0.0945595	0.145821	0.106731
Cerk	72.7595	85.6374	93.1801	77.0812	35.1392	0.020861	55.654	72.7731	50.1206	26.783	51.3327
Ankrd66	0.0713896	0.033477	0.182007	0.0700745	0	0.0208793	0.435651	0.851411	1.01471	0.37272	0.668623
RP23-4P1,5	16.7601	15.314	38.5262	4.42816	8.77209	0.0209017	7.67327	33.677	2.26878	2.53802	11.5393
Arhgef39	5.64061	5.86137	6.80985	5.33881	4.55242	0.0209179	3.4513	5.90855	3.35659	3.45038	4.0417
5730559C18Rik	0.218019	0.181797	0.666623	0.023658	0	0.0209355	1.94203	5.06546	4.85508	2.3919	3.56362
Prdx3	15.7847	21.7246	8.25176	22.508	10.6545	0.0209444	25.0593	18.1792	27.7253	19.3004	22.5661
Smim3	3.97521	5.10992	1.93684	6.27128	2.5828	0.0209629	5.9512	5.22178	8.84974	5.38924	6.35299
Clic1	193.343	232.773	115.159	260.205	165.234	0.0209765	272.763	125.529	290.717	195.596	221.151
Msmp	0.102715	0.0695367	0	0.341324	0	0.0209777	0.576493	0.957914	1.07972	1.47127	1.02135
Pofut1	28.2265	30.3499	35.8364	24.1474	22.5722	0.0209965	22.7836	32.6842	20.9646	17.9784	23.6027
Gm3837	2.81017	1.9221	0.177351	8.17447	0.966748	0.0210065	5.54491	1.43524	11.9199	5.81453	6.17866
Cpne4	0	0	0	0	0	0.0210509	0.356511	0.228022	0.615235	0.668522	0.467072
Xist	451.392	388.115	728.74	334.833	353.881	0.0210624	248.142	538.682	266.935	121.338	293.774
Slc46a1	0.129713	0	0	0.102691	0.416163	0.021069	1.24446	0.657651	1.60549	2.58318	1.5227
Myo18b	0.532107	0.112297	0.773892	0.00946	1.23278	0.0210701	0.559693	2.04053	0.708581	2.49842	1.45181
Ccbe1	0.00964006	0	0.00665525	0.031905	0	0.0210707	0.409565	0.418313	1.02391	0.834836	0.671657
Mfsd12	8.85991	9.89059	10.1051	10.2383	5.2056	0.0210776	14.207	14.311	20.49	11.5908	15.1497
Hmcn2	0.115353	0.139593	0.200746	0.0113485	0.109725	0.0210893	0.4402	0.893363	0.972638	1.16429	0.867622
Ccnb1	11.5789	10.6026	10.9976	16.2108	8.50472	0.0211216	16.5938	19.9362	20.9022	21.4416	19.7184
Gm38335	0.0106958	0	0.042783	0	0	0.0211268	0.0937536	0.163248	0.234384	0.115154	0.151635
Gramd1b	12.5373	10.9243	15.9778	5.63001	17.6171	0.021184	14.1653	22.7664	16.2409	28.0575	20.3075
Fnip1	14.5241	15.8604	18.9961	12.1779	11.0621	0.0211886	18.505	26.8151	16.1151	16.3039	19.4347
Mrpl27	27.2932	34.3384	9.34532	38.858	26.6311	0.021212	44.386	13.225	44.8436	31.2182	33.4182
Padi3	0.00452962	0	0	0.0181185	0	0.0212138	0.449068	0.251324	0.154978	0.338809	0.298545
Prps1	11.0387	12.4635	7.2551	14.0551	10.3812	0.0212316	38.0804	25.3286	52.5282	63.0236	44.7402
Gcnt1	1.60951	0.83085	2.07315	1.64017	1.89386	0.0212717	7.02505	7.29146	13.6332	15.5132	10.8657
Ppp1r14b	63.7174	73.8258	35.1701	95.6494	50.2244	0.0212802	99.9906	52.4442	116.462	95.1324	91.0073
N4bp3	124.087	161.623	129.442	140.946	64.3358	0.0212841	107.249	105.102	96.7058	43.8938	88.2378
Scpep1	17.6559	23.9685	10.9238	24.9078	10.8235	0.0212942	33.1839	16.2521	41.4101	25.8888	29.1837
Phldb2	56.9391	63.0588	72.782	60.2681	31.6474	0.0213142	56.4055	70.6456	51.7975	24.557	50.8514
Fuca1	70.0148	72.4339	59.319	79.2942	69.0122	0.021316	60.8395	41.3773	69.6594	43.106	53.7455
9330151L19Rik	6.10413	5.85563	8.42342	4.02084	6.11663	0.0213399	2.26462	5.70338	2.83522	1.86577	3.16725
Spopl	37.832	28.6179	64.2135	25.1302	33.3664	0.0213423	21.6421	49.6385	19.9671	21.2747	28.1306
Rgs9	29.3377	33.3495	44.1803	28.6402	11.1808	0.021347	15.6307	32.807	9.01321	5.09605	15.6367
Gm37600	0	0	0	0	0	0.0213493	0.0296698	0.0649397	0.0239835	0.053507	0.043025
Tmem198b	33.3049	36.3948	44.4288	33.9173	18.4785	0.0213654	32.9356	36.806	26.1121	15.1774	27.7578
Slc25a4	69.479	85.7451	42.9419	90.3755	58.8533	0.0213736	100.759	57.2468	110.879	93.7699	90.6635
Sdhb	30.9443	34.3986	23.1642	42.9686	23.2459	0.0213782	49.8037	29.6688	60.4108	31.3884	42.8179
Rab1b	84.6095	103.992	64.1416	117.989	52.3156	0.0213813	115.388	78.9662	128.785	56.1433	94.8204
Gnb1l	1.08808	1.36262	1.47301	1.37694	0.139737	0.0213937	2.77556	2.6158	1.83424	1.84153	2.26678
Cdt1	13.4829	13.8943	9.74687	20.592	9.69845	0.0214485	19.3384	23.2591	29.3371	26.5045	24.6098
BX510318,1	2.60742	1.97628	4.96376	1.91882	1.57083	0.0214585	1.08363	4.69608	0.994442	0.4956	1.81744
RP23-111M12,3	4.17039	4.18745	4.79496	3.81855	3.88061	0.0214789	0.644725	3.89787	0.468322	0.843702	1.46365
Olfr111	0.0873187	0	0.16181	0.187465	0	0.0214977	1.2628	1.35865	3.22042	2.23762	2.01987
Rab31	26.0028	29.2861	24.3644	31.4221	18.9386	0.0215239	36.8038	34.7555	45.3322	40.4159	39.3269
Aldh2	52.5671	58.4086	23.3335	75.6409	52.8855	0.0215491	79.9835	40.6638	123.07	84.9086	82.1564
Nudt19	6.13283	9.0707	3.48519	7.708	4.26744	0.0215667	12.0786	10.2404	18.4918	13.1222	13.4833
Lsm3	13.9225	20.6119	6.14457	23.4494	5.4841	0.0215684	29.3331	17.1931	44.5417	28.9595	30.0069
Gtf2h2	26.2202	26.8527	34.1989	23.6335	20.1959	0.0215795	17.2933	26.3546	20.6949	14.9084	19.8128
Nckap5l	79.0195	101.765	96.772	69.9561	47.5852	0.0215861	57.84	77.1459	40.8434	31.2063	51.7589
Gm38227	0.456694	0.213883	0.948511	0.186373	0.47801	0.0215911	0.560825	1.79977	1.13013	0.927848	1.10464
Lgals8	88.4532	107.085	115.441	89.8318	41.4551	0.0216121	79.2906	103.949	65.3957	29.8912	69.6316
Eva1a	22.549	27.5105	23.47	24.8618	14.3536	0.0216295	18.8264	20.4398	12.9812	4.48771	14.1838
Wdr41	7.06389	8.1704	7.64958	8.51057	3.92501	0.021639	10.2877	9.18161	12.9504	7.20652	9.90657
Pag1	1.55772	2.00862	0.489652	2.87979	0.852815	0.0216405	2.57824	2.44649	4.90051	2.23785	3.04077
Setd7	56.7074	58.7629	74.877	48.6268	44.5627	0.0216604	44.7509	69.954	40.316	29.4869	46.127
Tmem160	14.439	20.789	10.2118	17.9756	8.77951	0.021666	28.3452	12.556	26.5968	14.5121	20.5025
Cdca3	16.5014	15.8355	12.2896	22.3032	15.5774	0.0216682	26.2775	18.1048	41.2801	28.8921	28.6386
Mb	0	0	0	0	0	0.021711	0.184678	0.325005	0.12276	0.153862	0.196577
mmu-mir-703	0	0	0	0	0	0.0217119	1.36435	2.50334	3.41088	1.39108	2.16741
Il24	0.333688	0	0	0.061276	1.27348	0.0217891	0.886641	0.945911	2.2166	2.46389	1.62826
Rab11b-ps2	2.29918	2.25316	0.828392	3.72859	2.3866	0.0217986	1.10514	0.108416	1.64709	0.301565	0.790554
Rph3al	10.1701	11.0003	13.3712	7.61472	8.69427	0.0218174	5.94576	6.62128	5.90857	3.59522	5.51771
Ndufs3	33.8573	40.3663	34.9303	38.1699	21.9627	0.0218282	44.331	40.8834	46.7505	33.9418	41.4767
Thap11	12.1941	13.8919	10.1177	12.5996	12.1671	0.0218977	16.3444	13.8018	19.667	16.1786	16.4979
Slfn3	27.1633	28.8455	30.7882	30.8721	18.1475	0.0219055	26.1012	23.0032	20.1184	10.1201	19.8357
B430305J03Rik	0.174731	0.35583	0.164918	0.178177	0	0.0219297	0.628934	0.603674	0.78759	0.220985	0.560296
Sobp	0.0840717	0	0.0071065	0.088119	0.241061	0.021944	0.407398	0.366435	0.814176	0.505204	0.523303
Cd44	18.9931	12.4009	22.1053	16.8351	24.631	0.0219632	59.1584	69.6127	130.006	127.317	96.5234
Ostf1	97.1816	112.668	110.669	100.285	65.1043	0.0219983	82.1934	87.5944	82.0681	56.5028	77.0897
Bahd1	21.9533	25.5648	28.6858	17.986	15.5766	0.0220258	28.2887	39.2325	28.457	26.367	30.5863
Rnf34	11.9373	13.3668	9.9735	17.4207	6.98827	0.0220401	11.0376	8.96222	13.7455	4.42988	9.54381
Prickle3	53.3671	58.3421	67.5949	57.2463	30.2852	0.0220788	38.4479	54.6492	39.7439	24.8671	39.427
Ppp2cb	44.9733	55.7691	34.9786	57.9526	31.1931	0.0221011	64.9912	40.6291	61.6188	42.374	52.4033
Hist1h1c	59.3911	46.6454	32.1782	105.354	53.3867	0.0221181	98.3571	46.5666	151.857	86.4581	95.8096
Ddx5	784.376	914.957	808.634	887.235	526.679	0.0221218	698.822	720.766	770.094	430.437	655.03
Gm37159	0.564086	0.04391	1.27475	0.160361	0.777328	0.0221973	0.900084	1.90921	0.372796	1.46174	1.16096
Hist1h4b	29.7567	16.9714	14.9708	53.041	34.0438	0.022218	56.3441	44.0647	133.872	80.5467	78.7068
Usp18	28.0914	37.2463	21.4097	34.2636	19.4461	0.0222536	20.1947	14.7475	24.385	11.9097	17.8092
Rab5c	201.552	254.054	165.921	252.953	133.279	0.0222626	265.819	170.168	264.99	149.882	212.715
Slc25a26	4.96892	5.25559	6.36683	3.58416	4.66908	0.0222728	2.87973	4.67862	2.72241	3.61561	3.47409
Sdhaf4	3.46396	5.28943	1.48836	4.84215	2.23589	0.0222764	9.46544	5.45603	6.46284	4.14955	6.38347
Atp5l	105.564	138.031	36.8453	131.304	116.076	0.0222817	172.84	52.9528	143.428	142.669	127.972
Wdr55	5.27133	4.80197	3.06281	8.2128	5.00771	0.0222982	11.106	5.95256	16.6512	15.4061	12.279
Spred3	91.4591	116.705	131.644	72.1747	45.3125	0.0223038	60.8751	109.382	32.2153	22.8838	56.3389
Fbxl22	5.43193	6.37859	9.20674	4.51476	1.62761	0.0223101	5.40662	6.81872	2.31543	0.610675	3.78786
Rpl36a-ps2	4.1883	4.57303	0.650997	7.09455	4.43462	0.0223139	8.10565	1.7901	10.4561	9.01458	7.34162
RP24-360B3,2	54.6079	37.4578	117.413	31.0818	32.4793	0.0223825	28.5828	86.1129	12.5121	6.39673	33.4011
D630036H23Rik	1.26182	0.844791	1.20789	1.48064	1.51395	0.0224025	0.290074	0.478746	0.0508635	0	0.204921
Arrdc3	182.594	217.899	260.85	161.724	89.9055	0.0224147	165.263	207.062	104.396	75.96	138.171
Acat1	28.3089	30.6448	21.7629	27.2981	33.5297	0.0224482	22.5669	13.1501	24.961	27.7333	22.1028
Rps3	186.633	216.163	97.7569	248.249	184.363	0.0224502	279.233	130.072	297.957	282.72	247.496
RP24-556H22,3	6.1423	4.73257	11.731	4.41653	3.6891	0.0224659	2.83882	10.746	3.82767	2.29537	4.92695
Gm3654	0	0	0	0	0	0.0224682	0.116894	0.201046	0.292236	0.380675	0.247713
Ywhae	323.533	408.286	171.373	470.726	243.746	0.0224939	512.402	239.239	669.408	355.255	444.076
Gm37166	4.07168	3.12875	7.78651	2.04112	3.33035	0.0225116	1.19114	6.48696	0.823508	2.79631	2.82448
Nacc2	5.55048	4.81094	7.72813	4.18848	5.47435	0.0225123	7.39951	9.22104	8.37165	7.42452	8.10418
RP24-404P10,2	0.0158539	0	0.0634158	0	0	0.0225265	0.189903	0.263607	0.474758	0.424083	0.338088
2810403A07Rik	120.111	135.296	168.05	93.2635	83.8332	0.0225364	96.9973	154.946	66.444	65.8865	96.0684
2023-09-04	147.477	177.422	164.303	158.455	89.7292	0.0225647	136.185	106.909	121.603	74.4666	109.791
Zfp36l1-ps	0	0	0	0	0	0.0226393	0.031877	0.0679753	0.059589	0.0241415	0.0458957
Scd1	6.87069	6.52566	4.76461	8.07598	8.1165	0.0226419	18.9657	11.8847	21.1324	30.5017	20.6211
Slc39a13	99.5942	108.908	143.2	82.3777	63.8909	0.0226475	79.7688	112.283	63.5031	54.871	77.6064
RP24-555M20,3	15.9462	15.8149	29.7363	9.3275	8.90608	0.0226524	6.66438	26.9454	4.00533	3.46562	10.2702
Mrps36	12.8189	10.2109	4.49442	22.0197	14.5507	0.0226974	20.9793	10.7021	29.5631	31.4989	23.1859
Hars2	31.3215	37.9908	32.5232	32.1421	22.63	0.0227036	20.301	25.4874	11.3231	12.5316	17.4108
RP23-18K20,2	12.1943	12.8808	20.7867	8.30247	6.80729	0.0227135	8.1086	19.652	4.03071	2.54498	8.58408
Srsf4	68.4513	75.2662	83.2547	71.7408	43.5437	0.0227335	57.3318	72.5048	53.4023	37.8536	55.2731
Invs	16.9819	15.5662	19.3297	15.5379	17.494	0.0227499	12.1661	13.0463	8.22002	6.1881	9.90512
Gm37452	11.4498	7.86319	24.1179	7.67141	6.14675	0.0227639	3.04057	12.9185	2.96139	0.261838	4.79557
Rps7	294.026	375.399	67.2106	425.751	307.741	0.0227675	512.045	171.162	618.563	604.085	476.464
Gm9625	0.770579	0.977976	0.348938	1.42922	0.326179	0.0227756	2.07269	1.04388	2.18317	0.620634	1.48009
Itgb1bp2	4.14118	2.93389	6.71009	2.69973	4.221	0.0227777	0.786702	5.11722	1.40636	0.695218	2.00138
Tmem71	1.65148	2.24643	1.28091	2.77069	0.307903	0.0228211	3.44101	2.27918	3.06385	1.47672	2.56519
Hist2h3b	179.56	163.403	108.528	311.4	134.91	0.0228743	315.841	177.691	557.957	292.714	336.051
Ndufa8	72.2899	87.2812	17.4095	119.58	64.8883	0.022911	98.6522	40.9098	127.531	85.0938	88.0466
Mtf1	26.8284	32.2097	29.6895	26.5052	18.9093	0.0229707	20.7875	25.1996	16.2123	14.0491	19.0621
Ccdc186	45.4505	51.9416	58.0176	35.7937	36.049	0.0229828	29.9017	43.9455	28.6367	24.9566	31.8601
F830016B08Rik	82.0712	80.7854	131.968	63.5263	52.005	0.022983	47.3033	67.3558	38.6046	21.3525	43.654
Selk	43.5361	59.9949	20.8363	62.02	31.2932	0.0229875	70.8384	29.3635	67.351	48.0043	53.8893
Stk25	210.174	262.143	250.831	212.576	115.148	0.0230409	157.558	188.827	132.373	86.4845	141.31
Impa2	6.16733	7.17105	4.50614	6.30249	6.68964	0.0230449	9.64041	13.0532	15.8043	17.1054	13.9008
Llph	11.269	14.7589	4.20761	19.6401	6.46953	0.0230475	17.9048	10.9652	23.7458	15.5437	17.0399
Sbk3	0.091718	0.075995	0.246813	0.0440635	0	0.0230652	0.186661	0.68762	0.426244	0.459444	0.439992
Rbm4	89.925	78.1913	137.717	59.2715	84.5203	0.0230858	44.6565	95.9043	47.6857	37.8497	56.5241
Fam134b	0.865857	1.3084	0.428161	1.39379	0.333079	0.0230871	2.50167	1.77893	4.48867	2.1216	2.72272
Tars	29.0655	34.1667	16.4796	41.9531	23.6627	0.0230997	40.467	25.3189	48.1402	38.9115	38.2094
Ppp1r12b	27.03	26.8293	45.9409	16.7253	18.6246	0.0231108	17.2561	39.2655	10.1801	16.1834	20.7213
Map3k5	16.4489	22.2943	13.07	18.0898	12.3413	0.0231126	12.5076	10.5562	11.4012	5.64192	10.0268
Gm15487	0.400408	0.328148	0.131732	0.684279	0.457472	0.0231159	1.3898	0.512494	1.1691	1.38646	1.11446
Cd2bp2	60.1425	71.0647	60.6723	71.0318	37.8013	0.0231336	43.7961	50.0937	48.3806	26.5824	42.2132
Rhbdf1	68.0884	77.3173	77.4903	62.2138	55.3323	0.023139	42.5522	64.7557	33.1209	40.1328	45.1404
Pus7	20.6982	22.0752	22.1507	21.9125	16.6544	0.0231533	29.5603	37.4903	27.6387	32.0598	31.6873
Atp5e	32.1956	45.4258	8.39626	38.1053	36.8551	0.0231564	81.5239	22.2586	67.2252	51.7025	55.6775
Gm16386	7.25267	7.75223	10.4308	6.65886	4.16879	0.0231829	2.77177	6.62144	3.3124	2.91863	3.90606
Arhgap9	1.14767	0.0697577	1.43871	0.453651	2.62856	0.0231868	5.53715	4.22519	9.8311	8.27501	6.96711
Gm11478	2.44039	1.57258	3.40725	1.27631	3.50541	0.0231936	5.33124	5.99004	4.3791	4.4381	5.03462
Bex2	0.0647173	0	0	0	0.258869	0.0232078	0.410555	1.04834	0.513236	0.769782	0.685477
Zfp608	32.8919	34.6888	41.6159	27.9787	27.284	0.0232276	22.9003	35.7421	23.6105	21.2457	25.8746
Muc13	4.52545	3.84217	7.08126	3.05571	4.12265	0.0232325	2.51903	5.02927	0.319859	0	1.96704
Plekhm2	41.1112	42.9407	53.5314	32.1548	35.8178	0.0232661	22.6353	33.7955	27.276	15.962	24.9172
Reep6	0.108943	0.144406	0.0749028	0.216461	0	0.0232849	0.810451	1.17321	2.16519	2.05908	1.55198
Gm5884	0.194092	0.0814593	0.256146	0.420554	0.0182083	0.0232902	0.475513	0.423238	1.03906	0.583606	0.630353
Prrx1	1.99243	2.11179	2.2834	0.71748	2.85707	0.0233256	6.34466	11.4007	13.0282	18.3349	12.2771
Xylb	0.540017	0.189165	0.965585	0.515657	0.48966	0.0233267	1.09608	1.55808	2.18228	1.31424	1.53767
H2-M5	2.45725	1.96897	5.05229	1.60016	1.20756	0.0233367	0.16784	2.01081	0.340515	0	0.629792
F3	2.45428	0.730521	3.58705	0.922999	4.57654	0.0233383	4.10239	6.94073	8.94104	12.3984	8.09563
Klhl15	7.9855	9.39161	12.9931	6.61008	2.94723	0.0234016	11.9323	16.5548	7.72108	7.07703	10.8213
Sox17	150.506	197.675	179.162	137.864	87.3249	0.0234155	151.408	164.075	110.898	63.2568	122.409
Laptm4a	189.321	260.289	124.728	244.111	128.157	0.0235193	279.509	160.358	257.976	168.677	216.63
Gm13235	0.00692762	0	0.0277105	0	0	0.0235227	0.155371	0.492026	0.388428	0.607793	0.410905
St3gal4	100.732	137.251	105.863	99.7975	60.0165	0.0235637	107.386	90.6152	73.8392	50.5649	80.6013
Ivns1abp	204.125	233.253	276.669	171.733	134.844	0.0235684	159.236	247.884	120.45	105.442	158.253
Bicd2	56.1917	62.8126	59.2121	65.0718	37.6703	0.0235848	46.925	52.9547	51.7736	31.3033	45.7392
Zscan20	5.3971	5.53951	6.94408	4.23238	4.87242	0.0235901	2.83125	5.43977	3.4348	2.4859	3.54793
Pkia	5.74923	6.17792	6.13572	6.14936	4.53393	0.0236105	5.45896	3.58195	4.28958	1.74939	3.76997
Gm38346	59.4674	43.1562	117.487	33.8965	43.33	0.0236138	25.5663	79.7762	21.3646	16.9993	35.9266
Nfix	20.2781	20.9217	20.0613	19.8463	20.2832	0.0236253	26.916	38.6702	38.9657	30.962	33.8785
Gm37298	11.3087	8.01063	21.6896	5.58614	9.94857	0.0236435	2.59492	15.3429	4.06244	3.57156	6.39295
Gng5	241.037	316.605	99.6612	373.013	174.867	0.0236656	369.03	124.52	451.625	213.984	289.79
Gm37748	0.15808	0.277079	0.14474	0.2105	0	0.023714	0.342013	0.391132	0.43861	0.160509	0.333066
Sdc1	10.4759	7.01771	10.6792	7.78339	16.4233	0.0237193	31.8308	32.9797	49.0231	76.3616	47.5488
Myo5b	0.028543	0.0254717	0.0207585	0.067942	0	0.0237316	0.102289	0.334092	0.348738	0.330858	0.278994
C030034I22Rik	3.70207	4.44954	3.1013	3.90516	3.35229	0.0237618	1.47115	1.97919	2.54311	0.47232	1.61644
Tbcc	13.7122	15.2473	11.7087	14.1645	13.7282	0.0237642	11.5465	10.6198	12.0093	11.5301	11.4264
A830010M20Rik	5.0577	4.4394	7.6555	3.61225	4.52364	0.0237998	2.91039	4.27896	2.40754	1.52731	2.78105
Mtrf1l	13.8056	12.105	13.7402	13.9405	15.4367	0.0238019	9.22651	9.24718	5.86031	6.579	7.72825
Rab26os	12.7739	4.77475	12.0456	8.90377	25.3716	0.0238375	21.9823	20.728	18.7338	31.114	23.1395
Apoo	6.92678	9.65141	4.78773	11.992	1.27603	0.0238485	14.936	6.2973	17.222	4.57498	10.7576
RP24-188E19,2	28.4982	18.0009	55.4573	17.4319	23.1026	0.0238568	11.0517	35.9059	8.08888	4.45731	14.8759
Ncaph2	37.5284	42.4857	39.6345	41.3981	26.5954	0.0238784	55.3968	58.6601	54.5336	58.9336	56.881
Hn1l	27.6511	35.644	21.6308	36.5065	16.8229	0.0239109	37.2659	27.0627	41.2804	23.6256	32.3087
Gm13251	1.58477	1.43516	2.94519	0.532386	1.42632	0.0239136	2.71862	5.03508	4.67763	4.83254	4.31597
Siah1a	31.3446	33.5715	37.3569	31.3095	23.1406	0.0239189	26.4547	34.5572	20.3731	15.6783	24.2658
Hist1h1a	36.9165	27.7475	14.3815	91.004	14.5332	0.0239492	70.4485	28.8762	114.283	36.345	62.4882
Phgdh	3.55118	1.60632	3.46433	2.35824	6.77582	0.0239581	11.1593	13.4485	24.9671	30.5481	20.0307
Wscd1	43.4452	52.4469	47.1679	49.2004	24.9655	0.0239705	40.6482	39.2878	32.4458	19.508	32.9725
Gm5422	0.0674953	0.0855893	0.0192955	0.111001	0.054096	0.0239717	0.167712	0.11372	0.20372	0.0760815	0.140308
Gm37642	10.4683	8.06798	18.86	7.90007	7.04512	0.0239816	5.69859	17.3181	3.41404	2.44769	7.21959
Rps16	487.163	584.335	145.395	698.354	520.568	0.0239892	765.118	253.444	897.778	862.414	694.689
Plin3	14.3006	15.9502	11.7698	18.644	10.8382	0.0240122	23.2117	17.5571	34.3605	25.9493	25.2696
Gpr82	0	0	0	0	0	0.0240133	0.0355702	0.13824	0.0889255	0.09382	0.089139
Ciita	2.99095	4.24233	3.8328	2.96722	0.921455	0.0240262	6.77	7.60601	10.1845	4.59102	7.28788
Gm21887	568.579	649.719	730.014	549.997	344.587	0.0240534	137.092	423.367	96.4241	205.042	215.481
Tbx15	0.773985	0.0444197	1.75466	0.0927005	1.20416	0.0240801	1.74976	5.47045	4.30344	7.48268	4.75158
Taf6l	18.2538	25.2039	14.26	25.0377	8.51354	0.0240934	28.683	17.0515	32.2818	16.1017	23.5295
Hcn2	0.621578	0.837228	0.164648	0.927571	0.556865	0.0240947	1.62608	2.02813	1.90628	1.32048	1.72024
Map4k1	1.31501	1.15336	1.9998	1.1075	0.999372	0.0241094	3.39629	4.43913	7.12117	5.41206	5.09216
Trim54	0.342563	0	0.056294	0	1.31396	0.0241269	0.189904	0.438961	0.386504	1.45101	0.616596
Dpp4	0.169979	0.188455	0.0067025	0.48476	0	0.0241289	0.442219	0.322966	0.724536	0.595113	0.521209
Elovl7	0.35664	0.186342	0.077864	0.208358	0.953996	0.0241538	0.418687	1.08618	1.14146	1.94551	1.14796
AI837181	22.2299	32.6134	16.4262	29.6184	10.2618	0.0241544	38.3398	25.4682	46.6086	27.5628	34.4949
Pcbd2	5.88587	6.85658	0.690642	11.6619	4.3343	0.0241931	15.1565	4.34387	15.0648	8.47037	10.7589
Cpxm2	0.00197125	0	0	0.007885	0	0.0242323	0.428796	0.447401	0.781531	0.23569	0.473355
Caln1	0	0	0	0	0	0.0242598	0.118769	0.055649	0.05304	0.0505635	0.0695055
Evi5l	26.4982	27.0726	41.194	19.9353	17.7909	0.0242788	17.8918	28.4494	16.0751	11.386	18.4506
Slfn4	55.7891	64.713	84.8055	49.4754	24.1625	0.0242935	26.8329	53.7871	34.347	9.63345	31.1501
Nbeal1	93.1772	94.4786	153.678	68.5225	56.0293	0.0242989	66.3576	139.17	45.1734	47.5848	74.5716
Zfp68	23.5012	23.9622	25.2249	24.4496	20.3679	0.0243024	23.0254	21.2176	20.497	16.3239	20.266
Zmynd8	93.5862	92.3649	130.07	66.3751	85.5349	0.0243081	62.3785	98.17	56.7888	44.2122	65.3874
Tmem41a	7.00519	7.39238	6.62495	6.84522	7.15823	0.024341	11.3103	11.5196	9.43298	8.57926	10.2106
Txn1	88.3253	113.393	43.1847	122.122	74.6007	0.0243575	155.825	70.1854	189.142	161.545	144.174
Arhgap26	107.54	114.937	166.625	92.6568	55.9396	0.0243837	77.6795	134.251	55.2783	47.3007	78.6274
Col5a1	5.23024	4.02554	5.45163	1.03041	10.4134	0.0243863	15.3974	33.9406	34.1416	55.6172	34.7742
Gm7846	5.30648	5.2302	0.978607	8.58574	6.43138	0.024398	14.524	4.33849	22.1662	18.9618	14.9976
Gm37387	0	0	0	0	0	0.0244024	0.0636232	0.0219943	0.092752	0.0724955	0.0627163
Prelp	11.15	13.5689	3.09381	16.9086	11.0286	0.024412	16.2103	11.795	21.6424	16.156	16.4509
RP24-293C5,5	2.91527	2.51589	4.93481	2.68215	1.52822	0.0244177	0.590937	3.45644	0.315104	0.930412	1.32322
Sned1	16.6555	18.8201	24.0862	16.0153	7.70048	0.024421	12.6907	17.7615	9.16044	6.17137	11.446
Plekha8	11.0402	11.5526	15.1517	12.081	5.37546	0.0244215	7.63968	8.8127	7.77055	3.72822	6.98779
Eif3j1	20.0645	23.2272	24.8658	23.3932	8.7716	0.0244424	32.5128	32.6752	27.1422	22.4449	28.6938
Alg3	8.96349	9.96063	3.63915	16.6134	5.64082	0.024443	14.5009	12.5343	19.6125	14.4197	15.2668
Rpl12	432.583	467.924	197.622	592.983	471.804	0.0244546	577.018	249.911	729.845	663.978	555.188
Hey1	100.785	139.815	105.692	115.832	41.8027	0.0244586	88.427	80.0676	64.4951	23.8731	64.2157
Rps12-ps9	0.04483	0	0	0.17932	0	0.0245064	0.0522372	0.211606	0.36375	0.139179	0.191693
Rtn4rl2	2.57338	3.36196	1.46269	3.7773	1.69156	0.0245135	2.44941	0.452085	1.30153	0	1.05075
Ascc1	7.65555	9.27237	4.76624	12.3166	4.26695	0.0245166	13.163	9.24749	14.435	5.748	10.6484
Kctd18	27.5351	23.6002	48.9794	18.7196	18.8412	0.0245466	19.1833	37.6853	14.408	10.4267	20.4258
Acsbg1	0.0660295	0.0976817	0.0887478	0.0776885	0	0.0245696	0.298604	0.348432	0.635878	0.537547	0.455115
Chst5	0.0146924	0	0.0587695	0	0	0.0245974	0.643086	2.42934	1.68221	2.53832	1.82324
Gm38146	7.65725	6.59459	15.3062	5.07163	3.65654	0.024617	2.05453	11.5395	2.9517	2.17217	4.67948
Osbpl2	20.5678	22.6783	24.0682	21.6292	13.8956	0.0246459	22.0371	22.2644	19.8221	13.0156	19.2848
Ptges	1.5236	1.43834	1.09178	1.31466	2.24961	0.0246479	3.3774	5.74909	5.02459	9.09101	5.81053
Vimp	22.5535	21.1213	11.6898	34.1839	23.2189	0.0246738	30.3919	19.1302	38.1904	26.4494	28.5405
Psma7	103.309	120.45	60.5929	130.18	102.013	0.0247652	163.033	84.0378	183.342	120.113	137.632
Hmha1	1.94363	0.332388	2.64473	0.853521	3.94386	0.0247762	6.56515	7.48454	13.2479	9.53513	9.20818
Rpl15	450.058	575.604	95.244	702.37	427.016	0.0247842	700.285	160.498	857.648	657.308	593.935
RP23-97M20,1	1.06019	0.250507	2.13051	0.190015	1.66972	0.0248024	0.789629	3.97101	1.15271	3.21657	2.28248
Chic1	3.34791	2.84899	5.46472	2.24608	2.83184	0.0248126	1.931	4.82078	1.66637	2.60217	2.75508
Rab11a	313.125	377.892	237.388	365.329	271.893	0.0248402	338.359	221.147	350.186	248.618	289.578
Cct6b	0.007808	0	0	0.031232	0	0.0248433	0.0704046	0.228982	0.176011	0.115301	0.147675
Lztfl1	32.9253	39.3051	25.6802	40.4581	26.2576	0.0248761	26.5137	22.8215	30.7703	15.2219	23.8319
Kcnn4	2.9494	1.2332	3.85746	0.92425	5.7827	0.0248869	10.1056	15.0733	20.4058	31.711	19.3239
Cand2	1.32766	1.08497	1.30055	1.85327	1.07187	0.024931	2.04381	3.18082	2.54085	3.09632	2.71545
Pax9	0.658194	0	1.04931	0	1.58346	0.0249367	0.861693	2.33019	2.15423	4.30307	2.4123
Herc1	109.083	104.9	164.087	94.4965	72.8472	0.0249372	65.1164	146.956	60.1926	58.6645	82.7324
Tut1	12.1932	11.9195	12.6073	13.069	11.1771	0.0249426	14.472	14.9473	15.7264	11.7649	14.2277
Bak1	65.2078	84.1336	31.9485	111.159	33.5901	0.0250226	104.781	42.2616	141.06	71.2059	89.8271
Cdc14b	2.29185	2.68752	3.69094	1.30615	1.48278	0.0250302	3.387	5.82055	3.42706	4.48113	4.27894
C130050O18Rik	0.775375	0.545337	0.580075	1.14494	0.831151	0.0250571	1.35653	1.30232	3.11135	2.07075	1.96024
Trip10	56.5635	73.1454	55.1828	56.6077	41.3182	0.0250684	54.3077	49.441	43.0223	32.17	44.7353
Tomm22	37.427	47.443	22.1264	52.5494	27.5894	0.0250953	64.1979	34.0919	81.0472	64.4298	60.9417
Dsn1	11.6615	14.4271	17.8635	10.0339	4.32172	0.0251267	17.5065	21.3591	14.8494	12.5984	16.5784
Trappc12	15.2658	13.0104	18.342	16.3143	13.3965	0.0251804	16.2172	19.0701	19.6352	16.4295	17.838
Gm28096	0.446922	0.181269	1.03195	0.507771	0.066695	0.0252133	0.404984	1.2872	0.575148	0.217011	0.621086
Epdr1	0.72278	0.866786	0.845371	0.238346	0.940617	0.0252376	1.71763	2.37516	2.59468	3.89938	2.64671
Anapc10	3.34735	3.43024	3.08976	5.13332	1.7361	0.0252421	5.49247	3.7502	7.52397	3.06243	4.95727
Anxa8	0	0	0	0	0	0.0252446	0.0886312	0.141295	0.221578	0.0830495	0.133639
Sgpp1	2.69008	2.67593	2.30654	4.0945	1.68335	0.0252762	7.57157	6.90619	15.9002	8.18822	9.64155
S1pr2	4.24071	6.60117	3.32314	5.06671	1.9718	0.0253079	7.89977	8.19846	10.8854	7.70927	8.67322
Fam69a	8.752	13.5904	5.87461	10.5708	4.97225	0.025323	15.376	9.92425	14.593	11.6128	12.8765
Slc4a2	71.5865	76.4191	89.9026	57.1738	62.8505	0.0253364	71.41	71.5156	41.584	40.7125	56.3055
Ldb3	0.0173744	0	0.0694975	0	0	0.025377	0.0770086	0.0895903	0.068456	0.0915185	0.0816434
Esx1	6.62067	1.25616	12.2589	1.55887	11.4088	0.02538	28.0046	40.6584	62.3252	82.3493	53.3344
1190005I06Rik	0	0	0	0	0	0.0254098	0.362948	0.330103	0.90737	0.681024	0.570361
Tomm7	23.0451	23.8526	7.16866	30.1532	31.0058	0.0254423	34.3559	11.7445	45.2932	48.7527	35.0366
Gm37321	18.6919	12.9395	35.9407	11.0568	14.8308	0.0254517	6.35461	17.1654	3.26782	1.50229	7.07253
Homer1	23.0279	31.6703	25.0139	20.7431	14.6842	0.0254602	23.7447	23.2771	14.7945	8.51147	17.5819
Tusc5	0.483482	0.75928	0.246925	0.545023	0.382701	0.0254901	2.11347	0.861706	1.93926	0.901335	1.45394
Trp53cor1	2.40698	2.93818	3.45287	1.80101	1.43585	0.0254919	0.543378	2.00622	0.845129	0.522629	0.979339
Ccdc73	0.099354	0	0	0.397416	0	0.0254946	2.17444	1.33676	2.70209	0.63916	1.71311
Rap2b	7.48368	10.1472	6.57731	8.64481	4.56546	0.0255103	11.4649	10.7205	13.7911	7.57244	10.8872
RP24-500I24,4	18.9657	18.221	33.0986	15.5997	8.94369	0.0255308	10.1513	29.771	8.67398	6.00031	13.6491
Gm37183	6.07106	3.85044	11.5635	2.87428	5.99599	0.0255848	1.8637	8.31057	1.69448	2.0115	3.47006
Adgrb2	0.0281786	0.083108	0.0126885	0	0.016918	0.0255898	0.439051	0.585	0.257657	0.208306	0.372503
Zfp597	21.2864	23.5168	26.9795	22.1101	12.5393	0.0255963	13.0716	23.749	10.1588	5.79212	13.1929
Gbp5	172.205	204.447	237.099	153.77	93.5054	0.0256328	153.734	141.037	121.54	45.4608	115.443
Fbxo39	1.60474	2.10127	2.34442	1.30382	0.669448	0.0256652	0.780195	1.65761	0.793941	0.0993375	0.83277
Nlrc4	0.0474008	0	0.0466912	0.142912	0	0.0256697	1.22451	0.54341	2.11951	1.3086	1.29901
Nisch	481.667	549.43	750.051	354.768	272.417	0.0256791	293.18	643.63	245.517	149.015	332.835
Nap1l1	57.975	61.474	30.0347	88.6192	51.7723	0.0256954	78.2935	39.0618	113.578	84.0214	78.7386
Hist1h2bb	26.5711	25.2775	14.4386	51.606	14.9623	0.0257188	46.4848	22.1035	74.8788	25.9058	42.3432
Tfr2	0.272145	0	0.493063	0.019725	0.575792	0.0257341	0.247899	1.38618	0.488511	1.23987	0.840614
Foxn2	43.2919	47.7832	53.9992	41.0028	30.3822	0.0257362	37.2789	51.126	33.8839	19.0253	35.3285
Rasal3	0.0934196	0.0107373	0.177717	0.185224	0	0.0257389	1.26897	0.93573	2.70175	2.18706	1.77338
Abcg8	0	0	0	0	0	0.0257589	0.0067084	0.0273783	0.016771	0.0224585	0.0183291
Phf5a	30.8373	37.5639	20.6186	37.4959	27.6708	0.0257591	40.6891	30.6347	44.8869	40.1358	39.0866
Aldh1l2	0.603792	0.1727	1.4443	0.315151	0.48302	0.0257636	1.00576	4.13067	1.57145	2.58022	2.32203
RP24-351O18,5	0.0312776	0	0.116971	0.00814	0	0.0257679	0.293287	0.732406	0.719815	0.258862	0.501092
Gm37382	6.84788	7.22176	14.09	4.24431	1.83545	0.0257981	2.18339	8.93953	1.32548	0.346096	3.19862
Tle3	157.543	184.914	195.166	170.052	80.0405	0.0258057	123.773	150.62	131.538	65.3777	117.827
Ubb	471.524	640.238	226.555	650.487	368.817	0.0258114	748.11	287.721	847.96	474.181	589.493
Fam126a	70.7138	82.6764	92.9382	60.939	46.3014	0.0258273	51.8884	80.1172	43.632	34.702	52.5849
Gm16589	1.15035	1.07489	0.794059	1.56649	1.16595	0.0258311	0.79195	0.313021	1.04045	0.242744	0.59704
Kif13a	24.3383	27.4406	27.5334	24.9085	17.4706	0.0258426	19.001	25.3745	18.3384	12.6217	18.8339
Dmxl1	28.8355	26.0113	45.6707	22.0151	21.6448	0.0258677	21.9077	37.9663	19.9127	15.9618	23.9371
Gm33142	0	0	0	0	0	0.0258901	0.271457	0.511734	0.928661	0.531943	0.560949
Pbdc1	9.59894	9.50701	9.53889	10.9941	8.35569	0.0259006	16.2689	14.2337	15.0238	10.0564	13.8957
Ppp1r3d	2.35644	3.59761	2.60566	2.62093	0.601573	0.0259008	4.70578	3.32842	3.84484	0.921855	3.20023
Ptprs	5.21357	1.8652	8.53538	1.94089	8.5128	0.0259126	8.21907	25.5705	14.8526	32.2212	20.2158
Nod1	88.0533	113.279	117.232	72.8967	48.8052	0.0259299	68.8358	91.1748	54.2595	32.6224	61.7231
Gm26569	0.0267394	0	0.106958	0	0	0.0259326	0.0694358	0.141742	0.128911	0.094217	0.108577
Zcchc14	129.225	149.856	176.281	110.402	80.3604	0.0259797	76.0659	153.132	58.1973	46.5601	83.4888
Parp8	18.3287	18.8488	22.227	17.2632	14.9759	0.0259813	14.7919	17.2358	16.1994	10.3251	14.638
Sh3kbp1	28.2212	27.0344	26.0093	33.0824	26.7588	0.0260021	35.1492	28.4419	41.2777	37.8492	35.6795
Amotl1	124.958	148.384	157.538	113.715	80.1936	0.0260143	93.6961	139.637	71.8542	56.2516	90.3596
Cdkal1	43.4519	37.2387	61.8489	27.8293	46.8908	0.0260153	24.4677	39.762	16.3456	14.9181	23.8734
Hip1	248.058	324.958	299.667	226.004	141.604	0.0260223	164.03	238.008	131.959	77.619	152.904
Steap3	4.80548	6.14028	4.83295	4.93043	3.31824	0.026061	9.06042	9.71586	14.1869	12.6163	11.3949
RP23-480P21,3	16.0544	17.7234	24.0887	15.925	6.48057	0.0260941	10.2529	19.1474	5.45702	3.30329	9.54015
2610037D02Rik	17.4674	19.0034	23.942	16.512	10.4122	0.0261544	11.0948	19.9701	8.10218	7.6278	11.6987
Tmem255a	23.3369	25.5869	25.5224	21.1018	21.1364	0.0261618	22.0912	19.2373	12.3534	8.78087	15.6157
Rps26-ps1	6.21523	4.94473	1.01804	8.15764	10.7405	0.0261873	12.0075	3.06003	13.9888	14.2922	10.8371
1700020I14Rik	93.1534	103.143	109.311	98.7421	61.4176	0.0261887	78.4959	86.7425	76.8359	56.3134	74.5969
Pds5b	37.9813	31.0874	56.4636	28.5113	35.8627	0.0262561	24.7537	48.1312	26.1377	31.6854	32.677
C030013D06Rik	13.0028	9.63235	24.5404	6.38142	11.4569	0.0262899	6.47425	16.0393	3.11009	5.73302	7.83917
Hoxa3	29.7232	38.3271	36.8701	23.3002	20.3954	0.0263188	19.3416	30.4468	15.0471	8.6044	18.36
Atp8b2	206.418	245.036	305.882	165.82	108.935	0.0263225	164.955	264.654	87.8979	84.0359	150.386
Zfp354c	10.4643	7.10295	12.2107	7.95573	14.5877	0.0263236	2.83015	2.89657	1.93745	1.15354	2.20443
Prune2	3.25779	2.06014	4.18582	2.63295	4.15224	0.0263477	4.47281	7.57441	7.45389	11.6528	7.78848
Cd9	151.311	186.416	84.5666	212.21	122.052	0.026355	248.28	129.649	322.792	261.896	240.654
Ubxn1	55.3428	65.6887	33.5176	78.1206	44.0442	0.0263658	85.9832	39.3113	105.433	67.1964	74.4809
Bcap29	9.96871	13.4006	7.13385	15.0932	4.24716	0.0263696	20.5159	12.6037	23.5848	19.8998	19.1511
Ndufb4	27.5871	32.2607	5.11104	47.6019	25.3748	0.0263761	41.5329	10.5014	50.3605	35.103	34.3744
1700124L16Rik	3.10339	2.06801	4.89915	2.78415	2.66223	0.0264012	0.691148	2.06766	1.26319	1.72375	1.43644
Cldn5	185.423	225.244	105.124	228.953	182.37	0.0264028	276.927	147.854	247.403	203.249	218.858
Car9	0.627989	0.127727	1.57243	0.500695	0.311105	0.0264249	0.490161	3.23836	1.66657	1.66355	1.76466
Ost4	98.2183	124.474	33.6425	159.755	75.002	0.026435	146.352	47.8256	198.358	121.336	128.468
Irs2	1.93571	2.77206	1.41993	1.48059	2.07024	0.026448	4.74531	9.53241	9.64941	7.67103	7.89954
Sdc4	8.14402	2.39222	10.3984	4.86085	14.9246	0.0264717	37.9576	36.344	85.6882	72.5598	58.1374
Pcolce2	0.121644	0.12343	0.0480942	0	0.31505	0.0264911	1.50612	1.66141	3.95702	3.4885	2.65326
Rps19	310.871	396.055	128.41	404.593	314.427	0.0264933	517.014	179.946	525.902	513.627	434.122
Bscl2	31.7538	37.6509	36.3055	29.4011	23.6577	0.0264957	32.8209	31.3607	26.503	14.4066	26.2728
Sdr42e1	0.105786	0.07745	0.281005	0.064691	0	0.0265104	0.850395	0.660672	1.41645	0.768509	0.924006
Wasf1	0.0168077	0	0.0564217	0.010809	0	0.0265352	0.946277	1.17074	1.72988	2.70181	1.63718
Gm38071	0.0120193	0.0235263	0	0.024551	0	0.0265629	0.11907	0.066883	0.145397	0.0312305	0.0906451
Trappc6b	26.9355	33.0469	24.177	31.6454	18.8729	0.0265795	42.2139	28.6175	47.6662	34.4186	38.229
Gm26935	0.165257	0.236363	0.424665	0	0	0.0265829	0.785622	1.68944	0.419815	0.810491	0.926342
Ndufa9	26.8416	29.355	14.6001	28.8298	34.5813	0.0266103	42.8655	22.3013	47.1526	40.6998	38.2548
Gbp10	92.1299	91.084	155.523	46.8917	75.0214	0.0266135	36.2616	52.9176	19.239	5.20623	28.4061
Adam4	10.2756	6.74417	20.2564	5.05951	9.0422	0.0266207	1.75785	10.9126	2.49336	3.00503	4.54222
Nucks1	60.6249	67.8843	57.3098	69.8945	47.4108	0.0266252	74.9981	88.0089	91.5384	77.4164	82.9905
Rexo4	67.7665	50.2769	90.7888	63.6572	66.3429	0.0266265	36.6771	48.1416	41.8239	43.7505	42.5983
Csf2rb2	167.143	225.359	184.477	163.927	94.807	0.0266289	177.427	156.97	133.59	82.2528	137.56
Taok2	220.095	279.024	303.122	188.794	109.443	0.0266537	143.739	254.445	108.971	53.4712	140.157
Rapgef1	200.681	239.35	286.619	176.21	100.544	0.0266542	171.117	255.215	128.925	79.603	158.715
Hcfc2	26.7847	32.2514	29.7748	27.7796	17.3329	0.026659	26.6332	25.1521	24.8252	15.8018	23.1031
Tbck	17.421	17.5611	24.4788	16.8135	10.8305	0.0266632	13.7672	22.3317	13.8484	9.87371	14.9552
Gm15460	4.79175	2.67271	6.77288	5.03656	4.68483	0.0266759	1.65903	2.34272	2.11459	1.58829	1.92616
Tomm5	21.4844	21.5293	8.65339	34.31	21.4451	0.0267222	28.7966	15.321	51.0768	39.1368	33.5828
Rcl1	8.40456	11.6897	7.41063	11.0673	3.45065	0.0267382	15.2957	12.6558	13.2759	10.9652	13.0482
2410004B18Rik	38.8774	39.2357	48.6965	42.6967	24.8807	0.0267467	32.6683	36.8047	28.7718	20.6109	29.7139
Selm	41.1435	62.2316	12.9895	54.1588	35.1942	0.0267759	73.0779	29.9152	82.845	71.2689	64.2768
Gm15964	0.0786162	0.0734833	0.189839	0.0511425	0	0.026778	0.205256	0.771956	0.43178	0.423069	0.458015
4930578C19Rik	49.5359	62.2919	55.4459	56.757	23.6489	0.0268359	41.7042	45.4969	39.95	17.6068	36.1895
Pnpla6	28.5662	34.135	38.2792	25.9909	15.8597	0.0268438	24.1746	32.2717	21.0727	12.8647	22.5959
Gm36931	0.00489319	0	0.0195727	0	0	0.0268726	0.0317614	0.038428	0.0558715	0.0251235	0.0377961
Rbpms2	3.97771	3.38017	4.76928	4.51329	3.24809	0.0268773	8.37815	6.08405	8.38128	5.92337	7.19171
Adgb	0.00381025	0	0	0.015241	0	0.026883	0.136491	0.114988	0.312983	0.13817	0.175658
Gm16268	0.0894286	0.19627	0.106624	0.0548205	0	0.0269581	0.559158	0.257348	0.176195	0.262674	0.313844
Shcbp1l	0.007812	0	0.031248	0	0	0.0269586	0.0555974	0.162827	0.138993	0.053375	0.102698
Ffar2	0.140359	0.0178123	0	0.543623	0	0.0269614	0.215608	0.624923	1.16194	0.894375	0.72421
Spata6	93.867	111.431	123.094	84.2055	56.737	0.0269645	57.2194	107.08	53.0288	28.6107	61.4847
Sdc2	0.901008	0.0957977	1.00427	0.124965	2.379	0.026982	2.30695	3.4505	5.54687	8.43599	4.93508
Mta2	113.935	129.246	133.626	121.534	71.3352	0.0270533	107.998	112.561	92.1215	65.0327	94.4282
RP24-103L16,5	0.612576	0.0494977	1.04175	0	1.35906	0.0270544	0.195466	1.49154	0.669634	1.87902	1.05892
Rps15a-ps7	2.20133	2.3493	0.337612	4.87781	1.24061	0.0270749	4.61266	1.44927	6.34713	1.89787	3.57673
Gba	40.5259	53.0957	35.3367	50.4956	23.1757	0.027086	60.8568	45.2175	73.8001	42.4067	55.5703
Gm13092	0	0	0	0	0	0.0270929	0.264015	0.366373	0.429058	0.788574	0.462005
Gnas	575.039	715.903	326.894	815.362	441.998	0.0271088	768.539	412.149	837.714	527.87	636.568
Ilvbl	6.22987	7.80845	5.85437	6.40143	4.85525	0.0271356	8.35018	6.89401	8.28272	5.89357	7.35512
Sod2	17.5269	22.2937	13.8438	22.642	11.3281	0.0271405	26.3423	22.0765	34.0225	15.7464	24.5469
H2-Q6	324.541	432.304	363.296	322.534	180.028	0.0271431	338.726	325.62	236.546	145.32	261.553
Zfp558	0.910929	0.374463	1.85953	0.600666	0.809056	0.0271451	0.643104	2.14156	1.19867	1.03916	1.25563
Ptms	378.732	484.993	226.096	541.676	262.164	0.0271477	539.555	353.871	648.152	304.488	461.516
Churc1	9.79827	12.9174	4.13653	9.60377	12.5354	0.0271626	18.7037	7.03143	13.6802	21.6405	15.2639
Rps4x	333.27	423.966	149.955	473.067	286.093	0.0271652	640.979	254.14	606.868	602.797	526.196
Mid1	69.9229	81.1453	105.421	58.0394	35.0865	0.027208	49.8098	67.6267	30.7189	27.2378	43.8483
Nsdhl	8.29655	10.9449	4.91292	10.5892	6.73909	0.0272328	14.2788	9.49769	18.0834	17.2618	14.7804
Tuba1b	273.483	331.106	133.372	420.075	209.378	0.0272538	395.855	249.827	575.593	260.831	370.527
Prr5	35.7457	39.3787	37.0728	39.461	27.0702	0.0272614	31.1037	32.5135	26.6487	22.01	28.069
Plekhg5	198.199	264.921	254.123	186.884	86.8662	0.0272631	113.278	185.065	87.5204	40.0647	106.482
Gpc1	4.82103	0.563902	12.6895	0.333356	5.69739	0.0272832	11.345	27.3904	23.513	39.5147	25.4408
Pbx2	58.7257	72.1531	67.2528	67.6695	27.8272	0.0272879	65.4092	55.2963	53.8405	23.7711	49.5793
1700007K13Rik	0.0547966	0	0.219187	0	0	0.027289	0.098017	0.577425	0.245042	0.183297	0.275945
Map4k5	178.885	165.376	280.237	167.512	102.416	0.0273513	97.6651	202.99	91.7898	86.7972	119.811
Thyn1	9.7187	13.6535	3.49748	12.7817	8.94217	0.0273684	18.0571	6.31028	17.2384	17.647	14.8132
Pml	127.357	166.431	154.943	104.546	83.5096	0.0273693	65.9449	115.193	66.2678	27.6375	68.7608
Ptprk	46.4895	54.8779	46.1504	54.4686	30.4611	0.0273887	37.2588	42.5581	38.0016	16.5483	33.5917
Ppox	44.4651	52.6469	61.9897	30.8001	32.4237	0.0273931	26.3262	45.0246	19.1312	24.0777	28.6399
Rps21	471.489	430.077	97.6831	679.573	678.624	0.0273988	675.158	158.818	828.154	909.959	643.022
Mmp11	1.74845	0.78439	2.48908	1.15035	2.56997	0.0274002	3.17031	3.70756	5.67509	5.53237	4.52134
Herc2	62.1129	71.8072	84.3567	54.0406	38.247	0.0274184	49.884	76.7308	38.3558	29.6078	48.6446
Nfat5	173.739	165.92	270.664	121.299	137.071	0.0274456	124.414	217.069	110.573	90.8121	135.717
RP23-7E4,4	9.42983	6.30741	17.6507	5.46066	8.30058	0.0274461	1.34917	10.0455	3.79012	2.53788	4.43067
Ddx46	30.6912	32.5335	34.4045	34.5713	21.2553	0.0274615	25.7755	29.1165	30.9008	19.5327	26.3313
Zkscan3	60.7822	73.4478	89.5941	53.931	26.1561	0.0274718	47.6993	68.6817	32.0204	21.0907	42.373
Rab44	0.317982	0.185917	0.344859	0.488509	0.252644	0.0274719	0.580205	1.37665	1.43664	1.85156	1.31126
Gm17089	0.796019	2.20087	0.895539	0.087664	0	0.0274833	2.53385	1.25401	0.31718	0.083902	1.04724
Tgtp1	136.548	174.595	155.384	142.226	73.9847	0.0275568	160.508	109.02	104.559	52.8555	106.736
Mrs2	23.7775	29.0385	30.1117	22.9136	13.0461	0.0275589	27.2627	29.4751	22.0073	11.0441	22.4473
Fat4	59.1977	68.7266	76.0787	56.827	35.1586	0.0275655	56.7875	73.7216	45.9996	25.3798	50.4721
Zfp706	14.5159	19.8193	9.50515	19.2821	9.45706	0.0275669	22.9172	17.6211	22.8679	18.0449	20.3628
Gm2423	0.461664	0.443593	0	1.35143	0.051631	0.0275713	1.47862	0.463603	3.1785	1.23553	1.58907
Eif4a-ps4	4.62139	6.07505	1.4919	8.51891	2.39969	0.0275842	7.60518	3.34771	12.5659	4.27786	6.94916
Gm5803	0	0	0	0	0	0.0276023	0.0251206	0.0626427	0.055227	0.0224085	0.0413497
RP23-318I19,2	24.3689	18.5986	49.307	13.0092	16.5607	0.0276077	9.47101	29.9447	6.93056	5.40374	12.9375
Chac1	15.751	19.5723	24.1189	8.54459	10.7683	0.0276173	15.4168	21.4286	4.562	2.62657	11.0085
Ddx28	2.5412	2.31906	1.93052	4.02578	1.88945	0.0276303	5.38009	2.79047	7.53703	6.10658	5.45354
Ano2	3.85769	2.58783	5.03239	3.54174	4.2688	0.0276476	0.526581	3.75925	0.94855	0	1.3086
Rps3a2	2.60224	2.87618	0.320711	5.23408	1.97798	0.0276499	4.00584	1.71096	8.44883	3.72883	4.47362
Pfkfb2	14.5442	16.7658	21.2558	12.1644	7.99085	0.0276612	13.2619	20.3684	8.42323	5.63347	11.9218
Tet2	77.8869	66.798	123.765	55.4377	65.5467	0.0276811	48.9619	100.609	48.9994	36.9499	58.88
Dclk2	37.9073	46.7166	56.4885	31.1579	17.2663	0.0276966	28.3167	50.5199	15.5181	9.30908	25.9159
Tec	11.3709	13.5421	15.3138	11.4826	5.14513	0.0277134	16.425	17.369	17.7072	11.1747	15.669
B130055M24Rik	13.0618	14.6084	17.9579	9.01952	10.6614	0.0277238	7.12454	14.7864	6.05016	7.10365	8.76617
Ankrd13c	59.7422	58.2313	72.3068	53.7694	54.6613	0.0277253	43.4814	60.7449	50.4405	38.7978	48.3661
Eef1g	195.069	196.758	122.871	271.461	189.185	0.0277419	266.118	141.995	340.475	282.684	257.818
Thsd1	62.9605	73.3449	72.2735	69.6287	36.5949	0.0277487	56.0876	67.8918	52.1846	25.7878	50.488
Nox4	22.424	21.484	32.0853	24.6178	11.509	0.0277513	18.7726	23.3583	16.3459	7.30188	16.4447
Serhl	32.3671	32.5235	48.2418	22.3181	26.3851	0.0277528	20.5129	28.824	16.2906	17.5259	20.7883
Synpo	405.247	531.402	503.1	403.183	183.301	0.0277535	318.933	402.332	231.312	121.72	268.574
Usp48	97.5601	98.2481	151.716	70.3643	69.9115	0.0277719	71.1249	135.324	56.472	62.2338	81.2886
Stard9	88.1401	94.6418	142.58	69.4488	45.8896	0.0277794	65.9903	117.674	49.0679	39.9629	68.1737
Fam132b	0.0810088	0.0715113	0.232617	0.019907	0	0.0277826	0.383355	1.05437	0.898286	0.367333	0.675835
Cox7a2	41.2807	59.7115	14.495	51.7841	39.1321	0.0277891	94.0443	22.1929	80.187	60.6514	64.2689
Pitpnm2	139.393	176.529	185.404	127.167	68.4697	0.0278107	113.911	166.164	71.9074	39.4576	97.8599
Slit1	1.17319	1.95062	1.26571	0	1.47642	0.0278451	4.96943	2.09136	2.26722	5.13417	3.61555
Gatm	2.72247	1.20986	2.41077	2.48588	4.78336	0.0278649	15.7346	12.3484	35.1402	28.3726	22.899
Ythdc1	68.4203	66.5896	92.9153	68.6611	45.5151	0.0278858	49.5777	82.8408	52.3441	41.1939	56.4891
Gm20731	3.5071	4.0084	4.82903	2.25231	2.93867	0.0279019	1.32159	2.95602	1.55061	1.52866	1.83922
Lactb	7.10414	9.87286	4.65175	10.8949	2.99702	0.0279481	12.4427	6.78689	14.6613	9.22311	10.7785
Pgbd1	2.39676	1.84214	2.13471	2.21945	3.39076	0.0279558	0.62394	1.12463	0.743576	0.571541	0.765921
Aaas	15.5126	17.1679	15.5171	19.577	9.78821	0.0279596	21.5413	23.4267	28.1789	24.9619	24.5272
Nlrc5	159.143	161.068	275.623	89.9137	109.97	0.0279765	92.0906	170.708	65.2624	45.6744	93.434
Spats2l	19.3765	18.6191	23.1374	17.4632	18.2862	0.0279861	15.1724	12.2267	11.3498	6.14414	11.2232
Slc35b3	10.7115	12.204	14.499	8.93013	7.21283	0.0279895	8.97254	11.2415	7.36709	6.16097	8.43554
Tdrd3	21.1601	19.9633	26.6744	20.9719	17.0308	0.0279916	17.1341	18.0465	15.9107	13.242	16.0833
Plekhh1	0.828174	0.427596	1.63256	0.454068	0.79847	0.0279944	0.861549	3.07895	1.38434	2.50395	1.9572
Amer1	4.5684	5.58537	6.15717	3.95047	2.58061	0.028057	5.867	7.41472	4.72525	3.53444	5.38535
Gm26902	1.64958	1.50956	2.41736	2.15451	0.516882	0.0280786	1.22161	2.34695	1.81341	0.162546	1.38613
Gm17229	5.80274	2.68676	11.8421	3.97561	4.70654	0.0281078	1.58893	7.73051	1.71306	2.26309	3.3239
Scarf1	91.4285	107.97	99.2417	109.268	49.2345	0.0281488	77.4436	79.468	81.6157	42.434	70.2403
Gm13461	0.516348	0.951724	0.22657	0.622918	0.264179	0.0281534	1.42561	0.552822	1.46965	0.586386	1.00862
2700062C07Rik	3.19464	4.09058	2.38351	6.30446	0	0.0281748	8.04231	3.34339	9.18563	4.37891	6.23756
Foxo4	13.1289	20.5488	11.5638	11.4125	8.99039	0.0281929	21.9476	18.4723	17.6365	16.2221	18.5696
Ccdc13	0.0366666	0	0.146667	0	0	0.0281935	0.094985	0.420136	0.109864	0.236572	0.215389
Actr6	2.49695	2.51499	2.23791	3.0754	2.15951	0.0282085	4.50047	3.5345	6.45334	3.41192	4.47506
Cep162	14.7118	13.3451	21.7537	13.4625	10.2858	0.0282264	11.2719	18.0298	11.6655	9.13678	12.526
Sclt1	15.4547	12.3858	21.7787	11.8557	15.7986	0.0282305	8.20565	17.86	10.8509	10.6428	11.8899
Lsm14b	25.3805	30.0298	25.6565	30.3118	15.5237	0.0282545	42.4952	32.4408	33.4296	25.7588	33.5311
Pydc3	27.3753	33.8831	27.2563	25.8867	22.4753	0.028296	18.7356	12.784	22.9795	8.24933	15.6871
Skint3	0.0151741	0	0	0.0606965	0	0.0283103	0.077483	0.107282	0.304732	0.149573	0.159768
Arl4c	11.5794	11.5435	11.3297	14.3001	9.14411	0.0283213	18.2289	18.5666	33.2664	21.9978	23.0149
Timp2	26.6119	29.342	23.6074	31.9857	21.5125	0.0283477	67.3251	37.8422	93.8196	76.8072	68.9485
Lage3	12.5687	13.7681	6.49677	15.3233	14.6866	0.0283615	31.3373	12.8064	30.8559	21.5627	24.1406
Scrt2	1.02666	1.24313	1.38622	1.21715	0.260139	0.028373	0.413438	0.147999	0.309549	0	0.217746
Nyap1	0.150452	0	0.545317	0.0338525	0.02264	0.0283873	0.475779	1.62276	1.05209	1.84078	1.24785
Sema3a	39.7739	32.0653	58.7009	34.4501	33.8793	0.0283951	19.3106	19.3936	18.239	6.74748	15.9226
Shroom1	1.42954	1.98872	1.20397	0.975441	1.55005	0.0283952	2.28402	2.56606	2.05635	2.41051	2.32923
Fbn1	13.5749	17.4286	12.3271	16.2593	8.28463	0.0284298	23.0019	26.9508	28.5823	13.5389	23.0185
Plxdc2	0.427535	1.34401	0.00503425	0.361092	0	0.0284571	2.01193	1.06588	1.75503	0.387288	1.30503
Zswim1	3.4284	3.66078	2.23571	6.21817	1.59894	0.0284584	8.46853	4.19254	8.38417	3.63798	6.17081
Cdk18	1.46863	1.65915	2.49604	1.42592	0.293409	0.0284685	3.45954	4.48875	5.01989	1.36296	3.58278
Plscr2	40.5452	52.3113	37.9243	43.4207	28.5245	0.0284883	45.5781	35.4544	32.38	19.41	33.2056
Prdm15	23.1197	28.5389	33.8068	20.0192	10.114	0.0285229	15.8979	25.6704	11.06	7.37734	15.0014
A330074K22Rik	0.269766	0.375938	0.430047	0.27308	0	0.02853	0.842187	2.06564	1.21683	1.7454	1.46751
Crtac1	0	0	0	0	0	0.028531	0.0860818	0.151833	0.053785	0.0617295	0.0883573
Ppp1r12a	63.7339	70.6087	75.9785	65.9208	42.4277	0.0285402	52.2551	62.5264	58.7891	36.1665	52.4343
Gm14735	0.357365	0.197899	0.35991	0.296849	0.574801	0.0285419	0.0215088	0.065222	0	0	0.0216827
Apoa1bp	21.1462	28.2321	9.2528	31.9256	15.1745	0.0285431	29.6969	10.073	33.1515	17.7938	22.6788
Ralgapa1	92.4955	110.082	125.919	81.838	52.1437	0.0285448	73.3254	108.766	57.158	41.5529	70.2005
Nxf3	11.3544	0.634262	19.952	0.046835	24.7843	0.0285461	10.6257	41.4556	25.5949	64.2033	35.4699
Gpr132	0.601183	0.150401	0.785463	0.628223	0.840646	0.028553	2.44652	2.49831	4.54612	2.11052	2.90037
Gm27395	24.7085	25.7759	49.3014	10.2494	13.5072	0.0285545	7.04059	32.1555	3.07766	6.51227	12.1965
Ikbke	8.54545	6.32047	14.2778	6.54383	7.03969	0.0285624	8.50139	20.0602	15.6537	16.0865	15.0754
Inpp5b	28.0153	24.2741	37.3183	25.5284	24.9404	0.0285744	19.3718	23.4709	20.3258	15.3562	19.6312
2310067B10Rik	35.9578	42.5669	45.565	34.0478	21.6515	0.0285821	35.0122	36.8683	30.5315	18.678	30.2725
4933416M07Rik	0.00661456	0	0.0264582	0	0	0.028602	0.08133	0.119298	0.203325	0.233632	0.159396
Gm37314	4.82408	3.14614	8.00788	2.43177	5.71051	0.0286448	1.22184	5.0019	1.11646	1.34845	2.17217
Tnnt3	0.349192	0.292345	0.285388	0.438517	0.380518	0.0286499	0.120991	0.1598	0.0703115	0	0.0877754
Ddr2	8.7987	3.94275	13.1131	2.12405	16.0149	0.0286724	12.5386	33.76	16.062	46.0136	27.0935
1810055G02Rik	8.58579	10.4974	5.06532	11.8153	6.96515	0.0286982	13.4988	7.27501	18.5294	10.6466	12.4874
Tprkb	8.55382	12.2287	6.08845	10.5778	5.32038	0.0287849	26.7184	12.3737	16.944	11.171	16.8018
Eif3d	49.9644	57.9339	29.2715	68.9789	43.6732	0.0287878	85.5263	44.7749	115.242	100.284	86.4569
Rgs20	0.987371	0	1.6318	0	2.31769	0.0287889	0.718916	2.25696	1.79729	3.91341	2.17164
Acer2	82.2801	87.342	122.13	65.9451	53.7033	0.0287901	65.4458	58.663	38.0243	20.6131	45.6866
Gadd45gip1	5.47206	5.61011	3.11515	7.32799	5.835	0.0287958	7.9096	4.75692	11.5945	7.47026	7.93282
Ywhaq	185.1	232.173	99.1943	260.505	148.527	0.0288561	257.564	132.282	284.836	212.387	221.767
Gm37101	5.10781	3.77233	10.8483	2.3214	3.48922	0.0288634	1.31097	8.64363	1.72365	2.08521	3.44086
Qsox1	77.9735	78.6745	106.079	57.4913	69.6489	0.0288676	57.9061	70.0207	48.6359	36.2807	53.2109
Supt20	79.7383	81.2493	106.351	69.6497	61.7025	0.0289082	40.7231	76.6443	51.1945	50.0316	54.6484
Rapgef4	149.432	178.202	219.553	134.494	65.48	0.0289289	88.9153	180.144	54.5185	37.3554	90.2334
Grn	207.126	262.445	148.457	272.853	144.751	0.0289428	313.212	213.282	421.432	290.231	309.539
Gm36527	7.60912	8.69916	11.7468	4.80093	5.18955	0.0289557	6.56193	11.1702	3.65521	3.95195	6.33483
Smg8	6.83443	5.80904	4.23277	9.83184	7.46405	0.0289896	8.23624	6.50765	12.3402	7.9321	8.75404
Eno1b	1.18282	1.12061	0.124726	3.18214	0.303806	0.0289949	2.00136	0.641089	4.60693	0.83773	2.02178
Ppp1r21	25.7211	28.5493	25.4768	29.1866	19.6718	0.029003	21.683	19.7667	26.9834	9.97863	19.6029
Dapk1	1.59382	2.3221	1.62541	1.99427	0.433504	0.0290209	3.26231	2.57909	3.64402	0.85827	2.58592
Paox	2.22486	2.7902	1.60746	3.10101	1.40078	0.0290223	4.6171	3.75425	5.29358	1.81944	3.87109
Smim1	0.576395	0.0926937	1.65202	0.128674	0.432196	0.0290465	0.257534	2.19953	0.711487	0.726093	0.973661
Dusp11	158.79	155.2	236.751	124.443	118.767	0.0290488	107.571	161.076	107.862	51.3752	106.971
Ildr2	5.81205	6.64447	6.21752	7.48462	2.9016	0.0290685	4.8338	3.95922	3.71622	1.81183	3.58027
Osbpl9	149.651	167.653	158.429	170.971	101.552	0.0291086	126.809	146.232	131.898	81.7568	121.674
Cd82	65.0766	77.6142	61.8032	70.9795	49.9093	0.0291167	99.0933	80.3315	121.476	101.851	100.688
Rsl1d1	39.7594	49.6838	25.8087	46.3453	37.1997	0.0291248	54.0552	49.3225	67.1432	55.84	56.5902
Gm37728	26.9183	21.6947	49.9375	13.6373	22.4039	0.0291256	13.2152	45.3537	5.52825	6.66145	17.6896
0610011F06Rik	2.47313	1.87829	1.80924	2.7541	3.45088	0.0291404	4.01237	5.37914	5.78421	4.25167	4.85685
Nans	22.4801	24.5733	16.4514	28.957	19.9387	0.0291442	31.0847	21.227	41.9699	25.4195	29.9253
A530040E14Rik	0.124767	0.044879	0	0.45419	0	0.0291494	0.702917	0.364523	1.53682	0.438435	0.760674
Spon2	0.711344	0.468273	1.21441	0.063653	1.09904	0.0291508	1.15368	1.58395	0.515982	1.26989	1.13088
Spire1	7.19225	6.649	8.77381	6.96896	6.37721	0.0291612	10.7081	14.2959	15.4702	19.3766	14.9627
Rftn1	43.9036	52.2687	57.0699	40.5739	25.702	0.0291624	47.0987	52.1551	39.2461	18.8752	39.3438
1500026H17Rik	0.00300469	0	0.0120187	0	0	0.0291754	0.0479906	0.029316	0.019682	0.0468435	0.035958
Ankhd1	121.98	133.343	162.139	105.365	87.0745	0.0291795	93.4193	137.098	88.7253	74.1909	98.3584
Aim2	10.2983	9.44938	13.1369	14.4748	4.132	0.029191	15.1459	22.4421	26.8455	23.9199	22.0883
Rhoj	136.322	174.865	135.076	162.245	73.1011	0.0291957	122.455	119.871	116.426	48.5847	101.834
Slc36a4	18.0023	19.9621	22.0134	17.7671	12.2666	0.0292019	15.6861	18.8632	15.8339	5.5346	13.9795
Pccb	22.5278	22.4379	26.2614	22.2612	19.1506	0.0292423	19.7976	15.8593	16.7245	12.4497	16.2078
Bcs1l	10.9306	11.3156	8.141	13.3941	10.8719	0.0292445	9.08575	4.39576	8.12896	9.25513	7.7164
Gm38235	10.8893	9.42592	21.1604	5.72558	7.24516	0.0292834	5.65036	20.3801	3.04631	3.59123	8.16701
Gm23183	64.8487	53.5651	120.146	51.9825	33.701	0.0293046	40.5505	103.803	16.1744	17.2029	44.4326
Arfgef1	94.1248	88.1635	143.973	73.2025	71.1606	0.0293202	71.7388	109.872	63.6709	49.6727	73.7386
Fbxo32	3.89006	5.15114	4.78364	3.85282	1.77263	0.0293231	5.81138	6.3837	4.68925	3.83234	5.17917
Gmeb2	25.6427	30.4758	39.2092	16.632	16.2536	0.0293453	25.6249	34.2296	15.2169	13.7012	22.1931
Gm10778	0.671939	0.497474	0.452128	0.781394	0.956759	0.0293556	1.26127	1.97528	2.40086	3.79585	2.35831
Lypd3	0	0	0	0	0	0.0294245	0.052253	0.123676	0.130633	0.0466875	0.0883123
Zbtb38	83.3775	100.386	101.408	74.2197	57.4968	0.0294331	49.6525	82.0812	46.4361	38.4196	54.1473
Sell	0.293519	0.262701	0.051002	0.860375	0	0.0294348	1.78993	1.39526	4.25664	1.44145	2.22082
Rnf38	119.675	112.521	170.585	106.002	89.592	0.029443	79.3943	120.814	95.4779	56.5609	88.0617
Pcdhb19	6.7395	8.18798	9.59959	6.3359	2.83451	0.0294541	5.22964	7.61873	3.3191	2.16487	4.58309
Lamtor4	6.74677	8.63108	3.13737	8.11024	7.10841	0.0295298	14.3987	6.18958	18.7935	18.1905	14.3931
Gpr31b	0.0123795	0.049518	0	0	0	0.0295524	0.702892	1.14087	1.75723	0.620421	1.05535
Coq6	15.6331	14.6621	13.5398	15.6508	18.6798	0.0295798	7.92658	8.83374	11.9977	7.42826	9.04657
Ppm1a	33.9036	43.1149	32.7052	38.0461	21.7481	0.0296114	45.0354	40.5175	47.3471	32.0123	41.228
Fam227a	4.2426	5.19934	5.11324	3.01947	3.63834	0.0296235	1.12256	4.12162	0.862642	0.635037	1.68546
C330013E15Rik	0.901283	2.93771	0.200793	0.466626	0	0.0296367	3.37757	0.905553	1.39041	0.249088	1.48065
Lss	9.34536	8.19971	14.7742	5.69177	8.71572	0.0296519	15.5592	22.5663	8.84336	21.5968	17.1414
Insl6	0.102423	0.148747	0	0.260947	0	0.0296746	0.715928	0.484061	1.71942	1.14013	1.01489
Sohlh2	0.0278783	0.0172923	0.094221	0	0	0.0296782	0.645541	1.02123	1.61385	2.13062	1.35281
Gm37390	62.073	39.0905	138.356	24.8818	45.9639	0.0297135	19.3442	94.7965	11.8036	6.7491	33.1733
Hexb	14.3981	17.2226	8.42478	21.764	10.1812	0.0297293	32.7039	13.0579	44.0772	24.6938	28.6332
Snx5	56.9037	62.0693	67.0981	56.4016	42.0459	0.0297545	70.9399	103.033	98.4996	68.4109	85.2208
Tbc1d19	36.1734	39.7304	44.1937	40.0231	20.7465	0.0297681	25.3716	27.1078	19.317	16.7558	22.1381
Gsn	11.835	13.1525	9.27169	13.1995	11.7163	0.0298336	46.2248	28.6048	82.1799	73.1631	57.5431
Stat5b	44.5996	47.6898	52.6657	42.7111	35.3318	0.0298523	41.3047	44.1395	39.361	22.5084	36.8284
Rbmx	41.5624	43.3922	53.2644	40.0166	29.5763	0.0298546	38.1127	36.1243	32.8825	17.7045	31.206
Lrch3	76.9591	85.7288	98.9823	72.4526	50.6726	0.0298688	58.0936	89.2937	52.4098	40.6113	60.1021
Cdc14a	41.6763	46.1581	51.6529	43.4072	25.4871	0.0298896	26.4467	47.0311	20.3739	10.2927	26.0361
Mybl2	14.3734	9.35994	19.2174	11.399	17.517	0.0299115	10.5447	25	15.7229	21.1947	18.1156
Gm6542	9.17501	8.46339	13.2035	9.20813	5.82501	0.0299181	4.65172	11.1732	5.13791	4.69495	6.41445
Stxbp5	104.946	84.5071	188.851	66.6003	79.8252	0.0299433	59.6842	120.77	42.629	33.6636	64.1867
Zmat5	18.1166	17.993	15.1958	22.7048	16.5728	0.0299483	12.1791	8.00799	21.3337	11.5726	13.2734
2210417A02Rik	0.0970064	0	0.388026	0	0	0.030039	0.368934	1.16649	0.81997	1.42638	0.945444
Gm20388	9.15685	6.90832	6.07165	8.33684	15.3106	0.0300626	14.7497	15.1177	10.3982	20.4999	15.1914
Ccdc15	3.89877	4.08078	5.62076	4.37388	1.51965	0.0300987	4.79441	7.2804	5.11865	3.54872	5.18554
Dld	31.5892	34.4953	25.407	37.0311	29.4232	0.0301031	46.2516	30.4777	55.2929	50.8737	45.724
Sorbs2	189.218	234.256	238.164	189.509	94.9419	0.030111	142.883	214.593	117.288	49.9509	131.179
Cyp4v3	3.29753	3.24518	2.58823	4.15912	3.19761	0.0301333	6.14514	3.95912	9.76496	7.31304	6.79556
AW822252	1.32313	1.37295	1.61756	1.01903	1.28298	0.0301741	0.553737	0.954681	0.693076	0	0.550374
Cenpn	3.4819	4.57622	1.57557	4.99293	2.78288	0.0301895	6.03262	6.1953	9.40383	9.69989	7.83291
Smo	3.51957	2.83986	3.8838	4.22806	3.12655	0.0302297	5.47683	10.9069	9.0876	13.181	9.66309
Ocrl	24.3615	22.5395	38.2042	20.2308	16.4714	0.0302321	17.7495	28.4414	15.9238	13.0921	18.8017
Asphd2	0.0137124	0	0.0548495	0	0	0.0302745	0.10923	0.457854	0.30624	0.187207	0.265133
Commd5	6.46215	7.45625	3.68504	8.05954	6.64777	0.0302896	13.6308	6.13299	14.7174	9.13413	10.9038
Actg1	1302.06	1754.67	746.001	1893.87	813.684	0.0302915	1876.84	973.222	2012.61	1151.22	1503.47
Fas	4.89149	8.29189	2.54787	7.25825	1.46794	0.0303051	9.50297	3.74385	10.6257	4.1795	7.013
Gm37023	7.14249	4.91237	14.8931	5.21904	3.54547	0.0303151	4.08488	13.1974	2.8166	2.66483	5.69093
Eif3h	95.6144	122.284	40.4181	127.171	92.5849	0.0303237	169.524	60.228	206.888	174.133	152.693
Mlf2	119.456	163.604	85.4724	159.947	68.7989	0.0303323	174.563	125.66	196.705	124.276	155.301
Gm16194	0.0965546	0	0	0.386219	0	0.0303402	1.08176	3.84324	2.7044	1.81877	2.36204
Wdr54	0.831107	0.681764	0.915676	1.4104	0.316592	0.030341	1.49823	2.10838	1.67536	1.0092	1.57279
Rab28	31.5724	34.1689	36.2518	33.0662	22.8026	0.0303644	25.3029	34.3104	26.7853	17.6367	26.0088
Gm15720	1.12452	0.342251	0.61709	3.53873	0	0.0303737	4.49568	5.41531	6.1171	1.15535	4.29586
9330133O14Rik	16.6278	21.6278	16.0919	19.1728	9.61862	0.0303861	13.2971	13.8723	8.58587	3.22997	9.7463
Rapgef3os2	2.00123	2.65393	2.86512	1.91488	0.57099	0.0303938	0.269052	0.685656	0.078458	0.140517	0.293421
Plk1	16.9179	16.4041	12.9544	26.7237	11.5893	0.0304338	19.4548	19.9231	31.5065	22.2641	23.2871
Tmbim6	269.797	339.88	254.168	299.028	186.113	0.0304879	352.458	290.278	359.069	233.155	308.74
Gpm6b	0.0923496	0.078568	0.251663	0.039167	0	0.030493	1.31389	1.23431	1.09965	0.215475	0.965832
Gm13848	0.0138007	0	0.0552028	0	0	0.0304956	0.0805542	0.338493	0.201385	0.359687	0.24503
Tbx4	0.002358	0	0	0.009432	0	0.0304983	0.155981	0.569907	0.389952	0.684075	0.449978
Smarcal1	24.9335	25.7149	28.422	23.3001	22.2969	0.0305178	20.1429	23.1865	19.9535	11.4137	18.6741
Armcx3	29.0026	36.3684	33.8015	25.6852	20.1552	0.0305708	31.4671	26.1628	22.9615	9.80679	22.5995
Steap2	7.52174	3.65326	12.7645	3.10929	10.5599	0.0305742	8.04461	19.8756	13.4655	26.2369	16.9057
Actn3	0.00242775	0	0	0.009711	0	0.0305758	0.0191356	0.0132113	0.034613	0.043251	0.0275527
2610507I01Rik	9.56743	11.0946	9.76062	10.0449	7.36963	0.0305792	4.54056	8.6296	4.39786	2.03846	4.90162
Smpd2	16.6423	20.6997	18.53	12.8355	14.5038	0.0305941	23.0444	19.1536	15.1456	15.7485	18.273
Dgkq	27.2954	25.3365	47.2564	17.7745	18.8143	0.0306205	15.077	35.6859	15.8022	8.71959	18.8212
Pdgfa	14.9813	16.1926	13.8235	11.9086	18.0007	0.0306422	19.9994	31.6147	33.879	35.7222	30.3038
Casp12	32.3043	40.2578	38.1877	35.7619	15.0097	0.0306558	34.7934	25.6916	29.472	10.7874	25.1861
Ska1	0.948901	1.29463	0.520111	1.6085	0.372364	0.0306609	1.5797	2.19227	3.13141	1.86029	2.19092
Arhgap25	27.1714	27.0502	29.353	34.5158	17.7665	0.0308027	26.2226	25.3032	31.6156	13.598	24.1849
Gm26588	0.666048	0.898466	0.727595	0.800387	0.237746	0.0308202	0.371286	0.554241	0.257919	0	0.295862
Gm17305	0.0433759	0	0	0.173504	0	0.0308218	0.12458	0.228803	0.311451	0.056142	0.180244
Rbfa	14.1596	15.3814	9.99067	21.1191	10.1473	0.0308234	21.2548	11.9735	30.7351	17.0908	20.2636
Cct5	95.2614	98.7278	58.9996	131.357	91.9609	0.0308343	140.478	75.2197	198.93	162.686	144.328
Nptxr	6.08515	6.35415	5.91183	6.3072	5.76743	0.0308533	9.86764	13.8345	14.4719	19.9541	14.532
Nolc1	15.626	19.957	8.02394	23.6946	10.8283	0.0308732	23.493	14.6932	28.9319	22.5414	22.4149
Zfp954	3.99512	5.24092	3.94958	3.99962	2.79037	0.0308868	5.51109	4.81891	5.3582	3.76537	4.86339
Rnf168	18.5257	17.5927	22.9934	19.9111	13.6054	0.0309217	16.0304	18.4475	17.5285	11.7298	15.9341
Atp6v1b2	29.8973	35.7284	34.4904	31.8484	17.5219	0.0309638	49.9925	51.513	60.7182	61.4703	55.9235
Arrb1	250.963	309.958	330.686	228.524	134.684	0.0310183	203.041	311.623	147.306	55.5347	179.376
Tuba1a	261.541	263.935	90.3228	452.19	239.714	0.0310824	346.814	119.381	508.908	269.053	311.039
Gm10169	0.174516	0	0	0.339311	0.358754	0.031085	0.695733	0.298684	0.855749	0.558072	0.602059
AI314180	123.159	125.503	177.068	83.8218	106.244	0.0311926	101.327	162.13	73.2577	70.5537	101.817
Oas1a	37.7566	49.3909	34.2832	40.9647	26.3878	0.0312212	36.6073	23.0735	35.4796	22.5626	29.4308
Hoxc10	0.0760227	0.197226	0	0.106865	0	0.0312306	0.531679	0.386265	0.617495	0.0972585	0.408174
Rpl18	428.414	509.414	162.823	598.911	442.507	0.0312416	685.776	302.628	791.533	845.741	656.419
Tmem59l	0	0	0	0	0	0.0312565	0.359345	0.779872	0.815226	1.43114	0.846396
Gm6710	4.37775	8.45767	4.77036	4.28299	0	0.0312611	11.6678	7.5709	6.15076	6.09169	7.87029
Prkaca	33.1512	41.9868	23.173	45.0002	22.4449	0.0312683	44.143	29.2377	55.2079	29.4368	39.5063
Traf7	257.248	288.823	350.873	239.344	149.953	0.03133	186.6	266.171	158.939	132.685	186.099
Gm8281	7.2675	7.40122	11.9227	5.89393	3.85219	0.0313507	3.3181	6.99607	3.58665	2.54768	4.11212
Srm	32.116	37.8387	17.7944	44.9182	27.9125	0.0313757	40.4982	33.7572	58.8273	42.9254	44.002
Slirp	21.5259	21.8736	8.63608	37.4633	18.1306	0.0313782	33.3706	14.7349	58.5925	41.4142	37.028
Cxcr3	0.0255824	0	0	0.10233	0	0.0313856	0.40939	0.19324	0.882835	0.717404	0.550717
Dolk	7.06705	10.7155	4.76922	8.73108	4.05236	0.0314447	11.3377	6.92765	10.7845	7.2138	9.06592
Zfp638	40.737	42.7287	52.1291	38.2432	29.847	0.0314475	31.5772	42.0039	34.8792	25.0307	33.3727
Nanp	0.958781	0	0	3.04632	0.788802	0.0314521	2.98499	4.07349	3.7679	4.46155	3.82198
Cd83	0.572045	0.346784	0.780056	0.45617	0.705169	0.0314664	2.95765	4.67294	6.96589	2.79382	4.34757
Gm10177	0.637582	0.856334	0.29882	0.551481	0.843692	0.0315077	1.86713	0.590882	2.04449	2.27327	1.69394
Stard10	1.19305	1.40685	1.209	0.499831	1.65652	0.0315159	3.26184	3.58006	5.53316	3.72868	4.02594
Vps8	22.1252	24.3937	24.3965	24.0597	15.6507	0.0315194	19.1287	17.5403	11.8409	11.866	15.094
Dctn1	210.203	236.347	244.803	221.027	138.633	0.0315267	140.499	220.139	137.833	91.89	147.59
Gpr176	0.327891	0.207913	0.668833	0.049192	0.385625	0.0315836	1.14981	1.97193	2.79843	3.48092	2.35028
Limch1	44.2046	44.4424	47.1581	47.5117	37.7062	0.0316005	40.2573	33.6607	32.9492	16.5263	30.8484
Exosc4	7.74838	8.92282	4.98299	12.5367	4.55101	0.0316111	10.3793	9.43648	16.4202	6.2812	10.6293
Wipf3	0.887806	0.901482	0.770668	0.864468	1.0146	0.0316555	1.92388	1.4126	1.56613	2.85315	1.93894
Gm18852	154.144	125.393	276.827	80.8036	133.553	0.0317064	64.2165	143.369	44.9279	21.9772	68.6227
[truncated: 43,707 more rows]

## Sheet: C EC ligand and receptor 
EC ligand	EC receptor
ADAM17	ADCYAP1R1
ANGPTL4	APCDD1
AREG	ATP1A3
BMP2	ATP6AP2
BMP4	AXL
BMP7	BOC
BTLA	CCR4
CD14	CD36
CD5L	CD44
CFH	CD46
COL5A1	CD63
COL5A3	CD82
COL6A2	CD9
CXCL12	CSF2RB
DLL4	CXCR3
EFNB1	CXCR6
EREG	DDR2
FBLN2	DPP4
FBN1	EDA2R
FGF11	EDNRA
FGF5	EPHB2
GNAS	ERBB3
GDNF	F2RL1
GSTP1	F3
HGF	FAS
IHH	FLT1
IL24	FLT3
JAG1	GFRA2
LAMB2	GFRA4
LAMB3	GHR
MFNG	GPC1
NGF	GPR135
NLGN2	GPR162
NRG2	GUCY2C
P4HB	HTR2A
PDGFA	IGFLR1
PDGFD	IL17RA
PLAU	IL1R1
RPS19	IL20RB
SEMA3A	INSR
SEMA4B	ITGAE
SEMA4F	KIT
SEMA6D	LAMP1
SERPINC1	LEPR
SLIT1	LINGO1
SPON2	LRP1
TGFB3	LTBR
TIMP2	MAG
TNFSF4	MC1R
TPH1	MGRN1
VEGFA	NOTCH2
VWF	NOTCH4
WNT7B	NPR1
	NRCAM
	NTRK2
	OSMR
	PDGFRA
	PDGFRB
	PECAM1
	PHEX
	PLGRKT
	PTPRS
	PVRL1
	ROR1
	RPSA
	SCN8A
	SDC1
	SDC2
	SDC4
	SELL
	SMO
	STRA6
	TACR2
	TFR2
	TNFRSF13C
	TNFRSF9
	TRAF3
	TYRO3
	VLDLR
Gene, up or down KO
AREG
BMP4
BMP7
BTLA
CD14
CFH
COL5A1
CSF1
DLL4
EFNA5
EFNB1
EFNB2
FGF11
GAL
GSTP1
HAS2
HDC
HEBP1
HGF
IL18
IL23A
JAG1
LAMA4
LAMB2
LTBP1
MFGE8
MFNG
NPFF
NRG2
PDGFA
PDGFD
PIGF
SEMA3F
SEMA4B
SERPINC1
SPON2
SYTL3
TGFB3
TGM2
TIMP2
VWF
WNT7B
	EC receptor
	ADCY7
	ADCYAP1R1
	ADORA1
	APCDD1
	ATP1A3
	ATP6AP2
	AXL
	BOC
	CCR4
	CD36
	CD44
	CD46
	CD63
	CD82
	CD9
	CSF2RB
	CXCR3
	CXCR6
	DDR2
	DPP4
	DYSF
	EDA2R
	EDNRA
	EPHB2
	ERBB3
	F2RL1
	F3
	FAS
	FLT1
	FLT3
	GFRA2
	GFRA4
	GHR
	GPC1
	GPR135
	GPR162
	GPR37
	GUCY2C
	HTR2A
	HTR7
	IGFLR1
	IL17RA
	IL1R1
	IL20RB
	INSR
	ITGAE
	KCNN4
	KCNQ5
	KIT
	LAMP1
	LEPR
	LINGO1
	LRP1
	LTBR
	MAG
	MC1R
	MGRN1
	NOTCH2
	NOTCH4
	NPR1
	NRCAM
	NTRK2
	OSMR
	PDE1B
	PDGFRA
	PDGFRB
	PECAM1
	PGRMC1
	PHEX
	PLGRKT
	PTPRS
	PVRL1
	ROR1
	RPSA
	SCARF1
	SCN8A
	SDC1
	SDC2
	SDC4
	SELL
	SMO
	STRA6
	TACR2
	TFR2
	TNFRSF13C
	TNFRSF9
	TRAF3
	TYRO3
	VLDLR
Gene, up or down KO
AREG
BMP4
BMP7
BTLA
CD14
CFH
COL5A1
CSF1
DLL4
EFNA5
EFNB1
EFNB2
FGF11
GAL
GSTP1
HAS2
HDC
HEBP1
HGF
IL18
IL23A
JAG1
LAMA4
LAMB2
LTBP1
MFGE8
MFNG
NPFF
NRG2
PDGFA
PDGFD
PIGF
SEMA3F
SEMA4B
SERPINC1
SPON2
SYTL3
TGFB3
TGM2
TIMP2
VWF
WNT7B
	EC receptor
	ADCY7
	ADCYAP1R1
	ADORA1
	APCDD1
	ATP1A3
	ATP6AP2
	AXL
	BOC
	CCR4
	CD36
	CD44
	CD46
	CD63
	CD82
	CD9
	CSF2RB
	CXCR3
	CXCR6
	DDR2
	DPP4
	DYSF
	EDA2R
	EDNRA
	EPHB2
	ERBB3
	F2RL1
	F3
	FAS
	FLT1
	FLT3
	GFRA2
	GFRA4
	GHR
	GPC1
	GPR135
	GPR162
	GPR37
	GUCY2C
	HTR2A
	HTR7
	IGFLR1
	IL17RA
	IL1R1
	IL20RB
	INSR
	ITGAE
	KCNN4
	KCNQ5
	KIT
	LAMP1
	LEPR
	LINGO1
	LRP1
	LTBR
	MAG
	MC1R
	MGRN1
	NOTCH2
	NOTCH4
	NPR1
	NRCAM
	NTRK2
	OSMR
	PDE1B
	PDGFRA
	PDGFRB
	PECAM1
	PGRMC1
	PHEX
	PLGRKT
	PTPRS
	PVRL1
	ROR1
	RPSA
	SCARF1
	SCN8A
	SDC1
	SDC2
	SDC4
	SELL
	SMO
	STRA6
	TACR2
	TFR2
	TNFRSF13C
	TNFRSF9
	TRAF3
	TYRO3
	VLDLR
Gene, up or down KO
AREG
BMP4
BMP7
BTLA
CD14
CFH
COL5A1
CSF1
DLL4
EFNA5
EFNB1
EFNB2
FGF11
GAL
GSTP1
HAS2
HDC
HEBP1
HGF
IL18
IL23A
JAG1
LAMA4
LAMB2
LTBP1
MFGE8
MFNG
NPFF
NRG2
PDGFA
PDGFD
PIGF
SEMA3F
SEMA4B
SERPINC1
SPON2
SYTL3
TGFB3
TGM2
TIMP2
VWF
WNT7B
	EC receptor
	ADCY7
	ADCYAP1R1
	ADORA1
	APCDD1
	ATP1A3
	ATP6AP2
	AXL
	BOC
	CCR4
	CD36
	CD44
	CD46
	CD63
	CD82
	CD9
	CSF2RB
	CXCR3
	CXCR6
	DDR2
	DPP4
	DYSF
	EDA2R
	EDNRA
	EPHB2
	ERBB3
	F2RL1
	F3
	FAS
	FLT1
	FLT3
	GFRA2
	GFRA4
	GHR
	GPC1
	GPR135
	GPR162
	GPR37
	GUCY2C
	HTR2A
	HTR7
	IGFLR1
	IL17RA
	IL1R1
	IL20RB
	INSR
	ITGAE
	KCNN4
	KCNQ5
	KIT
	LAMP1
	LEPR
	LINGO1
	LRP1
	LTBR
	MAG
	MC1R
	MGRN1
	NOTCH2
	NOTCH4
	NPR1
	NRCAM
	NTRK2
	OSMR
	PDE1B
	PDGFRA
	PDGFRB
	PECAM1
	PGRMC1
	PHEX
	PLGRKT
	PTPRS
	PVRL1
	ROR1
	RPSA
	SCARF1
	SCN8A
	SDC1
	SDC2
	SDC4
	SELL
	SMO
	STRA6
	TACR2
	TFR2
	TNFRSF13C
	TNFRSF9
	TRAF3
	TYRO3
	VLDLR
Gene, up or down KO
AREG
BMP4
BMP7
BTLA
CD14
CFH
COL5A1
CSF1
DLL4
EFNA5
EFNB1
EFNB2
FGF11
GAL
GSTP1
HAS2
HDC
HEBP1
HGF
IL18
IL23A
JAG1
LAMA4
LAMB2
LTBP1
MFGE8
MFNG
NPFF
NRG2
PDGFA
PDGFD
PIGF
SEMA3F
SEMA4B
SERPINC1
SPON2
SYTL3
TGFB3
TGM2
TIMP2
VWF
WNT7B
	EC receptor
	ADCY7
	ADCYAP1R1
	ADORA1
	APCDD1
	ATP1A3
	ATP6AP2
	AXL
	BOC
	CCR4
	CD36
	CD44
	CD46
	CD63
	CD82
	CD9
	CSF2RB
	CXCR3
	CXCR6
	DDR2
	DPP4
	DYSF
	EDA2R
	EDNRA
	EPHB2
	ERBB3
	F2RL1
	F3
	FAS
	FLT1
	FLT3
	GFRA2
	GFRA4
	GHR
	GPC1
	GPR135
	GPR162
	GPR37
	GUCY2C
	HTR2A
	HTR7
	IGFLR1
	IL17RA
	IL1R1
	IL20RB
	INSR
	ITGAE
	KCNN4
	KCNQ5
	KIT
	LAMP1
	LEPR
	LINGO1
	LRP1
	LTBR
	MAG
	MC1R
	MGRN1
	NOTCH2
	NOTCH4
	NPR1
	NRCAM
	NTRK2
	OSMR
	PDE1B
	PDGFRA
	PDGFRB
	PECAM1
	PGRMC1
	PHEX
	PLGRKT
	PTPRS
	PVRL1
	ROR1
	RPSA
	SCARF1
	SCN8A
	SDC1
	SDC2
	SDC4
	SELL
	SMO
	STRA6
	TACR2
	TFR2
	TNFRSF13C
	TNFRSF9
	TRAF3
	TYRO3
	VLDLR
Gene, up or down KO
AREG
BMP4
BMP7
BTLA
CD14
CFH
COL5A1
CSF1
DLL4
EFNA5
EFNB1
EFNB2
FGF11
GAL
GSTP1
HAS2
HDC
HEBP1
HGF
IL18
IL23A
JAG1
LAMA4
LAMB2
LTBP1
MFGE8
MFNG
NPFF
NRG2
PDGFA
PDGFD
PIGF
SEMA3F
SEMA4B
SERPINC1
SPON2
SYTL3
TGFB3
TGM2
TIMP2
VWF
WNT7B
	EC receptor
	ADCY7
	ADCYAP1R1
	ADORA1
	APCDD1
	ATP1A3
	ATP6AP2
	AXL
	BOC
	CCR4
	CD36
	CD44
	CD46
	CD63
	CD82
	CD9
	CSF2RB
	CXCR3
	CXCR6
	DDR2
	DPP4
	DYSF
	EDA2R
	EDNRA
	EPHB2
	ERBB3
	F2RL1
	F3
	FAS
	FLT1
	FLT3
	GFRA2
	GFRA4
	GHR
	GPC1
	GPR135
	GPR162
	GPR37
	GUCY2C
	HTR2A
	HTR7
	IGFLR1
	IL17RA
	IL1R1
	IL20RB
	INSR
	ITGAE
	KCNN4
	KCNQ5
	KIT
	LAMP1
	LEPR
	LINGO1
	LRP1
	LTBR
	MAG
	MC1R
	MGRN1
	NOTCH2
	NOTCH4
	NPR1
	NRCAM
	NTRK2
	OSMR
	PDE1B
	PDGFRA
	PDGFRB
	PECAM1
	PGRMC1
	PHEX
	PLGRKT
	PTPRS
	PVRL1
	ROR1
	RPSA
	SCARF1
	SCN8A
	SDC1
	SDC2
	SDC4
	SELL
	SMO
	STRA6
	TACR2
	TFR2
	TNFRSF13C
	TNFRSF9
	TRAF3
	TYRO3
	VLDLR
Gene, up or down KO
AREG
BMP4
BMP7
BTLA
CD14
CFH
COL5A1
CSF1
DLL4
EFNA5
EFNB1
EFNB2
FGF11
GAL
GSTP1
HAS2
HDC
HEBP1
HGF
IL18
IL23A
JAG1
LAMA4
LAMB2
LTBP1
MFGE8
MFNG
NPFF
NRG2
PDGFA
PDGFD
PIGF
SEMA3F
SEMA4B
SERPINC1
SPON2
SYTL3
TGFB3
TGM2
TIMP2
VWF
WNT7B
	EC receptor
	ADCY7
	ADCYAP1R1
	ADORA1
	APCDD1
	ATP1A3
	ATP6AP2
	AXL
	BOC
	CCR4
	CD36
	CD44
	CD46
	CD63
	CD82
	CD9
	CSF2RB
	CXCR3
	CXCR6
	DDR2
	DPP4
	DYSF
	EDA2R
	EDNRA
	EPHB2
	ERBB3
	F2RL1
	F3
	FAS
	FLT1
	FLT3
	GFRA2
	GFRA4
	GHR
	GPC1
	GPR135
	GPR162
	GPR37
	GUCY2C
	HTR2A
	HTR7
	IGFLR1
	IL17RA
	IL1R1
	IL20RB
	INSR
	ITGAE
	KCNN4
	KCNQ5
	KIT
	LAMP1
	LEPR
	LINGO1
	LRP1
	LTBR
	MAG
	MC1R
	MGRN1
	NOTCH2
	NOTCH4
	NPR1
	NRCAM
	NTRK2
	OSMR
	PDE1B
	PDGFRA
	PDGFRB
	PECAM1
	PGRMC1
	PHEX
	PLGRKT
	PTPRS
	PVRL1
	ROR1
	RPSA
	SCARF1
	SCN8A
	SDC1
	SDC2
	SDC4
	SELL
	SMO
	STRA6
	TACR2
	TFR2
	TNFRSF13C
	TNFRSF9
	TRAF3
	TYRO3
	VLDLR
Gene, up or down KO
AREG
BMP4
BMP7
BTLA
CD14
CFH
COL5A1
CSF1
DLL4
EFNA5
EFNB1
EFNB2
FGF11
GAL
GSTP1
HAS2
HDC
HEBP1
HGF
IL18
IL23A
JAG1
LAMA4
LAMB2
LTBP1
MFGE8
MFNG
NPFF
NRG2
PDGFA
PDGFD
PIGF
SEMA3F
SEMA4B
SERPINC1
SPON2
SYTL3
TGFB3
TGM2
TIMP2
VWF
WNT7B
	EC receptor
	ADCY7
	ADCYAP1R1
	ADORA1
	APCDD1
	ATP1A3
	ATP6AP2
	AXL
	BOC
	CCR4
	CD36
	CD44
	CD46
	CD63
	CD82
	CD9
	CSF2RB
	CXCR3
	CXCR6
	DDR2
	DPP4
	DYSF
	EDA2R
	EDNRA
	EPHB2
	ERBB3
	F2RL1
	F3
	FAS
	FLT1
	FLT3
	GFRA2
	GFRA4
	GHR
	GPC1
	GPR135
	GPR162
	GPR37
	GUCY2C
	HTR2A
	HTR7
	IGFLR1
	IL17RA
	IL1R1
	IL20RB
	INSR
	ITGAE
	KCNN4
	KCNQ5
	KIT
	LAMP1
	LEPR
	LINGO1
	LRP1
	LTBR
	MAG
	MC1R
	MGRN1
	NOTCH2
	NOTCH4
	NPR1
	NRCAM
	NTRK2
	OSMR
	PDE1B
	PDGFRA
	PDGFRB
	PECAM1
	PGRMC1
	PHEX
	PLGRKT
	PTPRS
	PVRL1
	ROR1
	RPSA
	SCARF1
	SCN8A
	SDC1
	SDC2
	SDC4
	SELL
	SMO
	STRA6
	TACR2
	TFR2
	TNFRSF13C
	TNFRSF9
	TRAF3
	TYRO3
	VLDLR
Gene, up or down KO
AREG
BMP4
BMP7
BTLA
CD14
CFH
COL5A1
CSF1
DLL4
EFNA5
EFNB1
EFNB2
FGF11
GAL
GSTP1
HAS2
HDC
HEBP1
HGF
IL18
IL23A
JAG1
LAMA4
LAMB2
LTBP1
MFGE8
MFNG
NPFF
NRG2
PDGFA
PDGFD
PIGF
SEMA3F
SEMA4B
SERPINC1
SPON2
SYTL3
TGFB3
TGM2
TIMP2
VWF
WNT7B
	EC receptor
	ADCY7
	ADCYAP1R1
	ADORA1
	APCDD1
	ATP1A3
	ATP6AP2
	AXL
	BOC
	CCR4
	CD36
	CD44
	CD46
	CD63
	CD82
	CD9
	CSF2RB
	CXCR3
	CXCR6
	DDR2
	DPP4
	DYSF
	EDA2R
	EDNRA
	EPHB2
	ERBB3
	F2RL1
	F3
	FAS
	FLT1
	FLT3
	GFRA2
	GFRA4
	GHR
	GPC1
	GPR135
	GPR162
	GPR37
	GUCY2C
	HTR2A
	HTR7
	IGFLR1
	IL17RA
	IL1R1
	IL20RB
	INSR
	ITGAE
	KCNN4
	KCNQ5
	KIT
	LAMP1
	LEPR
	LINGO1
	LRP1
	LTBR
	MAG
	MC1R
	MGRN1
	NOTCH2
	NOTCH4
	NPR1
	NRCAM
	NTRK2
	OSMR
	PDE1B
	PDGFRA
	PDGFRB
	PECAM1
	PGRMC1
	PHEX
	PLGRKT
	PTPRS
	PVRL1
	ROR1
	RPSA
	SCARF1
	SCN8A
	SDC1
	SDC2
	SDC4
	SELL
	SMO
	STRA6
	TACR2
	TFR2
	TNFRSF13C
	TNFRSF9
	TRAF3
	TYRO3
	VLDLR
Gene, up or down KO
AREG
BMP4
BMP7
BTLA
CD14
CFH
COL5A1
CSF1
DLL4
EFNA5
EFNB1
EFNB2
FGF11
GAL
GSTP1
HAS2
HDC
HEBP1
HGF
IL18
IL23A
JAG1
LAMA4
LAMB2
LTBP1
MFGE8
MFNG
NPFF
NRG2
PDGFA
PDGFD
PIGF
SEMA3F
SEMA4B
SERPINC1
SPON2
SYTL3
TGFB3
TGM2
TIMP2
VWF
WNT7B
	EC receptor
	ADCY7
	ADCYAP1R1
	ADORA1
	APCDD1
	ATP1A3
	ATP6AP2
	AXL
	BOC
	CCR4
	CD36
	CD44
	CD46
	CD63
	CD82
	CD9
	CSF2RB
	CXCR3
	CXCR6
	DDR2
	DPP4
	DYSF
	EDA2R
	EDNRA
	EPHB2
	ERBB3
	F2RL1
	F3
	FAS
	FLT1
	FLT3
	GFRA2
	GFRA4
	GHR
	GPC1
	GPR135
	GPR162
	GPR37
	GUCY2C
	HTR2A
	HTR7
	IGFLR1
	IL17RA
	IL1R1
	IL20RB
	INSR
	ITGAE
	KCNN4
	KCNQ5
	KIT
	LAMP1
	LEPR
	LINGO1
	LRP1
	LTBR
	MAG
	MC1R
	MGRN1
	NOTCH2
	NOTCH4
	NPR1
	NRCAM
	NTRK2
	OSMR
	PDE1B
	PDGFRA
	PDGFRB
	PECAM1
	PGRMC1
	PHEX
	PLGRKT
	PTPRS
	PVRL1
	ROR1
	RPSA
	SCARF1
	SCN8A
	SDC1
	SDC2
	SDC4
	SELL
	SMO
	STRA6
	TACR2
	TFR2
	TNFRSF13C
	TNFRSF9
	TRAF3
	TYRO3
	VLDLR
Gene, up or down KO
AREG
BMP4
BMP7
BTLA
CD14
CFH
COL5A1
CSF1
DLL4
EFNA5
EFNB1
EFNB2
FGF11
GAL
GSTP1
HAS2
HDC
HEBP1
HGF
IL18
IL23A
JAG1
LAMA4
LAMB2
LTBP1
MFGE8
MFNG
NPFF
NRG2
PDGFA
PDGFD
PIGF
SEMA3F
SEMA4B
SERPINC1
SPON2
SYTL3
TGFB3
TGM2
TIMP2
VWF
WNT7B
	EC receptor
	ADCY7
	ADCYAP1R1
	ADORA1
	APCDD1
	ATP1A3
	ATP6AP2
	AXL
	BOC
	CCR4
	CD36
	CD44
	CD46
	CD63
	CD82
	CD9
	CSF2RB
	CXCR3
	CXCR6
	DDR2
	DPP4
	DYSF
	EDA2R
	EDNRA
	EPHB2
	ERBB3
	F2RL1
	F3
	FAS
	FLT1
	FLT3
	GFRA2
	GFRA4
	GHR
	GPC1
	GPR135
	GPR162
	GPR37
	GUCY2C
	HTR2A
	HTR7
	IGFLR1
	IL17RA
	IL1R1
	IL20RB
	INSR
	ITGAE
	KCNN4
	KCNQ5
	KIT
	LAMP1
	LEPR
	LINGO1
	LRP1
	LTBR
	MAG
	MC1R
	MGRN1
	NOTCH2
	NOTCH4
	NPR1
	NRCAM
	NTRK2
	OSMR
	PDE1B
	PDGFRA
	PDGFRB
	PECAM1
	PGRMC1
	PHEX
	PLGRKT
	PTPRS
	PVRL1
	ROR1
	RPSA
	SCARF1
	SCN8A
	SDC1
	SDC2
	SDC4
	SELL
	SMO
	STRA6
	TACR2
	TFR2
	TNFRSF13C
	TNFRSF9
	TRAF3
	TYRO3
	VLDLR
Gene, up or down KO
AREG
BMP4
BMP7
BTLA
CD14
CFH
COL5A1
CSF1
DLL4
EFNA5
EFNB1
EFNB2
FGF11
GAL
GSTP1
HAS2
HDC
HEBP1
HGF
IL18
IL23A
JAG1
LAMA4
LAMB2
LTBP1
MFGE8
MFNG
NPFF
NRG2
PDGFA
PDGFD
PIGF
SEMA3F
SEMA4B
SERPINC1
SPON2
SYTL3
TGFB3
TGM2
TIMP2
VWF
WNT7B
	EC receptor
	ADCY7
	ADCYAP1R1
	ADORA1
	APCDD1
	ATP1A3
	ATP6AP2
	AXL
	BOC
	CCR4
	CD36
	CD44
	CD46
	CD63
	CD82
	CD9
	CSF2RB
	CXCR3
	CXCR6
	DDR2
	DPP4
	DYSF
	EDA2R
	EDNRA
	EPHB2
	ERBB3
	F2RL1
	F3
	FAS
	FLT1
	FLT3
	GFRA2
	GFRA4
	GHR
	GPC1
	GPR135
	GPR162
	GPR37
	GUCY2C
	HTR2A
	HTR7
	IGFLR1
	IL17RA
	IL1R1
	IL20RB
	INSR
	ITGAE
	KCNN4
	KCNQ5
	KIT
	LAMP1
	LEPR
	LINGO1
	LRP1
	LTBR
	MAG
	MC1R
	MGRN1
	NOTCH2
	NOTCH4
	NPR1
	NRCAM
	NTRK2
	OSMR
	PDE1B
	PDGFRA
	PDGFRB
	PECAM1
	PGRMC1
	PHEX
	PLGRKT
	PTPRS
	PVRL1
	ROR1
	RPSA
	SCARF1
	SCN8A
	SDC1
	SDC2
	SDC4
	SELL
	SMO
	STRA6
	TACR2
	TFR2
	TNFRSF13C
	TNFRSF9
	TRAF3
	TYRO3
	VLDLR
Gene, up or down KO
AREG
BMP4
BMP7
BTLA
CD14
CFH
COL5A1
CSF1
DLL4
EFNA5
EFNB1
EFNB2
FGF11
GAL
GSTP1
HAS2
HDC
HEBP1
HGF
IL18
IL23A
JAG1
LAMA4
LAMB2
LTBP1
MFGE8
MFNG
NPFF
NRG2
PDGFA
PDGFD
PIGF
SEMA3F
SEMA4B
SERPINC1
SPON2
SYTL3
TGFB3
TGM2
TIMP2
VWF
WNT7B
	EC receptor
	ADCY7
	ADCYAP1R1
	ADORA1
	APCDD1
	ATP1A3
	ATP6AP2
	AXL
	BOC
	CCR4
	CD36
	CD44
	CD46
	CD63
	CD82
	CD9
	CSF2RB
	CXCR3
	CXCR6
	DDR2
	DPP4
	DYSF
	EDA2R
	EDNRA
	EPHB2
	ERBB3
	F2RL1
	F3
	FAS
	FLT1
	FLT3
	GFRA2
	GFRA4
	GHR
	GPC1
	GPR135
	GPR162
	GPR37
	GUCY2C
	HTR2A
	HTR7
	IGFLR1
	IL17RA
	IL1R1
	IL20RB
	INSR
	ITGAE
	KCNN4
	KCNQ5
	KIT
	LAMP1
	LEPR
	LINGO1
	LRP1
	LTBR
	MAG
	MC1R
	MGRN1
	NOTCH2
	NOTCH4
	NPR1
	NRCAM
	NTRK2
	OSMR
	PDE1B
	PDGFRA
	PDGFRB
	PECAM1
	PGRMC1
	PHEX
	PLGRKT
	PTPRS
	PVRL1
	ROR1
	RPSA
	SCARF1
	SCN8A
	SDC1
	SDC2
	SDC4
	SELL
	SMO
	STRA6
	TACR2
	TFR2
	TNFRSF13C
	TNFRSF9
	TRAF3
	TYRO3
	VLDLR
Gene, up or down KO
AREG
BMP4
BMP7
BTLA
CD14
CFH
COL5A1
CSF1
DLL4
EFNA5
EFNB1
EFNB2
FGF11
GAL
GSTP1
HAS2
HDC
HEBP1
HGF
IL18
IL23A
JAG1
LAMA4
LAMB2
LTBP1
MFGE8
MFNG
NPFF
NRG2
PDGFA
PDGFD
PIGF
SEMA3F
SEMA4B
SERPINC1
SPON2
SYTL3
TGFB3
TGM2
TIMP2
VWF
WNT7B
	EC receptor
	ADCY7
	ADCYAP1R1
	ADORA1
	APCDD1
	ATP1A3
	ATP6AP2
	AXL
	BOC
	CCR4
	CD36
	CD44
	CD46
	CD63
	CD82
	CD9
	CSF2RB
	CXCR3
	CXCR6
	DDR2
	DPP4
	DYSF
	EDA2R
	EDNRA
	EPHB2
	ERBB3
	F2RL1
	F3
	FAS
	FLT1
	FLT3
	GFRA2
	GFRA4
	GHR
	GPC1
	GPR135
	GPR162
	GPR37
	GUCY2C
	HTR2A
	HTR7
	IGFLR1
	IL17RA
	IL1R1
	IL20RB
	INSR
	ITGAE
	KCNN4
	KCNQ5
	KIT
	LAMP1
	LEPR
	LINGO1
	LRP1
	LTBR
	MAG
	MC1R
	MGRN1
	NOTCH2
	NOTCH4
	NPR1
	NRCAM
	NTRK2
	OSMR
	PDE1B
	PDGFRA
	PDGFRB
	PECAM1
	PGRMC1
	PHEX
	PLGRKT
	PTPRS
	PVRL1
	ROR1
	RPSA
	SCARF1
	SCN8A
	SDC1
	SDC2
	SDC4
	SELL
	SMO
	STRA6
	TACR2
	TFR2
	TNFRSF13C
	TNFRSF9
	TRAF3
	TYRO3
	VLDLR
Gene, up or down KO
AREG
BMP4
BMP7
BTLA
CD14
CFH
COL5A1
CSF1
DLL4
EFNA5
EFNB1
EFNB2
FGF11
GAL
GSTP1
HAS2
HDC
HEBP1
HGF
IL18
IL23A
JAG1
LAMA4
LAMB2
LTBP1
MFGE8
MFNG
NPFF
NRG2
PDGFA
PDGFD
PIGF
SEMA3F
SEMA4B
SERPINC1
SPON2
SYTL3
TGFB3
TGM2
TIMP2
VWF
WNT7B
	EC receptor
	ADCY7
	ADCYAP1R1
	ADORA1
	APCDD1
	ATP1A3
	ATP6AP2
	AXL
	BOC
	CCR4
	CD36
	CD44
	CD46
	CD63
	CD82
	CD9
	CSF2RB
	CXCR3
	CXCR6
	DDR2
	DPP4
	DYSF
	EDA2R
	EDNRA
	EPHB2
	ERBB3
	F2RL1
	F3
	FAS
	FLT1
	FLT3
	GFRA2
	GFRA4
	GHR
	GPC1
	GPR135
	GPR162
	GPR37
	GUCY2C
	HTR2A
	HTR7
	IGFLR1
	IL17RA
	IL1R1
	IL20RB
	INSR
	ITGAE
	KCNN4
	KCNQ5
	KIT
	LAMP1
	LEPR
	LINGO1
	LRP1
	LTBR
	MAG
	MC1R
	MGRN1
	NOTCH2
	NOTCH4
	NPR1
	NRCAM
	NTRK2
	OSMR
	PDE1B
	PDGFRA
	PDGFRB
	PECAM1
	PGRMC1
	PHEX
	PLGRKT
	PTPRS
	PVRL1
	ROR1
	RPSA
	SCARF1
	SCN8A
	SDC1
	SDC2
	SDC4
	SELL
	SMO
	STRA6
	TACR2
	TFR2
	TNFRSF13C
	TNFRSF9
	TRAF3
	TYRO3
	VLDLR
Gene, up or down KO
AREG
BMP4
BMP7
BTLA
CD14
CFH
COL5A1
CSF1
DLL4
EFNA5
EFNB1
EFNB2
FGF11
GAL
GSTP1
HAS2
HDC
HEBP1
HGF
IL18
IL23A
JAG1
LAMA4
LAMB2
LTBP1
MFGE8
MFNG
NPFF
NRG2
PDGFA
PDGFD
PIGF
SEMA3F
SEMA4B
SERPINC1
SPON2
SYTL3
TGFB3
TGM2
TIMP2
VWF
WNT7B
	EC receptor
	ADCY7
	ADCYAP1R1
	ADORA1
	APCDD1
	ATP1A3
	ATP6AP2
	AXL
	BOC
	CCR4
	CD36
	CD44
	CD46
	CD63
	CD82
[truncated: 6,459 more rows]
