# Supplementary material for: Reduced vascular leakage correlates with breast carcinoma T regulatory cell infiltration but not with metastatic propensity
Source: Mol Oncol. 2025 Oct 16;20(3):753–78. doi: 10.1002/1878-0261.70144 (PMC13042803; doi:10.1002/1878-0261.70144)
Supplement: Supplementary file 1 — Fig. S1. Cluster expression of signature macrophage and monocyte gene markers. Fig. S2. Cluster expression of signature T cell and DC (dendritic cell) gene markers. Fig. S3. (A) Typical staining for VE‐cadherin (vascular, red), FpA (leakage, gray), and CD4+‐cells (green). (B) DAPI of the same section. Tumor boundary has been indicated. (C) CD8 (white) and GZMB (green) or (D) PD1 (red). (E, F) CD163 (yellow) and PD‐L1 (red) in human breast cancer stroma. Fig. S4. Correlations between CD4 and FOXP3 (A), CTLA4 and CD4 (B) and CTLA4 and FOXP3/CD4 (C) in the human breast cancer cohort. Correlation between vascular density (VE‐cadherin staining) and CD4 (D), vascular density and FOXP3 (E) and vascular density and CTLA4 (F) is also shown. (G) Correlation CD4 and PD‐L1 and (H) correlation CD163 and PD‐L1. A tumor with tumor cell CTLA4‐staining is also shown. (I) DAPI (blue), (J) CD4 (green) and FOXP3 (red), (K) FpA (gray) and VE‐cadherin (red) and (L) CTLA4 (yellow). Table S1. IC cluster cell numbers. Table S2. Extended list of signature markers in different myeloid clusters. Table S3. Gene expression differences in myeloid, T cell and DC (dendritic cell) cell clusters. Table S4. GO of gene expression changes listed in Table S3. Table S5. EC (endothelial cell) gene expression changes. Table S6. GO (gene ontology) categories of EC (endothelial cell) gene expresssion changes. Table S7. Tumor and patient characteristics. Table S8. List of immune reagents and software. [file MOL2-20-753-s001.zip › mol270144-sup-0009-TableS6.xlsx]

## Sheet: Sheet1
GO of significant EC changes	Category	ID	Name	Source	p-value	q-value Bonferroni	q-value FDR B&H	q-value FDR B&Y	Hit Count in Query List	Hit Count in Genome	Hit in Query List
	GO: Molecular Function	GO:0060589	nucleoside-triphosphatase regulator activity		3.440E-9	8.205E-6	5.548E-6	4.635E-5	100	514	RALGAPA1,PLEKHG5,PLEKHG1,SRGAP1,BCAR3,DOCK6,RIC1,RANBP10,FGD2,RGS5,ARHGDIA,ARHGDIG,ARRB1,RGS20,RGS9,SYNGAP1,BNIP2,HERC2,HERC1,ARHGEF25,KRIT1,EVI5L,RASGRP4,RHOU,NGEF,TBC1D10B,ITSN2,DEPDC5,RAPGEF2,DOCK4,ARHGAP24,STARD8,RAPGEF5,GIT2,ELMO1,RABGAP1L,ARHGAP25,EEF1D,EIF5,RAPGEF3,AGAP2,ARFGEF1,RAPGEF6,GNAQ,FFAR1,FFAR2,GPS1,RAPGEF4,RAPGEF1,ARHGEF39,AKAP13,NCKAP1L,HPS1,TBCK,DOCK7,STXBP5,LAMTOR2,LAMTOR4,ARH…
	GO: Molecular Function	GO:0030695	GTPase regulator activity		4.652E-9	1.110E-5	5.548E-6	4.635E-5	99	510	RALGAPA1,PLEKHG5,PLEKHG1,SRGAP1,BCAR3,DOCK6,RIC1,RANBP10,FGD2,RGS5,ARHGDIA,ARHGDIG,ARRB1,RGS20,RGS9,SYNGAP1,BNIP2,HERC2,HERC1,ARHGEF25,KRIT1,EVI5L,RASGRP4,RHOU,NGEF,TBC1D10B,ITSN2,DEPDC5,RAPGEF2,DOCK4,ARHGAP24,STARD8,RAPGEF5,GIT2,ELMO1,RABGAP1L,ARHGAP25,EEF1D,EIF5,RAPGEF3,AGAP2,ARFGEF1,RAPGEF6,GNAQ,FFAR1,FFAR2,GPS1,RAPGEF4,RAPGEF1,ARHGEF39,AKAP13,NCKAP1L,HPS1,TBCK,DOCK7,STXBP5,LAMTOR2,LAMTOR4,ARH…
	GO: Molecular Function	GO:0030234	enzyme regulator activity		1.515E-8	3.613E-5	1.204E-5	1.006E-4	222	1438	RALGAPA1,PLEKHG5,PLEKHG1,SRGAP1,BCAR3,DOCK6,RIC1,RANBP10,BIN1,FGD2,RGS5,ANXA3,PIK3R3,APAF1,BIRC2,BIRC3,XIAP,BIRC5,AREG,ARHGDIA,ARHGDIG,ARRB1,RGS20,PHACTR4,SERPINC1,ATP2A3,MTMR9,BAD,RGS9,DPM2,SYNGAP1,SOCS2,BMP2,BNIP2,BST2,HERC2,HERC1,CASP1,ARHGEF25,KRIT1,CCNB1,CCNT2,CCNE2,CD36,CDK1,EVI5L,NOLC1,RASGRP4,RHOU,NLRC4,TAOK2,CKS1B,CKS2,MYOZ1,NGEF,AIM2,MAPK8IP1,COX6A1,GMFG,NCOR1,TBC1D10B,IKBKE,CSNK2A1,SOC…
	GO: Molecular Function	GO:0003735	structural constituent of ribosome		3.333E-8	7.948E-5	1.987E-5	1.660E-4	48	195	BCO2,MRPS2,MRPL46,MRPL27,RPP30,RPL35,RPSA,NDUFA7,ST7L,MRPL16,IMP3,RPL3,RPL4,RPL6,RPL8,RPL10,RPL12,RPL15,RPL18,RPL18A,RPL26,RPL32,RPL35A,RPL36AL,RPLP0,RPLP1,RPS2,RPS3,RPS4X,RPS5,RPS7,RPS9,RPS10,RPS11,RPS13,RPS15A,RPS16,RPS18,RPS19,RPS20,RPS21,RPS25,RPS26,UBB,MRPS24,MRPS22,MRPL47,MRPL52
	GO: Molecular Function	GO:0008047	enzyme activator activity		4.651E-7	1.109E-3	2.219E-4	1.853E-3	118	697	RALGAPA1,SRGAP1,RGS5,APAF1,AREG,ARHGDIA,ARHGDIG,ARRB1,RGS20,PHACTR4,ATP2A3,BAD,RGS9,DPM2,SYNGAP1,BMP2,BNIP2,CASP1,CCNB1,CCNT2,CD36,CDK1,EVI5L,NLRC4,TAOK2,CKS1B,CKS2,AIM2,GMFG,TBC1D10B,DEPDC5,RAPGEF2,CTSL,DOCK4,ARHGAP24,STARD8,DGKQ,GIT2,DDOST,RABGAP1L,ARHGAP25,EFNB1,PCOLCE2,MARK2,ERBB3,EREG,NOD1,PRKAG2,AGAP2,ARFGEF1,FYN,GNAQ,GNAS,FFAR1,FFAR2,RAPGEF4,NCKAP1L,HSPB2,HTR2A,DUSP19,TBCK,INSR,KRAS,STXBP5…
	GO: Molecular Function	GO:0030554	adenyl nucleotide binding		1.524E-6	3.634E-3	6.057E-4	5.060E-3	248	1735	ABCA3,ABCA4,ABL1,ACAT1,ACTB,ACTG1,ADCY3,ADCY6,ADCY7,STARD9,AHCY,PIP5K1A,AK1,ALDH2,ALDH9A1,RAD54L,CDC42BPA,AOX1,APAF1,RNF213,APRT,ARAF,MKNK1,RTCA,ATP1A3,ATP2A3,ATP6V1B2,ATP7A,ATRX,TTLL9,AXL,HCN2,BCS1L,BRSK2,BAZ1B,RUNX1,KRIT1,CCT6A,CDK1,CDK11B,CDK6,CDK8,NOLC1,TRIP13,NLRC4,TAOK2,LONP1,CLK1,CLK2,CLK3,DSTYK,ABCG2,PRKD2,PGS1,SMARCAL1,H6PD,IKBKE,CSNK2A1,PPIP5K1,RAPGEF2,AQR,SBK3,SLK,KIAA0232,DGKQ,DAPK1,I…
	GO: Molecular Function	GO:0016773	phosphotransferase activity, alcohol group as acceptor		3.332E-6	7.947E-3	1.012E-3	8.458E-3	119	732	ABL1,PIP5K1A,CDC42BPA,PIK3R3,ARAF,MKNK1,AXL,BRSK2,BAZ1B,KRIT1,CCNB1,CDK1,CDK11B,CDK6,CDK8,TAOK2,CLK1,CLK2,CLK3,DSTYK,PRKD2,NRG2,IKBKE,CSNK2A1,SBK3,SLK,DGKQ,DAPK1,IP6K1,MELK,SMG7,NUAK1,XYLB,EDNRA,SGK2,LATS2,MARK2,PAN3,EPHB2,ERBB3,PTK2B,FES,PRKAG2,STK25,FLT1,FLT3,FYN,IP6K3,CDK12,GCK,GDNF,TMEM97,DCLK2,GUCY2C,MAP4K5,MAP4K1,HK1,HK2,TBCK,IKBKB,INSR,IRAK2,JAK2,JAK3,KIT,PIKFYVE,LIMK1,LIMK2,LTK,MATK,MAP3K…
	GO: Molecular Function	GO:0005085	guanyl-nucleotide exchange factor activity		3.663E-6	8.736E-3	1.012E-3	8.458E-3	49	233	PLEKHG5,PLEKHG1,BCAR3,DOCK6,RIC1,RANBP10,FGD2,HERC2,HERC1,ARHGEF25,RASGRP4,RHOU,NGEF,ITSN2,RAPGEF2,DOCK4,RAPGEF5,ELMO1,EEF1D,RAPGEF3,ARFGEF1,RAPGEF6,RAPGEF4,RAPGEF1,ARHGEF39,AKAP13,HPS1,DOCK7,LAMTOR2,LAMTOR4,FGD5,PSD,LAMTOR1,RGL2,CCDC88C,RIC8B,WDR41,FNIP1,DIS3,DENND3,PREX2,ARHGEF15,DOCK9,TIAM1,FGD3,ARHGEF5,RGL3,SBF2,SPATA13
	GO: Molecular Function	GO:0016301	kinase activity		3.821E-6	9.112E-3	1.012E-3	8.458E-3	135	856	ABL1,TRRAP,PIP5K1A,AK1,CDC42BPA,PIK3R3,ARAF,MKNK1,AXL,BRSK2,BAZ1B,KRIT1,CCNB1,CDK1,CDK11B,CDK6,CDK8,TAOK2,CLK1,CLK2,CLK3,DSTYK,PICK1,PRKD2,NRG2,IKBKE,CSNK2A1,PPIP5K1,SBK3,SLK,DGKQ,DAPK1,IP6K1,MELK,SMG7,NUAK1,XYLB,EDNRA,SGK2,LATS2,MARK2,PAN3,EPHB2,ERBB3,PTK2B,FES,PRKAG2,STK25,FLT1,FLT3,NR5A1,FYN,CMPK1,IP6K3,CDK12,AK6,GCK,GDNF,TMEM97,DCLK2,GUCY2C,MAP4K5,MAP4K1,PACSIN2,HK1,HK2,TWF2,TBCK,IKBKB,INSR,I…
	GO: Molecular Function	GO:0019904	protein domain specific binding		5.551E-6	1.324E-2	1.198E-3	1.001E-2	139	893	ABL1,ACP1,JDP2,SORBS2,SHROOM2,IRS2,ATRX,RAB11A,BAK1,BAX,BCL2L2,HCN2,SYNGAP1,BMP2,MBD2,CACNB1,HAP1,CASP1,CASP2,CASP4,AIP,LDB2,CCT6A,RASSF9,VAPA,NOLC1,LONP1,PICK1,RPH3AL,ZNF521,RBM39,NCOR1,ERC2,RAPGEF2,DOCK4,DAP,ELMO1,DDX5,DMD,ESPN,DPYSL3,DTNA,HEYL,ABI2,ITGB1BP2,PLEKHA1,PLEKHA2,OSTF1,EPS15,ERCC1,ACSL3,PCGF6,NOD1,RAPGEF3,PRRX2,PPIL1,FUT8,FYN,SRSF10,GAPDH,GATA2,GHR,RBMX,GNAS,YWHAQ,GNG5,GPR37,RAPGEF1,…
	GO: Molecular Function	GO:0016772	transferase activity, transferring phosphorus-containing groups		5.847E-6	1.395E-2	1.198E-3	1.001E-2	158	1042	ABL1,TRRAP,PARP4,PIP5K1A,AK1,CTU1,CDC42BPA,PIK3R3,ARAF,MKNK1,ART3,AXL,BRSK2,BAZ1B,KRIT1,CCNB1,CDK1,CDK11B,CDK6,CDK8,TAOK2,CLK1,CLK2,CLK3,DSTYK,PICK1,PRKD2,PGS1,NRG2,TIPARP,IKBKE,CSNK2A1,PPIP5K1,SBK3,SLK,DGKQ,DAPK1,IP6K1,MELK,SMG7,NUAK1,DKC1,XYLB,EDNRA,SGK2,LATS2,MARK2,PAN3,EPHB2,ERBB3,PTK2B,FES,PRKAG2,POLK,STK25,FLT1,FLT3,NR5A1,FYN,CMPK1,IP6K3,CDK12,AK6,GCK,GDNF,TMEM97,DCLK2,PIGO,PARP10,GUCY2C,MA…
	GO: Molecular Function	GO:0004672	protein kinase activity		6.283E-6	1.498E-2	1.198E-3	1.001E-2	103	621	ABL1,CDC42BPA,ARAF,MKNK1,AXL,BRSK2,BAZ1B,KRIT1,CCNB1,CDK1,CDK11B,CDK6,CDK8,TAOK2,CLK1,CLK2,CLK3,DSTYK,PRKD2,NRG2,IKBKE,CSNK2A1,SBK3,SLK,DAPK1,MELK,SMG7,NUAK1,EDNRA,SGK2,LATS2,MARK2,PAN3,EPHB2,ERBB3,PTK2B,FES,PRKAG2,STK25,FLT1,FLT3,FYN,CDK12,GDNF,TMEM97,DCLK2,GUCY2C,MAP4K5,MAP4K1,HK1,TBCK,IKBKB,INSR,IRAK2,JAK2,JAK3,KIT,PIKFYVE,LIMK1,LIMK2,LTK,MATK,MAP3K5,CIITA,MST1,MAPK15,NME2,NPR1,NTRK2,ROR1,DDR2…
	GO: Molecular Function	GO:0032559	adenyl ribonucleotide binding		6.530E-6	1.557E-2	1.198E-3	1.001E-2	228	1605	ABCA3,ABCA4,ABL1,ACAT1,ACTB,ACTG1,ADCY3,ADCY6,ADCY7,STARD9,PIP5K1A,AK1,RAD54L,CDC42BPA,APAF1,RNF213,APRT,ARAF,MKNK1,RTCA,ATP1A3,ATP2A3,ATP6V1B2,ATP7A,ATRX,TTLL9,AXL,HCN2,BCS1L,BRSK2,BAZ1B,RUNX1,KRIT1,CCT6A,CDK1,CDK11B,CDK6,CDK8,NOLC1,TRIP13,NLRC4,TAOK2,LONP1,CLK1,CLK2,CLK3,DSTYK,ABCG2,PRKD2,PGS1,SMARCAL1,IKBKE,CSNK2A1,PPIP5K1,RAPGEF2,AQR,SBK3,SLK,KIAA0232,DGKQ,DAPK1,IP6K1,MELK,DDX1,DDX5,DDX46,NUA…
	GO: Molecular Function	GO:0005524	ATP binding		7.568E-6	1.805E-2	1.289E-3	1.077E-2	218	1527	ABCA3,ABCA4,ABL1,ACTB,ACTG1,ADCY3,ADCY6,ADCY7,STARD9,PIP5K1A,AK1,RAD54L,CDC42BPA,APAF1,RNF213,ARAF,MKNK1,RTCA,ATP1A3,ATP2A3,ATP6V1B2,ATP7A,ATRX,TTLL9,AXL,BCS1L,BRSK2,BAZ1B,RUNX1,KRIT1,CCT6A,CDK1,CDK11B,CDK6,CDK8,NOLC1,TRIP13,NLRC4,TAOK2,LONP1,CLK1,CLK2,CLK3,DSTYK,ABCG2,PRKD2,PGS1,SMARCAL1,IKBKE,CSNK2A1,PPIP5K1,AQR,SBK3,SLK,KIAA0232,DGKQ,DAPK1,IP6K1,MELK,DDX1,DDX5,DDX46,NUAK1,XYLB,ABCF2,SGK2,LATS2…
	GO: Molecular Function	GO:0035639	purine ribonucleoside triphosphate binding		1.153E-5	2.749E-2	1.833E-3	1.531E-2	262	1898	RAB19,ABCA3,ABCA4,ABL1,RHOJ,ACTB,ACTG1,ADCY3,ADCY6,ADCY7,STARD9,PIP5K1A,AK1,RAD54L,CDC42BPA,APAF1,RNF213,ARAF,MKNK1,RTCA,ATP1A3,ATP2A3,ATP6V1B2,ATP7A,ATRX,TTLL9,AXL,RAB11A,BCS1L,GBP4,GBP5,BRSK2,BAZ1B,RUNX1,KRIT1,CCT6A,CDK1,CDK11B,CDK6,CDK8,NOLC1,TRIP13,RHOU,NLRC4,TAOK2,LONP1,RAB28,CLK1,CLK2,CLK3,DSTYK,ABCG2,PRKD2,PGS1,SMARCAL1,GTPBP1,IKBKE,CSNK2A1,PPIP5K1,AQR,SBK3,SLK,KIAA0232,DGKQ,DAPK1,IP6K1,ME…
	GO: Molecular Function	GO:0032555	purine ribonucleotide binding		1.735E-5	4.139E-2	2.587E-3	2.161E-2	273	2000	RAB19,ABCA3,ABCA4,ABL1,RHOJ,ACAT1,ACTB,ACTG1,ADCY3,ADCY6,ADCY7,STARD9,PIP5K1A,AK1,RAD54L,CDC42BPA,APAF1,RNF213,APRT,ARAF,MKNK1,ARHGDIA,ARHGDIG,RTCA,ATP1A3,ATP2A3,ATP6V1B2,ATP7A,ATRX,TTLL9,AXL,RAB11A,HCN2,BCS1L,GBP4,GBP5,BRSK2,BAZ1B,RUNX1,KRIT1,CCT6A,CDK1,CDK11B,CDK6,CDK8,NOLC1,TRIP13,RHOU,NLRC4,TAOK2,LONP1,RAB28,CLK1,CLK2,CLK3,DSTYK,ABCG2,PRKD2,PGS1,SMARCAL1,GTPBP1,IKBKE,CSNK2A1,PPIP5K1,RAPGEF2,A…
	GO: Molecular Function	GO:0005161	platelet-derived growth factor receptor binding		2.155E-5	5.139E-2	3.023E-3	2.526E-2	9	17	IL1R1,PDGFA,PDGFRA,PDGFRB,PIK3R1,PTPRJ,RASA1,PDGFD,VEGFA
	GO: Biological Process	GO:0033043	regulation of organelle organization		1.803E-11	1.833E-7	1.077E-7	1.056E-6	223	1395	ABL1,ACTB,SPC25,ACTG1,DYSF,TTC8,ODF2L,ALOX15,BIN1,SLC25A4,SLC25A5,BIRC5,FAS,SHROOM2,ARHGDIA,MCU,ATRX,BAD,BAK1,BAX,BCL2L2,BMP4,BMP7,BST2,WRAP73,TSPO,CDC42EP5,WASF1,HAP1,CAPN1,CASP1,BAZ1B,CCNB1,CCT6A,CDK1,CDK11B,EVI5L,CFL1,MPV17L,TRIP13,TAOK2,RAB28,PICK1,TECPR1,GMFG,NOX4,MAD2L1BP,GDA,TBC1D10B,PDE4DIP,SENP6,ERC2,CTSL,DCTN1,FCHSD2,VILL,RABGAP1L,PAN2,DKC1,FAM162A,ESPN,ARPC4,SETDB2,EFNB1,ABI2,TRAPPC12,…
	GO: Biological Process	GO:0022613	ribonucleoprotein complex biogenesis		2.119E-11	2.153E-7	1.077E-7	1.056E-6	107	536	RBM10,CUL4B,EIF3D,EIF3H,EIF3J,BYSL,C1QBP,MALSU1,PTBP2,NOLC1,NOL11,RPS19BP1,NOC2L,YTHDC1,DDX1,DDX46,DKC1,MTERF3,MRPS2,EIF2S3,RCL1,EIF5,RBM5,MRTO4,SF3B4,NSA2,CD2BP2,EIF3L,NIP7,EMG1,EIF3M,TRAF7,RPP30,SIRT7,RPUSD2,SRSF10,RBMXL1,UTP14A,MAK16,RUVBL2,RBMX,SF3A3,EIF3K,RRP7A,PHF5A,RPL35,WDR36,EIF3E,EIF6,RPSA,AGO3,YBEY,PA2G4,ABT1,PIN4,ERI3,EXOSC4,WDR55,NOP9,CDC73,PRPF39,HEATR1,SRFBP1,ABCE1,NAT10,IMP3,RPL6,…
	GO: Biological Process	GO:0007010	cytoskeleton organization		4.583E-11	4.657E-7	1.552E-7	1.522E-6	267	1759	ABL1,RHOJ,ACTB,SPC25,ACTG1,ACTN3,DYSF,TBC1D32,TTC8,STARD9,PIP5K1A,ALOX15,RANBP10,BIN1,SORBS2,CDC42BPA,ANK2,FGD2,XIAP,BIRC5,SHROOM2,NCKAP5L,CDC14B,CDC14A,ARHGDIA,ARRB1,MCU,PHACTR4,ATRX,TTLL9,RAB11A,BBS1,BCL6,BNIP2,DST,BST2,WRAP73,CDC42EP5,BSN,WASF1,CAPN1,BRSK2,CASP4,PSTPIP1,CBFB,CCNB1,CDK1,CDK11B,CFL1,S1PR2,TRIP10,RHOU,TAOK2,MYOZ1,PICK1,GMFG,NOX4,CRMP1,NCOR1,GDA,C2CD3,PDE4DIP,SENP6,CTSL,SLK,STARD8…
	GO: Biological Process	GO:0030036	actin cytoskeleton organization		1.148E-10	1.167E-6	2.604E-7	2.552E-6	152	876	ABL1,RHOJ,ACTB,ACTG1,ACTN3,TTC8,PIP5K1A,ALOX15,BIN1,SORBS2,CDC42BPA,FGD2,SHROOM2,ARHGDIA,ARRB1,MCU,PHACTR4,BCL6,BST2,CDC42EP5,WASF1,CAPN1,BRSK2,CASP4,PSTPIP1,CBFB,CFL1,S1PR2,TRIP10,RHOU,TAOK2,MYOZ1,PICK1,GMFG,NOX4,CTSL,STARD8,ELMO1,DES,FCHSD2,VILL,ARHGAP25,DMD,ESPN,DPYSL3,ARPC4,PLEK2,ABI2,EMP2,DTNBP1,F2RL1,PTK2B,FAT1,RAPGEF3,FES,SETD3,AGAP2,ARFGEF1,SPECC1,PDLIM5,INPP5K,GPM6B,DSTN,GSN,LDB3,NISCH,K…
	GO: Biological Process	GO:0002181	cytoplasmic translation		1.281E-10	1.302E-6	2.604E-7	2.552E-6	48	173	EIF3D,EIF3H,EIF3J,EIF2S3,EIF4A2,EIF5,EIF3L,EIF3M,PABPC1,DPH5,EIF3K,RPL35,EIF3E,RPSA,RBM4,RPL3,RPL4,RPL6,RPL8,RPL10,RPL12,RPL15,RPL18,RPL18A,RPL26,RPL32,RPL35A,RPLP0,RPLP1,RPS2,RPS3,RPS4X,RPS5,RPS7,RPS9,RPS10,RPS11,RPS13,RPS15A,RPS16,RPS18,RPS19,RPS20,RPS21,RPS25,RPS26,CPEB3,CNBP
	GO: Biological Process	GO:0030029	actin filament-based process		4.323E-10	4.393E-6	7.322E-7	7.178E-6	163	975	ABL1,RHOJ,ACTB,ACTG1,ACTN3,ADORA1,TTC8,PIP5K1A,ALOX15,BIN1,SORBS2,CDC42BPA,ANK2,FGD2,SHROOM2,ARHGDIA,ARRB1,MCU,PHACTR4,BCL6,BST2,CDC42EP5,WASF1,CAPN1,BRSK2,CASP4,PSTPIP1,CBFB,CFL1,S1PR2,TRIP10,RHOU,TAOK2,MYOZ1,PICK1,GMFG,NOX4,CTSL,STARD8,ELMO1,DES,FCHSD2,VILL,ARHGAP25,DMD,ESPN,DPYSL3,HCN4,ARPC4,PLEK2,ABI2,EMP2,DTNBP1,F2RL1,PTK2B,FAT1,RAPGEF3,FES,SETD3,AGAP2,ARFGEF1,SPECC1,PDLIM5,INPP5K,GPM6B,DSTN…
	GO: Biological Process	GO:0042254	ribosome biogenesis		6.359E-10	6.462E-6	9.231E-7	9.050E-6	75	348	RBM10,CUL4B,BYSL,C1QBP,MALSU1,NOLC1,NOL11,RPS19BP1,NOC2L,DKC1,MTERF3,MRPS2,RCL1,MRTO4,NSA2,NIP7,EMG1,TRAF7,RPP30,SIRT7,RPUSD2,UTP14A,MAK16,RRP7A,RPL35,WDR36,EIF6,RPSA,YBEY,PA2G4,ABT1,PIN4,ERI3,EXOSC4,WDR55,NOP9,HEATR1,SRFBP1,ABCE1,NAT10,IMP3,RPL6,RPL10,RBFA,RPL26,RPL35A,TMA16,RPLP0,RPS2,RPS4X,RPS5,RPS7,RPS9,RPS10,RPS11,RPS13,RPS15A,RPS16,RPS19,RPS21,RPS25,DNTTIP2,CHD7,DIS3,WDR12,RIOK2,DDX28,RBM34…
	GO: Biological Process	GO:0007264	small GTPase-mediated signal transduction		3.138E-9	3.189E-5	3.986E-6	3.908E-5	103	554	RALGAPA1,ABL1,RHOJ,PLEKHG5,ADCYAP1R1,PLEKHG1,SRGAP1,BCAR3,DOCK6,CDC42BPA,FGD2,ARHGDIA,ARHGDIG,ARRB1,PHACTR4,BCL6,SYNGAP1,BNIP2,CDC42EP5,WASF1,ARHGEF25,KRIT1,RASGRP4,CFL1,RHOU,NGEF,RAPGEF2,DOCK4,ARHGAP24,STARD8,RAPGEF5,GIT2,ELMO1,ARHGAP25,DOK1,EDNRA,ABI2,LPAR6,FLOT1,EPHB2,F2RL1,RAPGEF3,RNF135,ARFGEF1,GRAP,RAPGEF6,RAB30,YWHAQ,RAPGEF4,RAPGEF1,NISCH,AKAP13,CADM4,GABARAP,DOCK7,KRAS,STMN1,LIMK1,ARHGAP2…
	GO: Biological Process	GO:0032970	regulation of actin filament-based process		1.694E-8	1.722E-4	1.904E-5	1.867E-4	88	464	ABL1,ACTG1,ADORA1,TTC8,ALOX15,BIN1,ANK2,SHROOM2,ARHGDIA,BST2,CDC42EP5,WASF1,CAPN1,CFL1,TAOK2,PICK1,GMFG,NOX4,CTSL,FCHSD2,VILL,HCN4,ARPC4,ABI2,F2RL1,PTK2B,RAPGEF3,FES,ARFGEF1,INPP5K,GPM6B,DSTN,GSN,KANK3,AKAP13,NCKAP1L,TWF2,SYNPO,SHANK3,RHPN2,SSH2,STMN1,ANKRD23,LIMK1,LRP1,MEF2C,C15orf62,FHOD1,NOTCH2,NRAP,PAM,PDE4B,PDE4D,PDGFA,PDGFRA,PDGFRB,PECAM1,PFN1,FBXL22,PIK3CA,PIK3R1,PRKCE,SIGLEC15,RASA1,ROCK1…
	GO: Biological Process	GO:0032956	regulation of actin cytoskeleton organization		1.874E-8	1.904E-4	1.904E-5	1.867E-4	80	409	ABL1,ACTG1,TTC8,ALOX15,BIN1,SHROOM2,ARHGDIA,BST2,CDC42EP5,WASF1,CAPN1,CFL1,TAOK2,PICK1,GMFG,NOX4,CTSL,FCHSD2,VILL,ARPC4,ABI2,F2RL1,PTK2B,RAPGEF3,FES,ARFGEF1,INPP5K,GPM6B,DSTN,GSN,KANK3,AKAP13,NCKAP1L,TWF2,SYNPO,SHANK3,RHPN2,SSH2,STMN1,ANKRD23,LIMK1,LRP1,MEF2C,C15orf62,FHOD1,NOTCH2,NRAP,PAM,PDGFA,PDGFRA,PDGFRB,PECAM1,PFN1,PIK3CA,PIK3R1,PRKCE,SIGLEC15,RASA1,ROCK1,FMN1,SDC4,CXCL12,FHOD3,ARHGEF15,SLC…
	GO: Biological Process	GO:0051345	positive regulation of hydrolase activity		5.514E-8	5.603E-4	4.930E-5	4.833E-4	114	666	RALGAPA1,ADCYAP1R1,AGER,PIP5K1A,BCAR3,DOCK6,RIC1,BIN1,C6orf89,APAF1,FAS,ARRB1,ATP2A3,MTMR9,BAD,BAK1,BAX,RGS9,BMP2,CASP1,CASP2,CD86,CD33,EVI5L,RASGRP4,NLRC4,NGEF,AIM2,PRKD2,TBC1D10B,RAPGEF2,CTSL,ARHGAP24,RAPGEF5,DAP,DAPK1,RABGAP1L,ARHGAP25,FAM162A,E2F1,EDNRA,ESCO2,BCAP31,EIF5,F2RL1,F3,PTK2B,NOD1,RAPGEF3,AGAP2,FLT1,FYN,RAPGEF6,PRELID1,GNAO1,GNAQ,GNAS,GNAT1,IL24,RAPGEF4,RAPGEF1,GRN,GSN,HIP1,PHB2,HTR…
	GO: Biological Process	GO:0002064	epithelial cell development		6.510E-8	6.615E-4	4.930E-5	4.833E-4	70	351	JAG1,MIB1,KMO,SLC4A5,ATRX,BAD,BMP4,KLF5,RILPL1,KRIT1,CDK6,S1PR2,RAPGEF2,DHPS,DMD,EDNRA,SIDT2,ABI2,F2RL1,FAT1,RAPGEF3,FOSL2,SPINT2,RAPGEF6,ARID4B,GATA2,GCK,SFN,RAPGEF1,FOXA1,HOXA5,IHH,IKBKB,LAMB2,LEPR,ZDHHC21,PPP1R12A,NOTCH2,NOTCH4,PAX6,PDE4D,PECAM1,PRKCE,CDKAL1,PTPRS,RAP2B,RARA,ANKRD55,CCDC88C,ROCK1,SDC1,FNDC3A,SMO,PALLD,SOX9,SIPA1L3,SRC,PLCB1,SRGAP2,TFAP2A,CLDN5,PARD3,TYRO3,VEGFA,WNT7B,XBP1,BCL1…
	GO: Biological Process	GO:0051336	regulation of hydrolase activity		6.610E-8	6.717E-4	4.930E-5	4.833E-4	174	1133	RALGAPA1,ABL1,ADCYAP1R1,TTC8,AGER,PIP5K1A,BCAR3,DOCK6,RIC1,BIN1,FGD2,C6orf89,APAF1,BIRC2,BIRC3,XIAP,BIRC5,FAS,ARRB1,SERPINC1,ATP2A3,MTMR9,BAD,BAK1,BAX,RGS9,BCL6,SYNGAP1,BMP2,CASP1,CASP2,AIP,CD86,CD33,CD44,EVI5L,RASGRP4,NLRC4,NGEF,AIM2,PRKD2,TBC1D10B,CSNK2A1,RAPGEF2,CTSB,PPP6R2,CTSL,HDAC9,ARHGAP24,RAPGEF5,DAP,DAPK1,BCL2L12,NUAK1,RABGAP1L,ARHGAP25,FAM162A,DPEP1,E2F1,UBXN1,EDNRA,ESCO2,BCAP31,EIF2S1,…
	GO: Biological Process	GO:0010171	body morphogenesis		6.820E-8	6.931E-4	4.930E-5	4.833E-4	26	80	JAG1,SMARCAL1,TIPARP,ATP6AP2,PLEKHA1,SPECC1,INVS,GNAS,TWIST2,IHH,MMP2,NOTCH2,PRICKLE1,PAX9,PDGFRA,FUZ,PHLDB1,STRA6,TBX1,TCF7L2,CLASP1,TFAP2A,TGFB3,CLDN5,CYP26B1,PHLDB2
	GO: Biological Process	GO:0042981	regulation of apoptotic process		7.798E-8	7.924E-4	4.930E-5	4.833E-4	272	1939	ABL1,RBM10,ACTB,ACTN3,TRRAP,ADORA1,AGER,ALDH2,FBXO32,BIN1,PTPMT1,ANK2,SLC25A4,SLC25A5,PIK3R3,APAF1,APBB2,BIRC2,BIRC3,XIAP,BIRC5,API5,FAS,ARAF,ARHGDIA,ARRB1,IRS2,CAPN12,ATP7A,AXL,BAD,BAK1,BAX,BCL2L2,BCL6,SYNGAP1,SOCS2,BMP2,BMP4,BMP7,BNIP2,TSPO,C1QBP,CAPN1,CASP1,CASP2,CASP4,KRIT1,CD44,CDK1,CDK11B,DLG5,CFL1,MPV17L,TRIP10,NLRC4,DSTYK,MAPK8IP1,PRKD2,EEF1E1,NOX4,CSNK2A1,RAPGEF2,CTSB,CTSL,CYP1B1,SLK,NOC…
	GO: Biological Process	GO:0045184	establishment of protein localization		7.876E-8	8.004E-4	4.930E-5	4.833E-4	279	1998	RAB19,SEH1L,TIMM23,TOMM5,ADORA1,TTC8,MIB1,NLGN2,ARRDC3,GOLGA7B,RIC1,PTPMT1,ANK2,BIRC5,CHCHD4,ARRB1,MCU,IRS2,VAMP8,STX11,BAD,RAB11A,BAX,BBS1,BCS1L,BMP4,GBP5,BSG,BTF3,TSPO,HERC2,CACNB1,CACNB3,HAP1,BRSK2,AIP,RILPL1,CCT6A,CD33,CD36,CD63,CDK1,RASSF9,NOLC1,CFL1,HMGN3,RHOU,TAOK2,RAB28,PEX16,COG4,PICK1,MPC2,RPH3AL,NPEPPS,PDIA4,RSAD2,ISG15,IQCB1,SNX17,SPCS2,DCTN1,DDX5,FCHSD2,TECPR2,RABGAP1L,DKC1,NR1H4,ATG…
	GO: Biological Process	GO:0043067	regulation of programmed cell death		8.247E-8	8.381E-4	4.930E-5	4.833E-4	279	1999	ABL1,RBM10,ACTB,ACTN3,TRRAP,ADORA1,AGER,ALDH2,FBXO32,BIN1,PTPMT1,ANK2,SLC25A4,SLC25A5,PIK3R3,APAF1,APBB2,BIRC2,BIRC3,XIAP,BIRC5,API5,FAS,ARAF,ARHGDIA,ARRB1,IRS2,CAPN12,ATP7A,AXL,BAD,BAK1,BAX,BCL2L2,BCL6,SYNGAP1,SOCS2,BMP2,BMP4,BMP7,BNIP2,GBP4,GBP5,TSPO,C1QBP,CAPN1,CASP1,CASP2,CASP4,KRIT1,CD44,CDK1,CDK11B,DLG5,CFL1,MPV17L,TRIP10,NLRC4,DSTYK,MAPK8IP1,PRKD2,EEF1E1,NOX4,CSNK2A1,RAPGEF2,CTSB,CTSL,CYP1…
	GO: Biological Process	GO:0097435	supramolecular fiber organization		1.010E-7	1.027E-3	5.635E-5	5.525E-4	158	1013	ABL1,ACTG1,DYSF,TTC8,ALOX15,BIN1,SORBS2,XIAP,BIRC5,SHROOM2,NCKAP5L,ARRB1,MCU,ATP7A,RAB11A,BAX,CDC42EP5,WASF1,CAPN1,CASP4,PSTPIP1,CBFB,CD36,CFL1,MYOZ1,PICK1,COL5A1,GMFG,NOX4,COL5A3,GDA,PDE4DIP,ADAMTS14,CYP1B1,SLK,DCTN1,ELMO1,DES,FCHSD2,VILL,ARHGAP25,DMD,ESPN,DPYSL3,ARPC4,ABI2,EMP2,F2RL1,PTK2B,FAT1,RAPGEF3,FES,ARFGEF1,FUS,INPP5K,TUBGCP4,YWHAQ,GOLGA2,DSTN,KATNA1,GSN,LDB3,KANK3,AKAP13,NCKAP1L,HIP1,B4…
	GO: Biological Process	GO:0031175	neuron projection development		1.092E-7	1.110E-3	5.635E-5	5.525E-4	209	1424	ABL1,ACTB,GPRIN1,ADCY6,PLEKHH1,TTC8,AGER,NLGN2,CUL4B,APBB2,CPNE5,FAS,AREG,SCARF1,NUMB,RERE,ATP7A,RAB11A,BBS1,SYNGAP1,BMP4,BMP7,DST,BSG,TSPO,HERC1,WASF1,HAP1,CAPN1,BRSK2,ARHGEF25,CD44,VAPA,NOLC1,DLG5,CFL1,NREP,TRIP11,B4GALT5,TAOK2,TMEM59L,NGEF,ATXN10,COL6A2,CRMP1,ITSN2,CTNND2,RAPGEF2,BOC,TOX,PHGDH,DHFR,DMD,NYAP1,DYNC1I2,DPYSL3,ASCC1,EDNRA,EEF1A1,SGK2,FRY,OPTN,EFNB1,CELSR3,ABI2,MARK2,FLOT1,EPHB2,ER…
	GO: Biological Process	GO:0042274	ribosomal small subunit biogenesis		1.109E-7	1.127E-3	5.635E-5	5.525E-4	32	114	BYSL,NOL11,RPS19BP1,RCL1,EMG1,RRP7A,WDR36,RPSA,ABT1,NOP9,HEATR1,SRFBP1,NAT10,IMP3,RPS2,RPS4X,RPS5,RPS7,RPS9,RPS10,RPS11,RPS13,RPS15A,RPS16,RPS19,RPS21,RPS25,DNTTIP2,RIOK2,RRS1,PNO1,KRI1
	GO: Biological Process	GO:0002262	myeloid cell homeostasis		1.220E-7	1.240E-3	5.904E-5	5.788E-4	66	329	ALAS1,SLC25A5,NUMB,AXL,BAK1,BAX,BCL6,BMP4,TSPO,CD44,CDK6,CEBPG,NCOR1,ISG15,FAM210B,HDAC9,MELK,DDX46,DNASE2,MECOM,KLF3,TMEM14C,GATA2,RBPMS,RPL35,NCKAP1L,CFH,HOXA5,HOXB6,PRMT1,SMIM1,JAK2,KIT,SFXN1,MB,KMT2A,PDE4B,MAPK11,TET2,CDC73,RHD,RPL18,UBA5,RPL35A,RPLP1,RPS3,RPS9,RPS15A,RPS19,CHD7,SLC4A1,SLC15A4,ACIN1,KDM1A,SOD2,KMT2E,STAT3,STAT5B,CDAN1,PLCB1,ADAM17,TCEA1,BRD1,VEGFA,VHL,GBP6
	GO: Biological Process	GO:0030097	hemopoiesis		1.309E-7	1.330E-3	6.046E-5	5.928E-4	222	1534	ABL1,ACTB,ZNF608,AGER,JAG1,MIB1,ALAS1,SLC25A5,PIK3R3,FAS,LY6D,ARRB1,NUMB,ATP7A,AXL,BAD,BAK1,BAX,BCL6,BMP2,BMP4,TSPO,RUNX1,CBFA2T3,SLC7A7,CBFB,CD86,CD44,IL1RL1,CDK6,MTA2,RASGRP4,CEBPE,CEBPG,CD83,ADGRG3,SMARCAL1,BATF2,SOX13,TIPARP,NCOR1,ZBTB46,RSAD2,ISG15,FAM210B,SOCS5,CTSL,HDAC9,TOX,MELK,DDX46,RABGAP1L,DKC1,DNASE2,DPP4,ESCO2,ING4,ERCC1,FSTL3,STAG1,MECOM,KLF3,F2RL1,USP44,PTK2B,FBN1,FES,FLT1,FLT3,TM…
	GO: Biological Process	GO:0007015	actin filament organization		1.600E-7	1.626E-3	7.070E-5	6.931E-4	93	523	ABL1,ACTG1,TTC8,ALOX15,BIN1,SORBS2,SHROOM2,ARRB1,MCU,CDC42EP5,WASF1,CAPN1,CASP4,PSTPIP1,CFL1,PICK1,GMFG,NOX4,ELMO1,FCHSD2,VILL,ARHGAP25,DMD,ESPN,DPYSL3,ARPC4,ABI2,EMP2,F2RL1,PTK2B,FAT1,RAPGEF3,ARFGEF1,INPP5K,DSTN,GSN,KANK3,NCKAP1L,HIP1,TWF2,SYNPO,SHANK3,SHROOM1,RHPN2,SSH2,JAK2,STMN1,LIMK1,C15orf62,MYO1B,FHOD1,MYO1D,MYO5B,PPP1R12A,PPP1R12B,NRAP,PECAM1,WIPF3,PFN1,PIK3CA,PIK3R1,SH3KBP1,PRKCE,PRPS1,R…
	GO: Biological Process	GO:0046907	intracellular transport		1.673E-7	1.701E-3	7.086E-5	6.947E-4	258	1838	RAB19,SEH1L,RBM10,TIMM23,TOMM5,GRAMD1B,ADORA1,TTC8,GOLGA7B,RIC1,BIN1,CDC42BPA,SLC25A4,SLC25A5,CHCHD4,STX11,ATP2A3,BAD,RAB11A,BAK1,BAX,BBS1,BCL2L2,BCS1L,BMP4,DST,GBP5,TSPO,HERC2,BSN,WASF1,CACNB1,CACNB3,HAP1,BRSK2,AIP,RILPL1,CD36,CD63,CDK1,RASSF9,VAPA,NOLC1,CFL1,MPV17L,TRIP11,RHOU,TAOK2,RAB28,PEX16,PICK1,RPH3AL,NPEPPS,TMEM87A,TBC1D10B,UPF2,ISG15,ITSN2,LDLRAP1,SNX17,SPCS2,YTHDC1,DCTN1,DDX5,ZC3H11A,O…
	GO: Biological Process	GO:0015031	protein transport		2.000E-7	2.033E-3	7.787E-5	7.634E-4	261	1867	RAB19,SEH1L,TIMM23,TOMM5,ADORA1,TTC8,MIB1,NLGN2,ARRDC3,GOLGA7B,RIC1,PTPMT1,ANK2,BIRC5,CHCHD4,ARRB1,MCU,IRS2,VAMP8,STX11,BAD,RAB11A,BAX,BBS1,BCS1L,BMP4,GBP5,BSG,BTF3,TSPO,HERC2,CACNB1,CACNB3,HAP1,BRSK2,AIP,RILPL1,CD33,CD36,CD63,CDK1,RASSF9,NOLC1,CFL1,HMGN3,RHOU,TAOK2,RAB28,PEX16,COG4,PICK1,MPC2,RPH3AL,NPEPPS,PDIA4,RSAD2,ISG15,IQCB1,SNX17,SPCS2,DCTN1,DDX5,FCHSD2,TECPR2,RABGAP1L,NR1H4,ATG10,DERL2,SN…
	GO: Biological Process	GO:0034101	erythrocyte homeostasis		2.086E-7	2.120E-3	7.787E-5	7.634E-4	56	266	ALAS1,SLC25A5,NUMB,AXL,BCL6,BMP4,TSPO,CDK6,CEBPG,NCOR1,ISG15,FAM210B,HDAC9,MELK,DDX46,DNASE2,KLF3,TMEM14C,GATA2,RBPMS,RPL35,NCKAP1L,HOXA5,HOXB6,PRMT1,SMIM1,JAK2,KIT,SFXN1,MB,KMT2A,MAPK11,TET2,CDC73,RHD,RPL18,UBA5,RPL35A,RPLP1,RPS3,RPS9,RPS15A,RPS19,CHD7,SLC4A1,ACIN1,KDM1A,KMT2E,STAT3,STAT5B,CDAN1,PLCB1,TCEA1,BRD1,VEGFA,VHL
	GO: Biological Process	GO:0051493	regulation of cytoskeleton organization		2.105E-7	2.139E-3	7.787E-5	7.634E-4	105	615	ABL1,ACTG1,DYSF,TTC8,ALOX15,BIN1,SHROOM2,ARHGDIA,BST2,CDC42EP5,WASF1,CAPN1,CFL1,TAOK2,PICK1,GMFG,NOX4,GDA,PDE4DIP,SENP6,CTSL,DCTN1,FCHSD2,VILL,ESPN,ARPC4,ABI2,MARK2,F2RL1,PTK2B,RAPGEF3,FES,ARFGEF1,EML3,INPP5K,YWHAQ,GPM6B,DSTN,GSN,KANK3,AKAP13,NCKAP1L,TWF2,SYNPO,SHANK3,RHPN2,SSH2,CCSAP,STMN1,ANKRD23,LIMK1,LRP1,MAPT,MEF2C,MID1,C15orf62,MAPK15,FHOD1,NOTCH2,NRAP,PAM,PDGFA,PDGFRA,PDGFRB,PECAM1,PFN1,PI…
	GO: Biological Process	GO:0030218	erythrocyte differentiation		2.146E-7	2.180E-3	7.787E-5	7.634E-4	54	253	ALAS1,SLC25A5,NUMB,BCL6,BMP4,TSPO,CDK6,CEBPG,NCOR1,ISG15,FAM210B,HDAC9,MELK,DDX46,DNASE2,KLF3,TMEM14C,GATA2,RBPMS,RPL35,NCKAP1L,HOXA5,PRMT1,SMIM1,JAK2,KIT,SFXN1,MB,KMT2A,MAPK11,TET2,CDC73,RHD,RPL18,UBA5,RPL35A,RPLP1,RPS3,RPS9,RPS15A,RPS19,CHD7,SLC4A1,ACIN1,KDM1A,KMT2E,STAT3,STAT5B,CDAN1,PLCB1,TCEA1,BRD1,VEGFA,VHL
	GO: Biological Process	GO:1902680	positive regulation of RNA biosynthetic process		3.567E-7	3.625E-3	1.250E-4	1.225E-3	264	1905	NRIP1,ABL1,ACTB,TRRAP,JAG1,EBF4,MED30,APBB2,BIRC2,ARRB1,RERE,ATRX,BNC1,BMP2,BMP4,BMP7,KLF5,MBD2,FOXK1,BAZ1B,AIP,RUNX1,CBFB,LDB2,CCNT2,CD86,MTA2,NOLC1,CEBPE,CEBPG,TRIP11,HMGN3,PRKD2,TBX4,ZNF521,NOL11,ATF6B,CREB5,CHURC1,GMEB2,DDX5,BCL2L12,NR1H4,DMTF1,MED6,MED31,E2F1,E2F2,HEYL,CEBPZ,EIF5A,CHCHD2,ING4,ELF1,ELF3,ZKSCAN4,ERCC1,PHF20,FSTL3,MECOM,SCAND1,F2RL1,PCBD2,BPTF,RAPGEF3,NLRC5,MCRS1,SETD3,PRRX2,AG…
	GO: Biological Process	GO:0045893	positive regulation of DNA-templated transcription		3.975E-7	4.040E-3	1.347E-4	1.320E-3	263	1899	NRIP1,ABL1,ACTB,TRRAP,JAG1,EBF4,MED30,APBB2,BIRC2,ARRB1,RERE,ATRX,BNC1,BMP2,BMP4,BMP7,KLF5,MBD2,FOXK1,BAZ1B,AIP,RUNX1,CBFB,LDB2,CCNT2,CD86,MTA2,NOLC1,CEBPE,CEBPG,TRIP11,HMGN3,PRKD2,TBX4,ZNF521,NOL11,ATF6B,CREB5,CHURC1,GMEB2,DDX5,BCL2L12,NR1H4,DMTF1,MED6,MED31,E2F1,E2F2,HEYL,CEBPZ,EIF5A,CHCHD2,ING4,ELF1,ELF3,ZKSCAN4,ERCC1,PHF20,FSTL3,MECOM,SCAND1,F2RL1,PCBD2,BPTF,RAPGEF3,NLRC5,MCRS1,SETD3,PRRX2,AG…
	GO: Biological Process	GO:0110053	regulation of actin filament organization		4.541E-7	4.615E-3	1.489E-4	1.459E-3	61	306	ABL1,ACTG1,TTC8,ALOX15,BIN1,SHROOM2,CDC42EP5,WASF1,CAPN1,CFL1,PICK1,GMFG,NOX4,FCHSD2,VILL,ARPC4,ABI2,F2RL1,PTK2B,RAPGEF3,ARFGEF1,INPP5K,DSTN,GSN,KANK3,NCKAP1L,TWF2,SYNPO,SHANK3,RHPN2,SSH2,STMN1,LIMK1,C15orf62,FHOD1,PECAM1,PFN1,PIK3CA,PIK3R1,PRKCE,RASA1,ROCK1,FMN1,SDC4,CXCL12,FHOD3,ARHGEF15,SLC9A1,LIMCH1,BRK1,SPTBN1,SVIL,CLASP1,TGFB3,SH3PXD2B,TMSB4X,CDC42EP4,SH3BP1,TSC1,ARHGEF5,PHLDB2
	GO: Biological Process	GO:1902903	regulation of supramolecular fiber organization		5.089E-7	5.172E-3	1.616E-4	1.584E-3	80	441	ABL1,ACTG1,DYSF,TTC8,ALOX15,BIN1,SHROOM2,CDC42EP5,WASF1,CAPN1,CFL1,PICK1,GMFG,NOX4,GDA,PDE4DIP,DCTN1,FCHSD2,VILL,ARPC4,ABI2,F2RL1,PTK2B,RAPGEF3,FES,ARFGEF1,INPP5K,YWHAQ,DSTN,GSN,KANK3,AKAP13,NCKAP1L,TWF2,SYNPO,SHANK3,RHPN2,SSH2,STMN1,ANKRD23,LIMK1,MAPT,MEF2C,MID1,C15orf62,FHOD1,NRAP,PECAM1,PFN1,PIK3CA,PIK3R1,PRKCE,RASA1,COLGALT1,ROCK1,RPS3,CLIP1,ATXN7,FMN1,SDC4,CXCL12,FHOD3,ARHGEF15,SLC9A1,LIMCH1…
	GO: Biological Process	GO:0048666	neuron development		6.392E-7	6.495E-3	1.968E-4	1.930E-3	237	1691	ABL1,ACTB,GPRIN1,TRRAP,ADCY6,PLEKHH1,TTC8,AGER,JAG1,MIB1,NLGN2,CUL4B,APBB2,CPNE5,FAS,AREG,SCARF1,NUMB,RERE,ATP7A,RAB11A,BBS1,SYNGAP1,BMP4,BMP7,DST,BSG,TSPO,HERC1,WASF1,HAP1,CAPN1,BRSK2,RUNX1,ARHGEF25,CD44,VAPA,NOLC1,DLG5,CFL1,S1PR2,NREP,TRIP11,B4GALT5,TAOK2,TMEM59L,NGEF,ATXN10,SCLT1,PICK1,COL6A2,CRMP1,ITSN2,CTNND2,RAPGEF2,BOC,TOX,PHGDH,DHFR,DMD,NYAP1,DYNC1I2,DPYSL3,SLC26A2,ASCC1,EDNRA,EEF1A1,SGK2…
	GO: Biological Process	GO:0140236	translation at presynapse		7.134E-7	7.250E-3	2.132E-4	2.090E-3	19	53	RPL35,RPL4,RPL6,RPL8,RPL10,RPL12,RPL15,RPL18,RPL26,RPL32,RPL35A,RPLP0,RPS5,RPS10,RPS11,RPS13,RPS15A,RPS16,RPS26
	GO: Biological Process	GO:0072359	circulatory system development		7.892E-7	8.020E-3	2.291E-4	2.246E-3	270	1974	ABL1,TSPAN18,RHOJ,RBM10,ACTG1,DYSF,PLEKHG5,PLEKHH1,TBC1D32,TTC8,OTULIN,JAG1,MIB1,FBXO32,SORBS2,ANK2,SLC25A4,ANXA3,PIK3R3,RNF213,XIAP,BIRC5,EIF3H,ATP7A,RAB11A,ADGRB2,BAK1,BAX,BMP2,BMP4,BMP7,BSG,KLF5,MBD2,RUNX1,LDB2,KRIT1,CCNB1,CD36,CDK1,RASGRP4,CFL1,S1PR2,TRIP11,TRIP10,RHOU,COL5A1,PRKD2,TBX4,SMARCAL1,GMFG,NRG2,NOX4,TIPARP,C2CD3,CCM2L,ANKRD17,RAPGEF2,HDAC9,CYP1B1,ARHGAP24,SNX17,RB1CC1,ELMO1,NSDHL,D…
	GO: Biological Process	GO:0043085	positive regulation of catalytic activity		8.700E-7	8.841E-3	2.456E-4	2.408E-3	191	1316	RALGAPA1,ABL1,ADCY3,ADCY7,ADCYAP1R1,ADORA1,AGER,PIP5K1A,ARRDC3,BCAR3,DOCK6,RIC1,BIN1,FGD2,C6orf89,APAF1,FAS,CDC14B,AREG,ARRB1,PHACTR4,ATP2A3,MTMR9,ATP7A,AXL,BAD,BAK1,BAX,RGS9,BMP2,CASP1,CASP2,CCNB1,CD86,CD33,CD44,EVI5L,RASGRP4,NLRC4,TAOK2,DSTYK,NGEF,AIM2,PRKD2,NOX4,TBC1D10B,RAPGEF2,CTSL,ARHGAP24,RAPGEF5,DAP,DAPK1,RABGAP1L,DHFR,DKC1,ARHGAP25,FAM162A,E2F1,EDNRA,ESCO2,BCAP31,ABI2,EIF5,MARK2,EMP2,EPH…
	GO: Biological Process	GO:0043281	regulation of cysteine-type endopeptidase activity involved in apoptotic process		9.367E-7	9.518E-3	2.463E-4	2.415E-3	52	251	APAF1,XIAP,BIRC5,FAS,ARRB1,ATP2A3,BAD,BAK1,BAX,CASP1,CASP2,CD44,NLRC4,CSNK2A1,DAP,DAPK1,BCL2L12,FAM162A,DPEP1,E2F1,ESCO2,BCAP31,F3,NOD1,TRIAP1,SFN,IL24,GSN,HGF,HIP1,JAK2,LGALS9,MAPT,MAP3K5,ACER2,NGF,PMAIP1,PML,POR,PPARG,MAP2K5,RPS3,RPS6KA1,FNIP1,RNF34,NLRP1,CASP12,SRC,TFAP4,VEGFA,WNT9A,NLRP3
	GO: Biological Process	GO:0006259	DNA metabolic process		9.486E-7	9.639E-3	2.463E-4	2.415E-3	175	1187	ABL1,ACTB,TRRAP,PARP4,BCAR3,RAD54L,CUL4B,ANXA3,UVSSA,APAF1,CDC14B,CHCHD4,ATRX,BAX,BCL6,BPHL,TIMELESS,HERC2,SPOCD1,MBD2,TOP3B,CCT6A,CCNE2,CDK1,MTA2,CEBPG,TRIP13,TRIP12,INIP,LONP1,CIZ1,PICK1,PRKD2,IFFO1,SMARCAL1,NOX4,MARF1,ANKRD17,HDAC9,CYP1B1,TOX,DDX1,DKC1,EXOG,DNASE2,DUT,ASCC1,ESCO2,ING4,ENDOG,ERCC1,EREG,ERCC3,RNF168,MND1,USP44,PTK2B,FANCB,MCRS1,FH,POLK,GINS4,CCT2,NUDT16L1,VPS54,SIRT7,DNAJC2,TAF6…
	GO: Biological Process	GO:0010639	negative regulation of organelle organization		9.574E-7	9.729E-3	2.463E-4	2.415E-3	77	426	SPC25,DYSF,ODF2L,SLC25A4,SLC25A5,BIRC5,SHROOM2,ATRX,BAK1,BCL2L2,BMP4,BMP7,TSPO,CAPN1,BAZ1B,CCNB1,EVI5L,CFL1,MPV17L,TRIP13,PICK1,GMFG,MAD2L1BP,VILL,ESPN,ERCC1,USP44,MCRS1,VAT1,TCHP,TRIAP1,ARFGEF1,FXN,GHITM,PRELID1,INPP5K,YWHAQ,GSN,KANK3,H3-3A,HGF,TWF2,SHANK3,RHPN2,SSH2,STMN1,LIMK2,MAP4,MAPT,MID1,TMEM14A,PECAM1,PFN1,SLX1B,PIK3CA,PIK3R1,XRN1,PLK1,PML,PPARG,CDCA8,NAT10,TMEM39A,ATXN7,FHOD3,TNKS2,SPTBN…
	GO: Biological Process	GO:0140241	translation at synapse		9.938E-7	1.010E-2	2.463E-4	2.415E-3	19	54	RPL35,RPL4,RPL6,RPL8,RPL10,RPL12,RPL15,RPL18,RPL26,RPL32,RPL35A,RPLP0,RPS5,RPS10,RPS11,RPS13,RPS15A,RPS16,RPS26
	GO: Biological Process	GO:0140242	translation at postsynapse		9.938E-7	1.010E-2	2.463E-4	2.415E-3	19	54	RPL35,RPL4,RPL6,RPL8,RPL10,RPL12,RPL15,RPL18,RPL26,RPL32,RPL35A,RPLP0,RPS5,RPS10,RPS11,RPS13,RPS15A,RPS16,RPS26
	GO: Biological Process	GO:0016072	rRNA metabolic process		1.055E-6	1.072E-2	2.553E-4	2.503E-3	56	279	BYSL,TAF1B,NOLC1,DIS3L,NOL11,DKC1,RCL1,MRTO4,ERCC3,NSA2,EMG1,RPP30,SIRT7,RPUSD2,UTP14A,MAK16,RRP7A,BRF1,RPL35,WDR36,EIF6,MAPT,PELO,YBEY,PA2G4,ABT1,PIN4,ERI3,XRN1,EXOSC4,WDR55,NOP9,HEATR1,SRFBP1,NAT10,IMP3,RBFA,RPL26,RPL35A,RPS7,RPS16,RPS19,RPS21,RPS25,CHD7,DIS3,WDR12,RIOK2,RBM34,RRS1,TCOF1,TOP1,METTL15,KRI1,EXOSC5,REXO4
	GO: Biological Process	GO:0044093	positive regulation of molecular function		1.146E-6	1.165E-2	2.709E-4	2.656E-3	247	1788	RALGAPA1,ABL1,ADCY3,ADCY7,ADCYAP1R1,ADORA1,AGER,PIP5K1A,ARRDC3,BCAR3,DOCK6,RIC1,BIN1,ANK2,SLC25A4,FGD2,C6orf89,ANXA3,APAF1,FAS,CDC14B,AREG,ARRB1,PHACTR4,EIF3D,ATP2A3,MTMR9,ATP7A,AXL,BAD,BAK1,BAX,RGS9,BMP2,BMP4,MBD2,CACNB3,HAP1,CASP1,CASP2,KRIT1,CCNB1,CD86,CD33,CD36,CD44,EVI5L,RASGRP4,CEBPG,CFL1,HMGN3,NLRC4,TAOK2,DSTYK,NGEF,AIM2,PRKD2,NOX4,TBC1D10B,IKBKE,RAPGEF2,CTSL,ARHGAP24,RAPGEF5,DAP,DAPK1,RAB…
	GO: Biological Process	GO:0060341	regulation of cellular localization		1.300E-6	1.321E-2	3.002E-4	2.943E-3	182	1250	RBM10,ACTB,ADCYAP1R1,TTC8,NLGN2,SORBS2,PTPMT1,BIRC5,ARHGDIA,ARHGDIG,CHCHD4,ARRB1,MCU,NUMB,IRS2,VAMP8,LRRC15,BAD,RAB11A,BAK1,BAX,BMP4,BSG,BTF3,BYSL,CACNB3,HAP1,BRSK2,CCT6A,CCNE2,CD33,CD36,CDK1,NOLC1,CFL1,HMGN3,RHOU,PICK1,MPC2,RPH3AL,NPEPPS,RSAD2,CSNK2A1,LDLRAP1,RSL1D1,DCTN1,DES,RABGAP1L,DKC1,NR1H4,PCSK9,DERL2,EDNRA,SIDT2,BCAP31,LATS2,CELSR3,TRAPPC12,STOM,EPHB2,ZDHHC2,EPS15,RNF168,F2RL1,ABCA7,ACSL3…
	GO: Biological Process	GO:0048872	homeostasis of number of cells		1.587E-6	1.613E-2	3.584E-4	3.513E-3	93	550	ABL1,ALAS1,GPRASP2,SLC25A5,XIAP,FAS,NUMB,AXL,BAK1,BAX,BCL6,BMP4,TSPO,CD44,TNFRSF13C,CDK6,CEBPG,CCR4,AIM2,NCOR1,ISG15,FAM210B,HDAC9,MELK,DDX46,DNASE2,MECOM,KLF3,FH,FLT3,TMEM14C,SIVA1,VPS54,ILDR2,GATA2,RBPMS,RPL35,NCKAP1L,CFH,HOXA5,HOXB6,PRMT1,IKBKB,SMIM1,JAK2,JAK3,KIT,KRAS,LGALS9,SFXN1,LMO1,MB,MEF2C,KMT2A,IL20RB,NFIX,PDE4B,PMAIP1,MAPK11,TET2,CDC73,RHD,RPL18,UBA5,RPL35A,RPLP1,RPS3,RPS9,RPS15A,RPS19…
	GO: Biological Process	GO:0006091	generation of precursor metabolites and energy		1.718E-6	1.746E-2	3.795E-4	3.721E-3	89	521	ACAT1,ACTN3,ALDH2,SLC25A4,GADD45GIP1,CHCHD4,IRS2,ATP7A,BAX,CBFA2T3,CCNB1,CD36,COX7A2L,CDK1,PGLS,COX6A1,COX6B1,COX7A2,NOX4,H6PD,RB1CC1,PHGDH,DLD,XYLB,DERA,SLC25A13,CHCHD2,ETFB,KGD4,FDXR,PRKAG2,FH,DNAJC30,VPS54,FXN,GHITM,PRELID1,INPP5K,GBE1,GCK,GNAS,TREX1,PHB2,IDH3A,INSR,LEPR,LOXL2,SDHAF4,MDH2,NDUFA1,NDUFA2,NDUFA7,NDUFA8,NDUFA9,NDUFB2,NDUFB4,NDUFS3,ALDH1L2,NQO2,UQCR10,PGAM1,PHKA1,PHKG2,PIK3CA,NDUFB…
	GO: Biological Process	GO:0048762	mesenchymal cell differentiation		2.607E-6	2.649E-2	5.637E-4	5.526E-3	70	386	AMER1,TTC8,AGER,JAG1,PHACTR4,BMP2,BMP4,BMP7,NOLC1,DLG5,CFL1,TRIP10,NRG2,DDX5,EDNRA,HEYL,EFNB1,EMP2,ERBB3,SEMA3A,OLFM1,SEMA4F,SEMA4B,DISC1,GDNF,HGF,FOXA1,HES1,HSBP1,LOXL2,SMAD2,MEF2C,NFATC1,NOTCH4,PRICKLE1,OCRL,PAX6,PDGFA,PDGFRA,PDGFRB,PPARD,IL17RD,ROCK1,RPS7,SPRED3,SEMA6D,FUZ,CHD7,WDR11,SP6,SMO,SOX9,STAT3,PHLDB1,TBX1,TCF7L2,CLASP1,TCOF1,TFAP2A,TGFB3,TIAM1,HEY1,PARD3,NRARP,VEGFA,FBXL17,CNBP,VANGL2…
	GO: Biological Process	GO:0043066	negative regulation of apoptotic process		3.318E-6	3.371E-2	7.023E-4	6.886E-3	171	1178	ABL1,ADORA1,ALDH2,SLC25A4,SLC25A5,PIK3R3,APBB2,BIRC2,BIRC3,XIAP,BIRC5,API5,FAS,ARAF,ARHGDIA,ARRB1,IRS2,CAPN12,ATP7A,AXL,BAD,BAK1,BAX,BCL2L2,BCL6,SYNGAP1,SOCS2,BMP4,BMP7,BNIP2,CASP2,KRIT1,CD44,CDK1,CDK11B,CFL1,MPV17L,TRIP10,DSTYK,MAPK8IP1,CSNK2A1,NOC2L,DAPK1,RB1CC1,BCL2L12,NR1H4,DPEP1,EDNRA,OPTN,ANGPTL4,EIF5A,ERBB3,PTK2B,RAPGEF3,AGAP2,TRIAP1,VPS54,FXN,IVNS1ABP,EXOC5,FANK1,GHITM,PTRH2,LYPD3,FYN,PRE…
	GO: Biological Process	GO:0060323	head morphogenesis		3.408E-6	3.463E-2	7.068E-4	6.929E-3	19	58	JAG1,TIPARP,ATP6AP2,PLEKHA1,SPECC1,TWIST2,IHH,MMP2,NOTCH2,PRICKLE1,PAX9,PDGFRA,STRA6,TBX1,TCF7L2,TFAP2A,TGFB3,CLDN5,CYP26B1
	GO: Biological Process	GO:0001944	vasculature development		3.683E-6	3.742E-2	7.485E-4	7.338E-3	180	1254	ABL1,TSPAN18,RHOJ,ACTG1,DYSF,PLEKHG5,PLEKHH1,OTULIN,JAG1,MIB1,ANXA3,PIK3R3,RNF213,XIAP,BIRC5,EIF3H,ATP7A,RAB11A,ADGRB2,BAK1,BAX,BMP4,BMP7,BSG,KLF5,RUNX1,LDB2,KRIT1,CD36,RASGRP4,S1PR2,COL5A1,PRKD2,TBX4,SMARCAL1,GMFG,TIPARP,ANKRD17,RAPGEF2,HDAC9,CYP1B1,ARHGAP24,SNX17,ELMO1,NSDHL,E2F2,EDNRA,LPAR6,ANGPTL4,EGFL7,EMP2,EPHB2,EREG,STAG1,EMILIN2,HSPA12B,F3,WARS2,SEMA3A,PTK2B,RAPGEF3,SEC24B,PRRX2,AGAP2,STK…
	GO: Biological Process	GO:0030099	myeloid cell differentiation		3.798E-6	3.859E-2	7.567E-4	7.418E-3	110	692	JAG1,ALAS1,SLC25A5,FAS,NUMB,BCL6,BMP2,BMP4,TSPO,RUNX1,CBFA2T3,SLC7A7,CBFB,IL1RL1,CDK6,RASGRP4,CEBPE,CEBPG,BATF2,NCOR1,ZBTB46,ISG15,FAM210B,HDAC9,MELK,DDX46,RABGAP1L,DNASE2,FSTL3,KLF3,F2RL1,PTK2B,FBN1,FES,FLT3,TMEM14C,VPS54,GATA2,PRDX3,GNAS,RBPMS,TWIST2,BRF1,RPL35,NCKAP1L,HOXA5,PRMT1,SMIM1,EIF6,JAK2,KIT,LGALS9,SFXN1,LTBR,SMAD1,MB,MEF2C,KMT2A,NFATC1,NFIX,NME1,NME2,NOTCH2,NPC1,PBX1,PDE1B,PIK3R1,PLCG…
	GO: Biological Process	GO:0035507	regulation of myosin-light-chain-phosphatase activity		3.889E-6	3.952E-2	7.601E-4	7.451E-3	7	9	NUAK1,NCKAP1L,IKBKB,PPP1R12A,PPP1R12B,ROCK1,MPRIP
	GO: Biological Process	GO:2000116	regulation of cysteine-type endopeptidase activity		4.122E-6	4.189E-2	7.903E-4	7.748E-3	56	291	APAF1,BIRC2,BIRC3,XIAP,BIRC5,FAS,ARRB1,ATP2A3,BAD,BAK1,BAX,CASP1,CASP2,CD44,NLRC4,AIM2,CSNK2A1,DAP,DAPK1,BCL2L12,FAM162A,DPEP1,E2F1,ESCO2,BCAP31,F3,NOD1,TRIAP1,FYN,SFN,IL24,GSN,HGF,HIP1,JAK2,LGALS9,MAPT,MAP3K5,ACER2,NGF,PMAIP1,PML,POR,PPARG,MAP2K5,RPS3,RPS6KA1,FNIP1,RNF34,NLRP1,CASP12,SRC,TFAP4,VEGFA,WNT9A,NLRP3
	GO: Biological Process	GO:0000902	cell morphogenesis		4.204E-6	4.272E-2	7.912E-4	7.756E-3	192	1356	ABL1,RHOJ,ACTB,PLEKHH1,TTC8,FGD2,APBB2,CPNE5,SHROOM2,ARHGDIA,ARRB1,NUMB,RERE,ATP7A,BBS1,BCL6,SYNGAP1,BMP7,DST,BSG,CDC42EP5,WASF1,CAPN1,BRSK2,RILPL1,RUNX1,ARHGEF25,KRIT1,CD44,NOLC1,CFL1,RHOU,B4GALT5,TAOK2,TMEM59L,NGEF,COL6A2,NOX4,CRMP1,ITSN2,CTNND2,RAPGEF2,BOC,GIT2,DMD,NYAP1,ESPN,DPYSL3,ASCC1,EDNRA,SGK2,FRY,SIDT2,OPTN,EFNB1,LATS2,CELSR3,ABI2,MARK2,FLOT1,EPHB2,ERBB3,DTNBP1,SEMA3A,PTK2B,FAT1,HMCN2,S…
	GO: Biological Process	GO:0043069	negative regulation of programmed cell death		4.537E-6	4.610E-2	8.340E-4	8.176E-3	175	1217	ABL1,ADORA1,ALDH2,SLC25A4,SLC25A5,PIK3R3,APBB2,BIRC2,BIRC3,XIAP,BIRC5,API5,FAS,ARAF,ARHGDIA,ARRB1,IRS2,CAPN12,ATP7A,AXL,BAD,BAK1,BAX,BCL2L2,BCL6,SYNGAP1,SOCS2,BMP4,BMP7,BNIP2,CASP2,KRIT1,CD44,CDK1,CDK11B,CFL1,MPV17L,TRIP10,DSTYK,MAPK8IP1,CSNK2A1,NOC2L,DAPK1,RB1CC1,BCL2L12,NR1H4,DPEP1,EDNRA,OPTN,ANGPTL4,EIF5A,ERBB3,MECOM,PTK2B,RAPGEF3,AGAP2,TRIAP1,VPS54,FXN,IVNS1ABP,EXOC5,FANK1,GHITM,PTRH2,LYPD3,F…
	GO: Biological Process	GO:0035239	tube morphogenesis		4.596E-6	4.670E-2	8.340E-4	8.176E-3	207	1483	ABL1,TSPAN18,RHOJ,ACTG1,DYSF,PLEKHG5,PLEKHH1,TTC8,OTULIN,JAG1,MIB1,ANXA3,PIK3R3,APAF1,RNF213,XIAP,BIRC5,AREG,PHACTR4,RAB11A,ADGRB2,BAK1,BAX,BMP2,BMP4,BMP7,BSG,KLF5,TIMELESS,RUNX1,LDB2,KRIT1,CD36,CD44,DLG5,CFL1,S1PR2,TMEM59L,PRKD2,TBX4,SMARCAL1,GMFG,TIPARP,C2CD3,RAPGEF2,CTSL,HDAC9,CYP1B1,ARHGAP24,ELMO1,CEP170,KLHL3,DDX46,DHFR,E2F2,EDNRA,SETDB2,LPAR6,ANGPTL4,EGFL7,EMP2,EPHB2,EREG,STAG1,EMILIN2,MECO…
	GO: Biological Process	GO:0018193	peptidyl-amino acid modification		4.715E-6	4.791E-2	8.406E-4	8.241E-3	180	1259	ABL1,ACTB,TRRAP,ADORA1,BCAR3,GOLGA7B,TPST2,CDC42BPA,ARAF,AREG,MKNK1,ZFYVE28,CHCHD4,ARRB1,ATP7A,ATRX,TTLL9,BAK1,BAX,BMP7,BRSK2,BAZ1B,CD36,CD44,CDK1,S1PR2,LONP1,CLK1,CLK2,CLK3,PRKD2,NOX4,IKBKE,CSNK2A1,SOCS5,SENP6,HDAC9,DOHH,NOC2L,DGKQ,DHPS,DMD,NR1H4,SGK2,SETDB2,LATS2,ABI2,ING4,MARK2,CPA4,EPHB2,ZDHHC2,ERBB3,EREG,PHF20,HMG20B,PTK2B,RAPGEF3,FES,MCRS1,PRKAG2,SETD3,TRAF7,FLT1,FLT3,SIRT7,TAF6L,TADA1,DPH5…
	GO: Biological Process	GO:1902905	positive regulation of supramolecular fiber organization		4.990E-6	5.071E-2	8.744E-4	8.572E-3	43	204	ABL1,ALOX15,BIN1,CDC42EP5,WASF1,CFL1,NOX4,GDA,PDE4DIP,DCTN1,FCHSD2,ABI2,F2RL1,PTK2B,RAPGEF3,FES,YWHAQ,DSTN,GSN,NCKAP1L,SYNPO,LIMK1,MAPT,C15orf62,FHOD1,PFN1,PRKCE,COLGALT1,ROCK1,RPS3,CLIP1,FMN1,SDC4,ARHGEF15,LIMCH1,BRK1,CLASP1,TGFB3,SH3PXD2B,CDC42EP4,TSC1,NAV3,ARHGEF5
	GO: Biological Process	GO:0006364	rRNA processing		5.128E-6	5.211E-2	8.794E-4	8.622E-3	47	231	BYSL,NOLC1,NOL11,DKC1,RCL1,MRTO4,NSA2,EMG1,RPP30,SIRT7,RPUSD2,UTP14A,MAK16,RRP7A,RPL35,WDR36,EIF6,YBEY,PA2G4,ABT1,PIN4,ERI3,EXOSC4,WDR55,NOP9,HEATR1,SRFBP1,NAT10,IMP3,RBFA,RPL26,RPL35A,RPS7,RPS16,RPS19,RPS21,RPS25,CHD7,DIS3,WDR12,RIOK2,RBM34,RRS1,METTL15,KRI1,EXOSC5,REXO4
	GO: Biological Process	GO:0010638	positive regulation of organelle organization		5.192E-6	5.277E-2	8.794E-4	8.622E-3	97	596	ABL1,ALOX15,BIN1,SLC25A4,SLC25A5,FAS,MCU,ATRX,BAD,BAK1,BAX,WRAP73,CDC42EP5,WASF1,HAP1,CASP1,CCT6A,CDK1,CFL1,NOX4,MAD2L1BP,GDA,PDE4DIP,ERC2,DCTN1,FCHSD2,PAN2,DKC1,FAM162A,SETDB2,ABI2,PAN3,ENDOG,ERCC1,EREG,F2RL1,PTK2B,RAPGEF3,FES,MCRS1,SIVA1,CCT2,RUVBL2,YWHAQ,DSTN,GRN,GSN,GTF2H2,NCKAP1L,SYNPO,INSR,LIMK1,MAPT,C15orf62,MAPK15,FHOD1,PDGFRB,NCAPH2,PFN1,SLX1B,PMAIP1,PML,PRKCE,INO80D,PHIP,VPS13D,SNX18,RO…
	GO: Biological Process	GO:0009792	embryo development ending in birth or egg hatching		5.318E-6	5.404E-2	8.859E-4	8.685E-3	182	1278	ABL1,TBC1D32,MIB1,TSHZ3,APAF1,ARHGDIG,MCU,PHACTR4,RERE,ATP7A,BMP2,BMP4,BMP7,BNIP2,BTF3,BYSL,CASP4,RUNX1,CCNB1,CDK11B,NOLC1,CFL1,S1PR2,ABCG2,TBPL1,NCOR1,C2CD3,UPF2,CHURC1,CTSL,YTHDC1,PHGDH,NSDHL,SMG7,DIO2,HCN4,EDNRA,LATS2,ATP6AP2,LPAR6,ELF3,EMP2,ENDOG,MECOM,BPTF,SEC24B,EMG1,PRRX2,GINS4,IFITM2,VPS54,FXN,AHSA1,SPECC1,SPINT2,FUT8,DISC1,INPP5K,SDCCAG8,GATA2,HES7,RRP7A,GNAS,MYO18B,ILVBL,ATF7,CECR2,RAPG…
	GO: Biological Process	GO:0046777	protein autophosphorylation		5.620E-6	5.711E-2	9.211E-4	9.030E-3	52	266	ABL1,MKNK1,TAOK2,CLK1,CLK2,CLK3,PRKD2,CSNK2A1,SLK,DAPK1,RB1CC1,MELK,EIF2S1,MARK2,PTK2B,FES,STK25,FLT1,FLT3,FYN,CDK12,GFRA2,DCLK2,MAP4K1,HK1,INSR,IRAK2,JAK2,KIT,PIKFYVE,LTK,MAPK15,NGF,NME2,NTRK2,DDR2,TSSK4,PDGFA,PDGFRA,PDGFRB,PHKA1,PRKACA,PRKCG,PRKG2,EIF2AK2,RAP2B,PDGFD,RIOK2,SRC,AURKA,TYRO3,VEGFA
	GO: Biological Process	GO:0034097	response to cytokine		6.717E-6	6.826E-2	1.084E-3	1.062E-2	162	1118	ACTG1,OTULIN,ALOX15,SLC25A5,BIRC2,BIRC3,XIAP,FAS,KMO,CHCHD4,VAMP8,STX11,AXL,BAD,GBP4,GBP5,BST2,KLF5,CASP1,CASP4,CD14,CD44,TNFRSF13C,IL1RL1,OSMR,LRAT,CFL1,STOML1,CCR4,AIM2,EEF1E1,CSF2RB,ISG15,IKBKE,SOCS5,LDLRAP1,CYP1B1,SLK,DAPK1,DCST1,DDOST,NR1H4,DOK1,DPYSL3,SIGIRR,EIF4A2,EIF5A,PCOLCE2,ENDOG,EREG,F2RL1,TUBA1B,PTK2B,NLRC5,TRAF7,FLT3,IFITM2,CXCR6,NFAT5,RBMXL1,GAPDH,INPP5K,GHR,RBMX,IL24,CXCR3,GSN,GST…
	GO: Biological Process	GO:0009967	positive regulation of signal transduction		6.885E-6	6.997E-2	1.093E-3	1.072E-2	253	1882	SEH1L,AMER1,ABL1,PLEKHG5,ADCYAP1R1,ADORA1,AGER,JAG1,MIB1,NLGN2,ARRDC3,BCAR3,ALOX15,FGD2,APAF1,BIRC2,BIRC3,XIAP,BIRC5,FAS,MIER1,AREG,ARRB1,AXL,BAD,BAK1,BAX,BMP2,BMP4,BMP7,BNIP2,BST2,C1QBP,MBD2,WASF1,CACNB3,HAP1,CASP1,CASP2,CASP4,CD14,CD86,CD36,CD44,CD63,VAPA,RASGRP4,DLG5,TAOK2,DSTYK,HOMER1,MAPK8IP1,PRKD2,EEF1E1,NOX4,RSAD2,IKBKE,CSNK2A1,ANKRD17,RAPGEF2,CTSL,CYP1B1,RB1CC1,DDX1,DDX5,NR1H4,DOK1,EDNRA,…
	GO: Biological Process	GO:0051056	regulation of small GTPase mediated signal transduction		7.347E-6	7.466E-2	1.149E-3	1.126E-2	61	332	RALGAPA1,ABL1,PLEKHG5,ADCYAP1R1,PLEKHG1,CDC42BPA,FGD2,ARHGDIA,ARRB1,BCL6,SYNGAP1,BNIP2,ARHGEF25,RASGRP4,RHOU,NGEF,ARHGAP24,STARD8,GIT2,ARHGAP25,LPAR6,FLOT1,EPHB2,F2RL1,ARFGEF1,RAPGEF1,AKAP13,CADM4,GABARAP,KRAS,STMN1,ARHGAP27,MYO9A,NGF,FGD5,NOTCH2,PDGFRB,PPP2CB,CCDC125,PSD,RGL2,RAP1GAP,RASA1,DENND3,PREX2,ARHGEF15,ARFGAP1,ARHGAP15,ARHGAP26,SIPA1L3,SRC,ARHGAP9,SRGAP2,ARHGAP39,TIAM1,TIMP2,SH3BP1,RASA…
	GO: Biological Process	GO:1902533	positive regulation of intracellular signal transduction		7.717E-6	7.842E-2	1.182E-3	1.159E-2	172	1203	SEH1L,ABL1,PLEKHG5,ADCYAP1R1,ADORA1,AGER,ARRDC3,BCAR3,ALOX15,FGD2,BIRC2,BIRC3,XIAP,BIRC5,MIER1,ARRB1,AXL,BAD,BAX,BMP2,BMP4,BMP7,BNIP2,BST2,C1QBP,CASP1,CD14,CD86,CD36,CD44,VAPA,RASGRP4,DLG5,TAOK2,DSTYK,MAPK8IP1,PRKD2,EEF1E1,NOX4,IKBKE,ANKRD17,RAPGEF2,RB1CC1,DDX1,DDX5,DOK1,EDNRA,EEF1D,BCAP31,LPAR6,EIF5A,ING4,ERBB3,F2RL1,F3,ABCA7,SEMA3A,PTK2B,NOD1,AGAP2,STK25,TRAF7,FLT1,FLT3,ARFGEF1,NFAT5,FYN,GAPDH,…
	GO: Biological Process	GO:0032989	cellular anatomical entity morphogenesis		7.796E-6	7.923E-2	1.182E-3	1.159E-2	167	1162	ABL1,ACTB,ACTG1,PLEKHH1,TTC8,ANK2,APBB2,CPNE5,NUMB,RERE,ATP7A,BAX,SYNGAP1,BMP7,DST,BSG,WASF1,CAPN1,BRSK2,CBFB,ARHGEF25,CD9,CD44,NOLC1,CFL1,B4GALT5,TAOK2,MYOZ1,TMEM59L,NGEF,COL6A2,TBPL1,CRMP1,ITSN2,CTNND2,RAPGEF2,BOC,DES,DMD,NYAP1,ESPN,DPYSL3,ASCC1,EDNRA,SGK2,OPTN,EFNB1,CELSR3,ABI2,MARK2,FLOT1,EPHB2,DTNBP1,SEMA3A,HMCN2,OLFM1,STK25,SEMA4F,SEMA4B,LLPH,VPS54,FXN,PDLIM5,FARS2,FUS,FYN,DISC1,PGRMC1,GDNF…
	GO: Biological Process	GO:0048015	phosphatidylinositol-mediated signaling		8.112E-6	8.244E-2	1.212E-3	1.188E-2	46	228	PIP5K1A,PITPNM2,C1QBP,NCOR1,NYAP1,PLEKHA1,ERBB3,F2RL1,RAPGEF3,AGAP2,FLT1,FLT3,FYN,GSN,HGF,HTR2A,INSR,JAK2,KIT,LTK,NTRK2,ROR1,DDR2,PDGFA,PDGFRA,PDGFRB,PIK3C2B,PIK3CA,PIK3R1,PLCG1,PPARD,RGL2,RARA,CEP55,PRR5L,PRR5,PREX2,PDGFD,SOX9,SRC,STAT3,PLCB1,NCS1,TYRO3,VEGFA,XBP1
	GO: Biological Process	GO:0014911	positive regulation of smooth muscle cell migration		8.278E-6	8.412E-2	1.219E-3	1.195E-2	23	83	AGER,ATP7A,NOX4,DOCK4,CYP1B1,F3,RAPGEF3,RAPGEF4,DOCK7,LRP1,FOXO4,DDR2,PDE4D,PDGFRB,PLAU,SEMA6D,PDGFD,SMO,SRC,STAT5B,MAP3K7,TMSB4X,XBP1
	GO: Biological Process	GO:0043604	amide biosynthetic process		8.755E-6	8.897E-2	1.271E-3	1.246E-2	161	1115	ACAT1,GADD45GIP1,MKNK1,EIF3D,EIF3H,EIF3J,C1QBP,MALSU1,VAPA,NOLC1,B4GALT5,PPT2,MPC2,EEF1E1,GTPBP1,CSNK2A1,BZW1,CYP1B1,NANP,DAPK1,DDX1,DHFR,DHPS,PAN2,DIO2,DLD,DMD,EEF1A1,EEF1D,EEF1G,BCO2,MRPS2,EIF2S1,EIF2S3,ZNF706,EIF4A2,EIF5,EIF5A,PAN3,MRPL46,GGT6,EIF1B,MRPL27,WARS2,SYCE2,ACSL3,PTK2B,EIF3L,FH,EIF3M,RPP30,EIF1AD,PABPC1,TRIM3,DPH5,FARS2,LSM14B,GAPDH,SERP1,LSM1,GGT7,GLUD1,EIF3K,ASCC3,BRF1,RPL35,PRMT1…
	GO: Biological Process	GO:0051276	chromosome organization		9.365E-6	9.517E-2	1.340E-3	1.314E-2	108	690	SEH1L,ABL1,ACTB,SPC25,PARP4,RAD54L,XIAP,BIRC5,ATRX,RAB11A,BNC1,WRAP73,TOP3B,BAZ1B,CCNB1,CCT6A,CCNE2,CDK1,MTA2,TRIP13,SMARCAL1,MAD2L1BP,SENP6,DDX1,DKC1,ASCC1,ESCO2,SETDB2,TRAPPC12,ERCC1,ERCC3,CENPW,STAG1,MND1,SYCE2,USP44,MCRS1,GINS4,CCT2,SIRT7,EML3,RUVBL2,YWHAQ,ASCC3,GOLGA2,GTF2H2,H3-3A,TREX1,PHB2,OIP5,HMGA1,KIF2A,CCSAP,MAPT,MCM5,MSH3,MAPK15,MYBL2,PELO,PRICKLE1,CHAMP1,PAM,NCAPH2,SLX1B,XRN1,DSCC1,P…
	GO: Biological Process	GO:0043484	regulation of RNA splicing		1.007E-5	1.023E-1	1.421E-3	1.393E-2	45	223	RBM10,TRRAP,C1QBP,PTBP2,CLK1,CLK2,CLK3,RBM39,YTHDC1,DDX5,RBM5,SF3B4,MALAT1,TAF6L,TADA1,FUS,ILDR2,SRSF10,RBMXL1,CDK12,RBMX,ZNF638,HNRNPLL,GRSF1,HMGA1,MAGOH,RBM12B,NOVA1,NOVA2,PIK3R1,RBM3,RBM4,RPS13,RPS26,ATXN7,SUPT20H,SRSF4,SFSWAP,ACIN1,SNRNP70,SON,SRPK1,TMBIM6,TIA1,SLIRP
	GO: Biological Process	GO:0043280	positive regulation of cysteine-type endopeptidase activity involved in apoptotic process		1.192E-5	1.211E-1	1.660E-3	1.627E-2	35	158	APAF1,FAS,ARRB1,ATP2A3,BAD,BAK1,BAX,CASP1,CASP2,NLRC4,DAP,DAPK1,FAM162A,E2F1,ESCO2,BCAP31,F3,NOD1,IL24,GSN,HIP1,JAK2,LGALS9,MAPT,MAP3K5,ACER2,NGF,PMAIP1,PML,PPARG,RPS3,NLRP1,CASP12,TFAP4,NLRP3
	GO: Biological Process	GO:0043009	chordate embryonic development		1.281E-5	1.302E-1	1.733E-3	1.699E-2	177	1255	ABL1,TBC1D32,MIB1,TSHZ3,APAF1,ARHGDIG,MCU,PHACTR4,RERE,ATP7A,BMP2,BMP4,BMP7,BNIP2,BTF3,BYSL,CASP4,RUNX1,CCNB1,CDK11B,NOLC1,CFL1,S1PR2,NCOR1,C2CD3,UPF2,CHURC1,CTSL,YTHDC1,PHGDH,NSDHL,SMG7,DIO2,HCN4,EDNRA,LATS2,ATP6AP2,LPAR6,ELF3,ENDOG,MECOM,BPTF,SEC24B,EMG1,PRRX2,GINS4,IFITM2,VPS54,AHSA1,SPECC1,SPINT2,FUT8,DISC1,INPP5K,SDCCAG8,GATA2,HES7,RRP7A,GNAS,MYO18B,ILVBL,ATF7,CECR2,RAPGEF1,TWIST2,GRN,GLMN,L…
	GO: Biological Process	GO:0022402	cell cycle process		1.301E-5	1.322E-1	1.733E-3	1.699E-2	210	1532	SEH1L,ACTB,SPC25,TRRAP,STARD9,AK1,RAD54L,CUL4B,BIN1,SLC25A5,APBB2,XIAP,BIRC5,CDC14B,CDC14A,ATRX,RAB11A,BCL6,BMP4,BMP7,BNIP2,WRAP73,TIMELESS,TOP3B,BRSK2,CASP2,BAZ1B,PSTPIP1,CCNB1,CCNE2,CDK1,CDK11B,CDK6,CFL1,TRIP13,RHOU,INIP,TAOK2,CKS1B,CKS2,IFFO1,MAD2L1BP,NCOR1,C2CD3,CSNK2A1,PDE4DIP,MARF1,SENP6,ANKRD17,DCTN1,MELK,PHGDH,DYNC1I2,E2F1,E2F2,EDNRA,ESCO2,SETDB2,LATS2,TRAPPC12,ITGB1BP2,ING4,EREG,ERCC3,CE…
	GO: Biological Process	GO:0044087	regulation of cellular component biogenesis		1.303E-5	1.324E-1	1.733E-3	1.699E-2	169	1189	ABCA3,ABL1,RBM10,ACTG1,TTC8,ODF2L,NLGN2,ALOX15,BIN1,BIRC2,FAS,NUMB,ATP7A,ADGRB2,BAK1,BAX,BMP7,GBP5,KLF5,WRAP73,CDC42EP5,MALSU1,HAP1,CAPN1,CASP4,LDB2,CD36,EVI5L,DLG5,CFL1,NRG2,NOX4,GDA,TBC1D10B,SNCAIP,ISG15,IKBKE,PDE4DIP,SENP6,RAPGEF2,SLK,ARHGAP24,DCTN1,FCHSD2,VILL,RABGAP1L,PAN2,ESPN,DPYSL3,DUT,ARPC4,PLEK2,SETDB2,EFNB1,ABI2,TRAPPC12,PAN3,FLOT1,EPHB2,ERCC1,F2RL1,PTK2B,RAPGEF3,FES,TCHP,ARFGEF1,EML3,…
	GO: Biological Process	GO:0061028	establishment of endothelial barrier		1.325E-5	1.347E-1	1.733E-3	1.699E-2	19	63	S1PR2,RAPGEF2,EDNRA,F2RL1,RAPGEF3,RAPGEF6,RAPGEF1,IKBKB,ZDHHC21,PPP1R12A,PDE4D,PECAM1,PTPRS,RAP2B,ROCK1,PLCB1,CLDN5,VEGFA,RAB1B
	GO: Biological Process	GO:0045944	positive regulation of transcription by RNA polymerase II		1.330E-5	1.352E-1	1.733E-3	1.699E-2	197	1423	NRIP1,ABL1,JAG1,EBF4,MED30,APBB2,ARRB1,ATRX,BMP2,BMP4,BMP7,KLF5,BAZ1B,RUNX1,CBFB,LDB2,CCNT2,MTA2,CEBPE,CEBPG,HMGN3,PRKD2,ZNF521,ATF6B,CREB5,CHURC1,GMEB2,BCL2L12,NR1H4,DMTF1,MED6,MED31,E2F1,E2F2,HEYL,CEBPZ,EIF5A,CHCHD2,ELF1,ELF3,ERCC1,FSTL3,MECOM,F2RL1,BPTF,RAPGEF3,NLRC5,MCRS1,SETD3,PRRX2,AGAP2,TRIAP1,FOSL2,SIRT7,PCGF5,ARMCX3,ARID3B,NR5A1,NFAT5,ARID4B,RBMXL1,CDK12,GATA2,RUVBL2,GDNF,BRD8,RBMX,BEX2,…
	GO: Biological Process	GO:0090497	mesenchymal cell migration		1.353E-5	1.375E-1	1.740E-3	1.706E-2	29	121	TTC8,PHACTR4,BMP2,BMP4,BMP7,CFL1,NRG2,EDNRA,EFNB1,ERBB3,SEMA3A,HMCN2,SEMA4F,SEMA4B,DISC1,GDNF,PRICKLE1,OCRL,PAX6,PDGFA,PDGFRA,PDGFRB,SEMA6D,CHD7,WDR11,SMO,TBX1,PARD3,NRARP
	GO: Biological Process	GO:0010952	positive regulation of peptidase activity		1.438E-5	1.461E-1	1.827E-3	1.791E-2	45	226	AGER,APAF1,FAS,ARRB1,ATP2A3,BAD,BAK1,BAX,CASP1,CASP2,NLRC4,AIM2,CTSL,DAP,DAPK1,FAM162A,E2F1,ESCO2,BCAP31,F3,NOD1,FYN,PRELID1,IL24,GRN,GSN,HIP1,JAK2,LGALS9,MAPT,MBP,MAP3K5,ACER2,NGF,PMAIP1,PML,PPARG,PSME2,RPS3,NLRP1,CASP12,STAT3,TFAP4,NLRP3,RCN3
	GO: Biological Process	GO:0007265	Ras protein signal transduction		1.479E-5	1.503E-1	1.849E-3	1.812E-2	69	398	ABL1,RHOJ,PLEKHG5,SRGAP1,ARHGDIA,ARHGDIG,ARRB1,PHACTR4,BCL6,SYNGAP1,CDC42EP5,WASF1,ARHGEF25,RASGRP4,CFL1,RHOU,RAPGEF2,ARHGAP24,STARD8,RAPGEF5,GIT2,ELMO1,DOK1,EDNRA,ABI2,LPAR6,FLOT1,EPHB2,F2RL1,RAPGEF3,ARFGEF1,GRAP,RAPGEF6,RAB30,RAPGEF4,RAPGEF1,NISCH,AKAP13,CADM4,GABARAP,KRAS,STMN1,LIMK1,NFIX,NGF,NOTCH2,KSR2,PDGFRB,PECAM1,PPP2CB,CCDC125,PSD,RGL2,RAB4A,RAP2B,RASA1,ROCK1,DENND3,ARFGAP1,BRK1,SRC,RHOB…
	GO: Biological Process	GO:0051301	cell division		1.507E-5	1.531E-1	1.849E-3	1.812E-2	113	737	SEH1L,SPC25,BIRC5,CDC14B,CDC14A,NUMB,RAB11A,TIMELESS,BRSK2,PSTPIP1,CCNB1,CCNT2,CCNE2,CDK1,CDK6,CFL1,CKS1B,CKS2,CTSL,CDCA3,DCTN1,SETDB2,LATS2,EREG,CENPW,STAG1,SYCE2,USP44,TUBA1B,ANAPC10,FGF5,EML3,EXOC5,GOLGA2,SFN,DSTN,CECR2,TUBA1C,KATNA1,OIP5,HOXB4,HOXC4,DOCK7,LRRCC1,IKBKB,KIF2A,KIT,CCSAP,STMN1,MAP4,MLLT3,BABAM1,PELO,PAX6,PDGFA,NUP37,PLK1,BRCC3,PPP1CA,PPP1CC,PRKCE,ERCC6L,CDC73,RASA1,CDCA8,E2F8,CEP…
	GO: Biological Process	GO:0061572	actin filament bundle organization		1.510E-5	1.534E-1	1.849E-3	1.812E-2	42	206	ABL1,ACTG1,TTC8,SHROOM2,ARRB1,CFL1,NOX4,DMD,ESPN,DPYSL3,PTK2B,RAPGEF3,INPP5K,KANK3,SYNPO,SHANK3,SHROOM1,RHPN2,STMN1,LIMK1,MYO1B,FHOD1,PPP1R12A,PPP1R12B,PFN1,PIK3R1,PRPS1,ROCK1,SDC4,FHOD3,ARHGEF15,SLC9A1,LIMCH1,SRC,CLASP1,TGFB3,LIMD2,SH3PXD2B,TSC1,SPIRE1,ARHGEF5,PHLDB2
	GO: Biological Process	GO:0051017	actin filament bundle assembly		1.656E-5	1.683E-1	1.982E-3	1.943E-2	41	200	ABL1,ACTG1,TTC8,SHROOM2,ARRB1,CFL1,NOX4,DMD,ESPN,DPYSL3,PTK2B,RAPGEF3,INPP5K,KANK3,SYNPO,SHANK3,SHROOM1,RHPN2,STMN1,LIMK1,MYO1B,FHOD1,PPP1R12A,PPP1R12B,PFN1,PIK3R1,ROCK1,SDC4,FHOD3,ARHGEF15,SLC9A1,LIMCH1,SRC,CLASP1,TGFB3,LIMD2,SH3PXD2B,TSC1,SPIRE1,ARHGEF5,PHLDB2
	GO: Biological Process	GO:0048858	cell projection morphogenesis		1.658E-5	1.684E-1	1.982E-3	1.943E-2	142	972	ABL1,ACTB,PLEKHH1,TTC8,APBB2,CPNE5,NUMB,RERE,ATP7A,SYNGAP1,BMP7,DST,BSG,WASF1,CAPN1,BRSK2,ARHGEF25,CD44,NOLC1,CFL1,B4GALT5,TAOK2,TMEM59L,NGEF,COL6A2,CRMP1,ITSN2,CTNND2,RAPGEF2,BOC,DMD,NYAP1,ESPN,DPYSL3,ASCC1,EDNRA,SGK2,OPTN,EFNB1,CELSR3,ABI2,MARK2,FLOT1,EPHB2,DTNBP1,SEMA3A,HMCN2,OLFM1,STK25,SEMA4F,SEMA4B,LLPH,VPS54,FXN,PDLIM5,FARS2,FUS,FYN,DISC1,PGRMC1,GDNF,PNPLA6,AFG3L2,GOLGA2,RAPGEF1,GRN,KATNA1…
	GO: Biological Process	GO:0009968	negative regulation of signal transduction		1.790E-5	1.819E-1	2.099E-3	2.057E-2	219	1616	SEH1L,AMER1,ABL1,APCDD1,ACTN3,ARRDC3,SLC25A4,SLC25A5,RGS5,RNF213,XIAP,ARAF,ZFYVE28,ARRB1,RGS20,PHACTR4,NUMB,RERE,UBR1,BAK1,BAX,RGS9,BCL2L2,BCL6,SYNGAP1,SOCS2,BMP2,BMP4,BMP7,C1QBP,CAPN1,LDB2,CD44,IL1RL1,CDK11B,DLG5,MPV17L,LONP1,MYOZ1,AIM2,MAPK8IP1,ADGRG3,RPH3AL,SOX13,ATF6B,MAD2L1BP,NCOR1,ISG15,CSNK2A1,SOCS5,DEPDC5,LRRC14,CHURC1,ARHGAP24,NOC2L,DAPK1,RB1CC1,PITPNC1,DCST1,BCL2L12,NUAK1,ARHGAP25,DMD,N…
	GO: Biological Process	GO:0002218	activation of innate immune response		1.797E-5	1.826E-1	2.099E-3	2.057E-2	54	291	OTULIN,BIRC2,BIRC3,XIAP,GBP4,GBP5,C1QBP,CASP1,CASP4,CD14,CD86,CD36,NLRC4,AIM2,RSAD2,ANKRD17,LRRC14,NR1H4,FLOT1,F2RL1,NOD1,SCARA3,RNF135,TRIM3,FYN,BPIFB1,FFAR2,PHB2,IKBKB,GBP7,IRAK2,IRF3,LGALS9,DHX58,PRKCE,PTPRS,NLRX1,APPL2,SEC14L1,RAB11FIP2,NLRP1,NPLOC4,SLC15A4,SRC,SARM1,IFIH1,RFTN1,MAP3K7,TRAF3,TYRO3,ZBP1,PELI1,ZNFX1,NLRP3
	GO: Biological Process	GO:0048144	fibroblast proliferation		1.831E-5	1.861E-1	2.115E-3	2.073E-2	35	161	ABL1,AGER,BAX,CCNB1,CDK1,CDK6,CKS1B,CKS2,MED31,E2F1,EDNRA,EREG,FLT1,FOSL2,GSTP1,PARP10,B4GALT7,MEOX2,KMT2A,DDR2,PDGFA,PDGFRA,PDGFRB,PMAIP1,PML,PPARG,CDC73,PHIP,RASA1,E2F8,PDGFD,SOD2,BRK1,WNT7B,HMGA2
	GO: Biological Process	GO:0000278	mitotic cell cycle		1.862E-5	1.893E-1	2.126E-3	2.085E-2	156	1089	TTYH1,SEH1L,ABL1,ACTB,SPC25,TRRAP,AK1,CUL4B,XIAP,BIRC5,CDC14B,CDC14A,RAB11A,BCL6,BMP4,BMP7,WRAP73,BRSK2,CASP2,BAZ1B,CCNB1,CCNE2,CDK1,CDK11B,CDK6,NOLC1,CFL1,TRIP13,RHOU,INIP,TAOK2,CKS1B,CKS2,SMARCAL1,MAD2L1BP,ANKRD17,CTSL,DCTN1,MELK,DYNC1I2,E2F1,E2F2,EDNRA,ESCO2,SETDB2,LATS2,EREG,ERCC3,CENPW,STAG1,USP44,TUBA1B,ANAPC10,TRIAP1,SIRT7,EML3,EXOC5,DCTN6,UIMC1,TUBGCP4,YWHAQ,CCNI,GOLGA2,TUBA1C,HGF,TREX1,P…
	GO: Biological Process	GO:0051094	positive regulation of developmental process		1.978E-5	2.010E-1	2.233E-3	2.189E-2	235	1755	ABL1,ACTB,ACTN3,AGER,JAG1,NLGN2,TSHZ3,BIN1,SLC25A4,ANXA3,XIAP,BIRC5,CPNE5,SCARF1,MCU,NUMB,AXL,BAD,ADGRB2,BAX,BCL6,SOCS2,BNC1,BMP2,BMP4,BMP7,BNIP2,KLF5,TSPO,C1QBP,HAP1,RUNX1,CBFB,CCNB1,CD86,CD36,TNFRSF13C,CDK1,DLG5,CFL1,S1PR2,CD83,TRIP10,B4GALT5,CLIC1,PRKD2,SOX13,ZBTB46,ISG15,FAM210B,SOCS5,ITSN2,RAPGEF2,BOC,CYP1B1,TOX,ELMO1,DDX46,DMD,NR1H4,E2F1,EDNRA,HEYL,ANGPTL4,EIF5A,EMP2,FLOT1,EPHB2,ERBB3,EREG,…
	GO: Biological Process	GO:0014910	regulation of smooth muscle cell migration		2.030E-5	2.063E-1	2.267E-3	2.222E-2	31	136	AGER,ATP7A,BMP4,S1PR2,NOX4,DOCK4,CYP1B1,EGFL7,F3,RAPGEF3,RAPGEF4,GSTP1,DOCK7,LRP1,MEF2C,FOXO4,DDR2,PDE4D,PDGFA,PDGFRB,PLAU,PPARD,PPARG,SEMA6D,PDGFD,SMO,SRC,STAT5B,MAP3K7,TMSB4X,XBP1
	GO: Biological Process	GO:0007219	Notch signaling pathway		2.065E-5	2.099E-1	2.281E-3	2.236E-2	47	243	JAG1,MIB1,SORBS2,ARRB1,NUMB,BCL6,BMP2,BMP7,CDK6,NR1H4,HEYL,EGFL7,TRAF7,SNX5,ARRDC1,GATA2,HES7,GOT1,FOXA1,HOXD3,HES1,KIT,CFAP58,CD46,MFNG,NOTCH2,NOTCH4,CHAC1,DLL4,TET2,RAB5C,FAT4,FBXW7,RPS19,WDR12,SOX9,ZNF423,SRC,STAT3,DTX4,ADAM17,TBX2,HEY1,POFUT1,TSPAN15,NRARP,DTX2
	GO: Biological Process	GO:0045597	positive regulation of cell differentiation		2.153E-5	2.188E-1	2.352E-3	2.306E-2	167	1183	ACTB,ACTN3,AGER,JAG1,TSHZ3,BIN1,SLC25A4,NUMB,AXL,BAD,BCL6,SOCS2,BNC1,BMP2,BMP4,BMP7,BNIP2,KLF5,TSPO,HAP1,RUNX1,CBFB,CD86,CD36,S1PR2,CD83,TRIP10,CLIC1,SOX13,ZBTB46,ISG15,FAM210B,SOCS5,RAPGEF2,BOC,TOX,DDX46,DMD,E2F1,HEYL,EIF5A,EMP2,EPHB2,MECOM,HMG20B,FDPS,FES,OLFM1,SETD3,STK25,FLT1,IFITM2,FXN,SRRT,DISC1,GATA2,GDNF,GHR,GNAS,BEX2,GOLGA2,SFN,GPC1,GRN,NCKAP1L,HGF,TWF2,FOXA1,HOXA5,HOXB4,HOXD3,PRMT1,HES1…
	GO: Biological Process	GO:0048812	neuron projection morphogenesis		2.223E-5	2.259E-1	2.391E-3	2.344E-2	138	945	ABL1,ACTB,PLEKHH1,TTC8,APBB2,CPNE5,NUMB,RERE,ATP7A,SYNGAP1,BMP7,DST,BSG,WASF1,CAPN1,BRSK2,ARHGEF25,NOLC1,CFL1,B4GALT5,TAOK2,TMEM59L,NGEF,COL6A2,CRMP1,ITSN2,CTNND2,RAPGEF2,BOC,DMD,NYAP1,DPYSL3,ASCC1,EDNRA,SGK2,OPTN,EFNB1,CELSR3,ABI2,MARK2,FLOT1,EPHB2,DTNBP1,SEMA3A,HMCN2,OLFM1,STK25,SEMA4F,SEMA4B,LLPH,VPS54,FXN,PDLIM5,FARS2,FUS,FYN,DISC1,PGRMC1,GDNF,PNPLA6,AFG3L2,GOLGA2,RAPGEF1,GRN,KATNA1,DISP1,NCK…
	GO: Biological Process	GO:0042542	response to hydrogen peroxide		2.236E-5	2.272E-1	2.391E-3	2.344E-2	36	169	ABL1,AREG,AXL,BAD,BAK1,CAPN1,CDK1,CFL1,CYP1B1,EDNRA,PLEKHA1,ENDOG,PTK2B,STK25,FXN,TXNRD2,FYN,PRDX3,GPR37,HGF,FOXA1,MB,MAP3K5,MMP2,DDR2,PDGFRB,PPP2CB,APTX,RPS3,SDC1,SLC4A1,PDGFD,SOD2,SRC,TXN,RNF146
	GO: Biological Process	GO:0040007	growth		2.297E-5	2.334E-1	2.412E-3	2.365E-2	200	1461	ABL1,RBM10,ACTN3,DYSF,TTC8,JAG1,SORBS2,SLC25A4,CPNE5,AREG,ATP6V1E1,ATRX,AXL,BCL6,SOCS2,BMP4,BST2,KLF5,SCAPER,OSGIN2,WASF1,FOXK1,MPZL1,RUNX1,CCNB1,CD9,CD44,CDK1,CDK11B,MTA2,CFL1,TRIP10,TAOK2,MYOZ1,TMEM59L,SMARCAL1,NCOR1,CSF2RB,CCM2L,CSNK2A1,SOCS5,ITSN2,DIO2,DMD,DERL2,EDNRA,SGK2,ESCO2,LATS2,PLEKHA1,ING4,ERBB3,ERCC1,EREG,SEMA3A,PTK2B,FDPS,FES,OLFM1,STK25,FOXS1,SEMA4F,SEMA4B,FLT3,TCHP,GINS4,LLPH,VPS5…
	GO: Biological Process	GO:0001755	neural crest cell migration		2.302E-5	2.340E-1	2.412E-3	2.365E-2	28	118	TTC8,PHACTR4,BMP2,BMP4,BMP7,CFL1,NRG2,EDNRA,EFNB1,ERBB3,SEMA3A,SEMA4F,SEMA4B,DISC1,GDNF,PRICKLE1,OCRL,PAX6,PDGFA,PDGFRA,PDGFRB,SEMA6D,CHD7,WDR11,SMO,TBX1,PARD3,NRARP
	GO: Biological Process	GO:0120039	plasma membrane bounded cell projection morphogenesis		2.427E-5	2.467E-1	2.517E-3	2.468E-2	140	963	ABL1,ACTB,PLEKHH1,TTC8,APBB2,CPNE5,NUMB,RERE,ATP7A,SYNGAP1,BMP7,DST,BSG,WASF1,CAPN1,BRSK2,ARHGEF25,CD44,NOLC1,CFL1,B4GALT5,TAOK2,TMEM59L,NGEF,COL6A2,CRMP1,ITSN2,CTNND2,RAPGEF2,BOC,DMD,NYAP1,DPYSL3,ASCC1,EDNRA,SGK2,OPTN,EFNB1,CELSR3,ABI2,MARK2,FLOT1,EPHB2,DTNBP1,SEMA3A,HMCN2,OLFM1,STK25,SEMA4F,SEMA4B,LLPH,VPS54,FXN,PDLIM5,FARS2,FUS,FYN,DISC1,PGRMC1,GDNF,PNPLA6,AFG3L2,GOLGA2,RAPGEF1,GRN,KATNA1,DISP…
	GO: Biological Process	GO:0051495	positive regulation of cytoskeleton organization		2.525E-5	2.566E-1	2.592E-3	2.541E-2	44	224	ABL1,ALOX15,BIN1,CDC42EP5,WASF1,CFL1,NOX4,GDA,PDE4DIP,DCTN1,FCHSD2,ABI2,F2RL1,PTK2B,RAPGEF3,FES,YWHAQ,DSTN,GSN,NCKAP1L,SYNPO,LIMK1,MAPT,C15orf62,MAPK15,FHOD1,PFN1,PRKCE,ROCK1,RPS3,CLIP1,FMN1,SDC4,ARHGEF15,LIMCH1,CENPJ,BRK1,CLASP1,TGFB3,SH3PXD2B,CDC42EP4,TSC1,NAV3,ARHGEF5
	GO: Biological Process	GO:0051247	positive regulation of protein metabolic process		2.583E-5	2.625E-1	2.625E-3	2.573E-2	228	1702	AMER1,ABL1,TIMM23,ADORA1,AGER,MIB1,ARRDC3,BCAR3,CUL4B,FGD2,C6orf89,PIK3R3,APAF1,BIRC2,BIRC3,XIAP,BIRC5,FAS,CDC14B,ARAF,AREG,ARRB1,EIF3D,ATP2A3,BAD,BAK1,BAX,BMP2,BMP4,BMP7,C1QBP,CASP1,CASP2,CASP4,BAZ1B,CBFA2T3,CCNB1,CD86,CD33,CD36,CD44,CFL1,S1PR2,NLRC4,TAOK2,AIM2,PRKD2,NOX4,TIPARP,CSNK2A1,SOCS5,RAPGEF2,CTSL,CYP1B1,DGKQ,DAP,DAPK1,RB1CC1,FAM162A,PCSK9,ATG10,E2F1,EDNRA,ESCO2,BCAP31,ABI2,EIF5A,MARK2,E…
	GO: Biological Process	GO:0006412	translation		2.643E-5	2.686E-1	2.659E-3	2.607E-2	136	932	GADD45GIP1,MKNK1,EIF3D,EIF3H,EIF3J,C1QBP,MALSU1,NOLC1,EEF1E1,GTPBP1,CSNK2A1,BZW1,CYP1B1,DAPK1,DDX1,DHFR,DHPS,PAN2,DIO2,EEF1A1,EEF1D,EEF1G,BCO2,MRPS2,EIF2S1,EIF2S3,ZNF706,EIF4A2,EIF5,EIF5A,PAN3,MRPL46,EIF1B,MRPL27,WARS2,SYCE2,PTK2B,EIF3L,EIF3M,RPP30,EIF1AD,PABPC1,TRIM3,DPH5,FARS2,LSM14B,GAPDH,SERP1,LSM1,EIF3K,ASCC3,BRF1,RPL35,PRMT1,EEFSEC,EIF3E,EIF6,RPSA,MAGOH,AGO3,MRPS28,DCPS,NDUFA7,PELO,PA2G4,XR…
	GO: Biological Process	GO:0150115	cell-substrate junction organization		2.716E-5	2.760E-1	2.698E-3	2.645E-2	28	119	ABL1,ACTG1,ACTN3,PIP5K1A,DST,CFL1,TAOK2,SLK,PTK2B,GPM6B,LRP1,LAMTOR2,PRICKLE1,PIK3R1,PTPRJ,PTPRK,ROCK1,FMN1,SDC4,SLC9A1,LIMCH1,SRC,THSD1,CLASP1,TNS1,TSC1,VEGFA,PHLDB2
	GO: Biological Process	GO:0010950	positive regulation of endopeptidase activity		2.753E-5	2.798E-1	2.698E-3	2.645E-2	42	211	AGER,APAF1,FAS,ARRB1,ATP2A3,BAD,BAK1,BAX,CASP1,CASP2,NLRC4,AIM2,DAP,DAPK1,FAM162A,E2F1,ESCO2,BCAP31,F3,NOD1,FYN,PRELID1,IL24,GSN,HIP1,JAK2,LGALS9,MAPT,MBP,MAP3K5,ACER2,NGF,PMAIP1,PML,PPARG,PSME2,RPS3,NLRP1,CASP12,STAT3,TFAP4,NLRP3
	GO: Biological Process	GO:0060325	face morphogenesis		2.779E-5	2.824E-1	2.698E-3	2.645E-2	16	50	JAG1,TIPARP,PLEKHA1,SPECC1,TWIST2,MMP2,NOTCH2,PRICKLE1,PAX9,PDGFRA,STRA6,TBX1,TCF7L2,TFAP2A,TGFB3,CLDN5
	GO: Biological Process	GO:0008284	positive regulation of cell population proliferation		2.795E-5	2.840E-1	2.698E-3	2.645E-2	174	1247	ABL1,ACTB,DYSF,AGER,MIB1,NLGN2,SLC25A5,BIRC5,GADD45GIP1,AREG,ARRB1,IRS2,ATP7A,BAD,BCL6,BNC1,BMP2,BMP4,BST2,TSPO,CAPN1,CAPNS1,CCNB1,CD86,TNFRSF13C,CDK1,OSMR,CDK6,NOLC1,S1PR2,PRKD2,NCOR1,CSF2RB,CSNK2A1,LDLRAP1,TOX,DHPS,DKC1,DMD,DPP4,DERL2,E2F1,EDNRA,OPTN,EFNB1,EGFL7,EMP2,EPHB2,ERBB3,EREG,MZB1,MALAT1,F3,PTK2B,FGF5,PRRX2,AGAP2,FLT1,FLT3,FOSL2,FXN,DISC1,GATA2,GDNF,PRDX3,GNAQ,GNAS,BEX2,GNG5,IL24,CXCR3,…
	GO: Biological Process	GO:0060100	positive regulation of phagocytosis, engulfment		2.841E-5	2.887E-1	2.698E-3	2.645E-2	9	18	AGER,CD36,F2RL1,ABCA7,GATA2,RAB31,NCKAP1L,PPARG,APPL2
	GO: Biological Process	GO:1905155	positive regulation of membrane invagination		2.841E-5	2.887E-1	2.698E-3	2.645E-2	9	18	AGER,CD36,F2RL1,ABCA7,GATA2,RAB31,NCKAP1L,PPARG,APPL2
	GO: Biological Process	GO:0110020	regulation of actomyosin structure organization		2.909E-5	2.956E-1	2.737E-3	2.683E-2	30	132	ABL1,ACTG1,TTC8,NOX4,RAPGEF3,INPP5K,KANK3,AKAP13,SYNPO,RHPN2,STMN1,ANKRD23,LIMK1,MEF2C,FHOD1,NRAP,PFN1,PIK3R1,ROCK1,SDC4,FHOD3,ARHGEF15,SLC9A1,LIMCH1,CLASP1,TGFB3,SH3PXD2B,TSC1,ARHGEF5,PHLDB2
	GO: Biological Process	GO:0043043	peptide biosynthetic process		2.981E-5	3.029E-1	2.779E-3	2.725E-2	140	967	GADD45GIP1,MKNK1,EIF3D,EIF3H,EIF3J,C1QBP,MALSU1,NOLC1,EEF1E1,GTPBP1,CSNK2A1,BZW1,CYP1B1,DAPK1,DDX1,DHFR,DHPS,PAN2,DIO2,DMD,EEF1A1,EEF1D,EEF1G,BCO2,MRPS2,EIF2S1,EIF2S3,ZNF706,EIF4A2,EIF5,EIF5A,PAN3,MRPL46,GGT6,EIF1B,MRPL27,WARS2,SYCE2,PTK2B,EIF3L,EIF3M,RPP30,EIF1AD,PABPC1,TRIM3,DPH5,FARS2,LSM14B,GAPDH,SERP1,LSM1,GGT7,EIF3K,ASCC3,BRF1,RPL35,PRMT1,EEFSEC,EIF3E,EIF6,RPSA,MAGOH,AGO3,MRPS28,DCPS,NDUFA7…
	GO: Biological Process	GO:0061564	axon development		3.064E-5	3.114E-1	2.831E-3	2.775E-2	118	789	ABL1,ACTB,PLEKHH1,TTC8,APBB2,SCARF1,NUMB,SYNGAP1,BMP7,DST,BSG,TSPO,CAPN1,BRSK2,ARHGEF25,NOLC1,NREP,B4GALT5,TAOK2,TMEM59L,COL6A2,CRMP1,BOC,DHFR,DPYSL3,ASCC1,EDNRA,OPTN,EFNB1,CELSR3,MARK2,FLOT1,EPHB2,ERBB3,SEMA3A,HMCN2,OLFM1,STK25,SEMA4F,SEMA4B,FXN,FUS,FYN,DISC1,PGRMC1,GDNF,PNPLA6,AFG3L2,BEX2,GOLGA2,GPM6B,RAPGEF1,GRN,KATNA1,LINGO1,DISP1,TWF2,WDR36,HTR2A,DOCK7,JAK2,STXBP5,LAMB2,STMN1,ABLIM1,LIMK1,RB…
	GO: Biological Process	GO:0014070	response to organic cyclic compound		3.149E-5	3.200E-1	2.883E-3	2.826E-2	160	1133	NRIP1,ABCA3,ABL1,ACAT1,ACTB,ADCY3,ADCY6,ADCYAP1R1,GRAMD1B,ADORA1,ALAS1,ALDH2,FBXO32,ANXA3,BIRC2,FAS,AQP9,AREG,LY6D,ATP1A3,BAD,BAK1,RGS9,BCL2L2,HCN2,SOCS2,BMP2,BMP4,BMP7,BSG,TSPO,MBD2,CA9,CASP1,CD36,CDK1,CDK6,CD83,HOMER1,TIPARP,NCOR1,FAM210B,SAFB2,RAPGEF2,CYP1B1,DGKQ,DDX1,DDX5,DHFR,NR1H4,HCN4,DUT,EDNRA,HEYL,FLOT1,ENDOG,DTNBP1,PTK2B,FANCB,RAPGEF3,PGRMC2,FES,FLT3,FOSL2,VPS54,INPP5K,RUVBL2,PGRMC1,GDN…
	GO: Biological Process	GO:0023057	negative regulation of signaling		3.370E-5	3.425E-1	3.018E-3	2.959E-2	235	1769	SEH1L,AMER1,ABL1,APCDD1,ACTN3,ADORA1,AGER,ARRDC3,PTPMT1,SLC25A4,SLC25A5,RGS5,RNF213,XIAP,ARAF,ZFYVE28,ARRB1,RGS20,PHACTR4,NUMB,RERE,UBR1,BAK1,BAX,RGS9,BCL2L2,BCL6,SYNGAP1,SOCS2,BMP2,BMP4,BMP7,TSPO,C1QBP,CAPN1,LDB2,CD44,IL1RL1,CDK11B,DLG5,MPV17L,LONP1,MYOZ1,AIM2,PICK1,MAPK8IP1,ADGRG3,RPH3AL,SOX13,ATF6B,MAD2L1BP,NCOR1,ISG15,CSNK2A1,SOCS5,DEPDC5,LRRC14,CHURC1,ARHGAP24,NOC2L,DAPK1,RB1CC1,PITPNC1,DCST…
	GO: Biological Process	GO:0051130	positive regulation of cellular component organization		3.370E-5	3.425E-1	3.018E-3	2.959E-2	193	1411	ABCA3,ABL1,AGER,MIB1,NLGN2,ALOX15,BIN1,SLC25A4,SLC25A5,FAS,SCARF1,ARRB1,MCU,NUMB,ATP7A,ATRX,AXL,BAD,ADGRB2,BAK1,BAX,BMP2,BMP4,BMP7,GBP5,WRAP73,CDC42EP5,C2,WASF1,HAP1,CASP1,CASP4,RUNX1,CCT6A,CD14,CD36,CD63,CDK1,DLG5,CFL1,PICK1,NOX4,MAD2L1BP,GDA,ISG15,PDE4DIP,ERC2,RAPGEF2,LDLRAP1,TOX,DCTN1,FCHSD2,PAN2,DKC1,DMD,FAM162A,PCSK9,ESPN,DPYSL3,EEF1A1,PLEK2,SETDB2,ABI2,EIF5A,MARK2,PAN3,FLOT1,ENDOG,EPHB2,ZDH…
	GO: Biological Process	GO:0007155	cell adhesion		3.414E-5	3.470E-1	3.018E-3	2.959E-2	231	1735	TTYH1,DGCR6,ABL1,ACTB,ACTG1,ACTN3,DYSF,ZNF608,AGER,JAG1,PIP5K1A,NLGN2,ALOX15,SCARF1,LY6D,ARHGDIG,ARRB1,AXL,BAD,BCL6,BMP2,BMP4,BMP7,DST,BSG,C1QBP,CAPN1,PSTPIP1,RUNX1,CBFB,CD9,CD86,CD33,CD36,CD44,TNFRSF13C,CD63,CDK6,DLG5,CFL1,CD83,RHOU,JAM2,TAOK2,CLIC1,COL5A1,PRKD2,COL6A2,COL5A3,SOX13,PDIA4,SNED1,CCM2L,CLCA2,SOCS5,CTNND2,PCDHGA8,BOC,CYP1B1,SLK,NUAK1,DHPS,DMD,DPP4,EFNB1,CELSR3,PLEKHA2,CERCAM,EGFL7,E…
	GO: Biological Process	GO:0001568	blood vessel development		3.416E-5	3.471E-1	3.018E-3	2.959E-2	164	1168	ABL1,TSPAN18,RHOJ,ACTG1,DYSF,PLEKHG5,PLEKHH1,OTULIN,JAG1,MIB1,ANXA3,PIK3R3,RNF213,XIAP,BIRC5,ATP7A,RAB11A,ADGRB2,BAK1,BAX,BMP4,BMP7,BSG,KLF5,RUNX1,LDB2,KRIT1,CD36,COL5A1,PRKD2,TBX4,SMARCAL1,GMFG,TIPARP,ANKRD17,RAPGEF2,HDAC9,CYP1B1,ARHGAP24,SNX17,ELMO1,NSDHL,E2F2,EDNRA,LPAR6,ANGPTL4,EGFL7,EMP2,EPHB2,EREG,STAG1,EMILIN2,HSPA12B,F3,WARS2,SEMA3A,PTK2B,RAPGEF3,SEC24B,PRRX2,STK25,FOXS1,FLT1,SNX5,PALD1,G…
	GO: Biological Process	GO:0022618	protein-RNA complex assembly		3.517E-5	3.574E-1	3.081E-3	3.021E-2	48	255	EIF3D,EIF3H,EIF3J,PTBP2,YTHDC1,DDX1,DDX46,EIF2S3,EIF5,RBM5,MRTO4,SF3B4,CD2BP2,EIF3L,EIF3M,TRAF7,SRSF10,RBMXL1,RUVBL2,RBMX,SF3A3,EIF3K,RRP7A,PHF5A,EIF3E,EIF6,RPSA,AGO3,ABT1,CDC73,PRPF39,RPL6,RPL10,RPLP0,RPS2,RPS5,RPS10,RPS19,RPS25,SFSWAP,LUC7L,SNRPB,SNRPD1,SNRPF,DDX28,SRPK1,RRS1,TARBP2
	GO: Biological Process	GO:0048873	homeostasis of number of cells within a tissue		3.660E-5	3.720E-1	3.166E-3	3.104E-2	16	51	XIAP,BAX,FH,FLT3,VPS54,ILDR2,GATA2,KRAS,KMT2A,IL20RB,NFIX,SMO,SOX9,VEGFA,VHL,TUBA1A
	GO: Biological Process	GO:0071345	cellular response to cytokine stimulus		3.677E-5	3.736E-1	3.166E-3	3.104E-2	144	1004	ACTG1,OTULIN,ALOX15,SLC25A5,BIRC2,BIRC3,XIAP,FAS,KMO,CHCHD4,VAMP8,STX11,AXL,BAD,GBP4,GBP5,KLF5,CASP1,CASP4,CD44,TNFRSF13C,IL1RL1,OSMR,LRAT,CFL1,STOML1,CCR4,AIM2,EEF1E1,CSF2RB,ISG15,IKBKE,SOCS5,LDLRAP1,CYP1B1,SLK,DAPK1,DCST1,NR1H4,DOK1,DPYSL3,SIGIRR,EIF4A2,EIF5A,PCOLCE2,EREG,F2RL1,TUBA1B,PTK2B,NLRC5,TRAF7,FLT3,IFITM2,CXCR6,NFAT5,RBMXL1,GAPDH,INPP5K,GHR,RBMX,IL24,CXCR3,GSN,GSTP1,EDA2R,USP18,TREX1,H…
	GO: Biological Process	GO:0006974	DNA damage response		3.724E-5	3.785E-1	3.180E-3	3.118E-2	138	955	ABL1,ACTB,TRRAP,PARP4,RAD54L,CUL4B,UVSSA,XIAP,CDC14B,CHCHD4,ATRX,BAD,BAK1,BAX,BCL2L2,BCL6,BPHL,TIMELESS,HERC2,BRSK2,CASP2,BAZ1B,CD44,CDK1,CEBPG,TRIP13,TRIP12,INIP,TAOK2,AIM2,IFFO1,EEF1E1,SMARCAL1,IKBKE,MARF1,HDAC9,DDX1,DDX5,BCL2L12,NUAK1,ASCC1,E2F1,ESCO2,ING4,ENDOG,ERCC1,ERCC3,RNF168,USP44,FANCB,MCRS1,FH,POLK,FLYWCH1,TRIAP1,ALKBH7,GINS4,NUDT16L1,SIRT7,TAF6L,TADA1,FUS,NFAT5,UIMC1,RUVBL2,BRD8,ASCC3…
	GO: Biological Process	GO:0060324	face development		3.778E-5	3.839E-1	3.199E-3	3.137E-2	20	73	JAG1,TIPARP,EDNRA,PLEKHA1,SPECC1,TWIST2,MMP2,NOTCH2,PRICKLE1,PAX9,PDGFRA,RARA,CHD7,STRA6,TBX1,TCF7L2,TFAP2A,TGFB3,CLDN5,KDM6A
	GO: Biological Process	GO:0071826	protein-RNA complex organization		3.861E-5	3.924E-1	3.243E-3	3.179E-2	49	263	EIF3D,EIF3H,EIF3J,PTBP2,YTHDC1,DDX1,DDX46,EIF2S3,EIF5,RBM5,MRTO4,SF3B4,CD2BP2,EIF3L,EIF3M,TRAF7,SRSF10,RBMXL1,RUVBL2,RBMX,SF3A3,EIF3K,RRP7A,PHF5A,EIF3E,EIF6,KLC1,RPSA,AGO3,ABT1,CDC73,PRPF39,RPL6,RPL10,RPLP0,RPS2,RPS5,RPS10,RPS19,RPS25,SFSWAP,LUC7L,SNRPB,SNRPD1,SNRPF,DDX28,SRPK1,RRS1,TARBP2
	GO: Biological Process	GO:1904951	positive regulation of establishment of protein localization		3.963E-5	4.027E-1	3.301E-3	3.236E-2	69	410	NLGN2,ARRB1,MCU,IRS2,VAMP8,BAD,BSG,CACNB3,CCT6A,CD33,CDK1,RHOU,MPC2,RPH3AL,NPEPPS,DCTN1,DKC1,NR1H4,BCAP31,STOM,ZDHHC2,F2RL1,ACSL3,RAPGEF3,CCT2,FYN,TM7SF3,GCK,SERP1,GLUD1,GNAQ,GNAS,SFN,FFAR1,FFAR2,RAPGEF4,PTPN5,EIF3E,JAK2,KCNN4,LEPR,LRP1,PCNT,PFKFB2,PIK3R1,PMAIP1,TOMM7,PPARD,PPARG,PPID,PPM1A,PRKACA,PRKCE,CREBRF,FBXW7,PRR5L,CCT5,EDEM2,SMO,CENPJ,SRC,SRI,PLCB1,TCF7L2,TGFB3,UBE2L3,XBP1,YWHAE,ARHGEF5
	GO: Biological Process	GO:0051492	regulation of stress fiber assembly		4.038E-5	4.104E-1	3.334E-3	3.269E-2	26	109	ABL1,ACTG1,TTC8,NOX4,RAPGEF3,INPP5K,KANK3,SYNPO,RHPN2,STMN1,LIMK1,FHOD1,PFN1,PIK3R1,ROCK1,SDC4,FHOD3,ARHGEF15,SLC9A1,LIMCH1,CLASP1,TGFB3,SH3PXD2B,TSC1,ARHGEF5,PHLDB2
	GO: Biological Process	GO:0032880	regulation of protein localization		4.091E-5	4.158E-1	3.334E-3	3.269E-2	158	1122	ACTB,TTC8,NLGN2,SORBS2,PTPMT1,BIRC5,ARHGDIA,ARHGDIG,CHCHD4,ARRB1,MCU,NUMB,IRS2,VAMP8,LRRC15,BAD,RAB11A,BMP4,BSG,BTF3,BYSL,CACNB3,BRSK2,CCT6A,CCNE2,CD33,CD36,CDK1,NOLC1,CFL1,HMGN3,RHOU,PICK1,MPC2,RPH3AL,NPEPPS,RSAD2,CSNK2A1,LDLRAP1,RSL1D1,DCTN1,RABGAP1L,DKC1,NR1H4,DERL2,EDNRA,SIDT2,BCAP31,LATS2,CELSR3,TRAPPC12,STOM,EPHB2,ZDHHC2,EPS15,RNF168,F2RL1,ABCA7,ACSL3,FBN1,RAPGEF3,MCRS1,AGAP2,TRAF7,CCT2,SIR…
	GO: Biological Process	GO:0000226	microtubule cytoskeleton organization		4.101E-5	4.168E-1	3.334E-3	3.269E-2	114	762	ABL1,SPC25,DYSF,TBC1D32,STARD9,RANBP10,CDC42BPA,XIAP,BIRC5,NCKAP5L,CDC14B,CDC14A,ATRX,TTLL9,RAB11A,BBS1,BNIP2,DST,WRAP73,BRSK2,CCNB1,CDK1,CDK11B,CFL1,CRMP1,NCOR1,GDA,C2CD3,PDE4DIP,SENP6,SLK,DNAL1,DCTN1,CEP170,DYNC1I2,ITGB1BP2,MARK2,STAG1,TUBA1B,FES,EML3,DCTN6,GAPDH,DISC1,SDCCAG8,TUBGCP4,RUVBL2,DCLK2,YWHAQ,GOLGA2,TUBA1C,KATNA1,NISCH,GABARAP,TUBGCP6,DOCK7,KIF2A,CCSAP,STMN1,LIMK2,CFAP58,MAP4,MAPT,MI…
	GO: Biological Process	GO:2001056	positive regulation of cysteine-type endopeptidase activity		4.457E-5	4.530E-1	3.595E-3	3.524E-2	37	181	APAF1,FAS,ARRB1,ATP2A3,BAD,BAK1,BAX,CASP1,CASP2,NLRC4,AIM2,DAP,DAPK1,FAM162A,E2F1,ESCO2,BCAP31,F3,NOD1,FYN,IL24,GSN,HIP1,JAK2,LGALS9,MAPT,MAP3K5,ACER2,NGF,PMAIP1,PML,PPARG,RPS3,NLRP1,CASP12,TFAP4,NLRP3
	GO: Biological Process	GO:0002758	innate immune response-activating signaling pathway		4.720E-5	4.797E-1	3.777E-3	3.703E-2	49	265	OTULIN,BIRC2,BIRC3,XIAP,C1QBP,CASP1,CASP4,CD14,CD86,CD36,NLRC4,AIM2,RSAD2,ANKRD17,LRRC14,NR1H4,FLOT1,F2RL1,NOD1,SCARA3,RNF135,TRIM3,FYN,BPIFB1,FFAR2,PHB2,IKBKB,IRAK2,IRF3,LGALS9,DHX58,PRKCE,PTPRS,NLRX1,APPL2,SEC14L1,RAB11FIP2,NLRP1,NPLOC4,SLC15A4,SRC,SARM1,IFIH1,RFTN1,MAP3K7,TRAF3,TYRO3,PELI1,NLRP3
	GO: Biological Process	GO:1903829	positive regulation of protein localization		4.867E-5	4.946E-1	3.819E-3	3.744E-2	92	590	NLGN2,ARRB1,MCU,IRS2,VAMP8,BAD,RAB11A,BSG,CACNB3,CCT6A,CD33,CDK1,CFL1,RHOU,MPC2,RPH3AL,NPEPPS,DCTN1,DKC1,NR1H4,BCAP31,TRAPPC12,STOM,EPHB2,ZDHHC2,F2RL1,ABCA7,ACSL3,RAPGEF3,MCRS1,AGAP2,CCT2,FYN,TM7SF3,GCK,SERP1,PGRMC1,GLUD1,GNAQ,GNAS,SFN,FFAR1,FFAR2,RAPGEF4,PTPN5,EIF3E,JAK2,KCNN4,LEPR,LIMK2,LRP1,MAPT,MYO5B,PCNT,PECAM1,PFKFB2,PIK3R1,PLK1,PMAIP1,PML,TOMM7,PPARD,PPARG,PPID,PPM1A,PRKACA,PRKCE,PRKCH,PRK…
	GO: Biological Process	GO:0002221	pattern recognition receptor signaling pathway		4.870E-5	4.949E-1	3.819E-3	3.744E-2	46	244	OTULIN,BIRC2,BIRC3,XIAP,C1QBP,CASP1,CASP4,CD14,CD86,CD36,NLRC4,AIM2,RSAD2,ANKRD17,LRRC14,NR1H4,FLOT1,F2RL1,NOD1,SCARA3,RNF135,TRIM3,BPIFB1,FFAR2,PHB2,IRAK2,IRF3,LGALS9,DHX58,PRKCE,PTPRS,NLRX1,APPL2,SEC14L1,RAB11FIP2,NLRP1,NPLOC4,SLC15A4,SARM1,IFIH1,RFTN1,MAP3K7,TRAF3,TYRO3,PELI1,NLRP3
	GO: Biological Process	GO:0046660	female sex differentiation		4.886E-5	4.965E-1	3.819E-3	3.744E-2	36	175	NRIP1,ADCYAP1R1,ARRB1,AXL,BAK1,BAX,BMP4,SCAPER,CASP2,RUNX1,TIPARP,PLEKHA1,EREG,NR5A1,PGRMC1,INSR,KIT,RBPMS2,MMP2,NOTCH4,PDE4D,PDGFRA,DLL4,SOHLH2,PTPRN,CHD7,SRC,STAT5B,ACSBG1,STRA6,TNFAIP6,TYRO3,UBB,VEGFA,VGF,NUP107
	GO: Biological Process	GO:0060322	head development		5.038E-5	5.119E-1	3.908E-3	3.831E-2	178	1294	RALGAPA1,ABL1,ACAT1,ACTB,ADCYAP1R1,TTC8,JAG1,MIB1,NLGN2,ANXA3,APAF1,SHROOM2,NUMB,IRS2,RERE,EIF3H,ATP1A3,B4GALT2,ATP7A,ATRX,AXL,BAD,BAK1,BAX,BBS1,BCL2L2,SYNGAP1,BMP2,BMP4,BMP7,HERC1,HAP1,PTBP2,CAPN1,CASP2,CDK6,DLG5,TAOK2,AIM2,COX6B1,TIPARP,NCOR1,C2CD3,RAPGEF2,TOX,GIT2,PHGDH,DDX46,E2F1,EDNRA,ATP6AP2,PLEKHA1,GNB4,EPHB2,MECOM,DTNBP1,SEMA3A,BPTF,SEC24B,DNAJC30,SPECC1,NR5A1,FYN,DISC1,GATA2,GDNF,GLUD1,H…
	GO: Biological Process	GO:0080134	regulation of response to stress		5.120E-5	5.202E-1	3.917E-3	3.840E-2	244	1858	ABL1,ACTB,ACTG1,TRRAP,ADCYAP1R1,ADORA1,OTULIN,AGER,ALDH2,ALOX15,BIRC2,BIRC3,XIAP,FAS,SCARF1,ARRB1,SERPINC1,VAMP8,ATP7A,BAD,BAK1,BAX,BCL6,BMP2,BMP4,BMP7,BPHL,GBP4,GBP5,C1QBP,TIMELESS,CASP1,CASP4,CD9,CD14,CD86,CD36,CD44,IL1RL1,OSMR,CEBPG,TRIP12,NLRC4,TAOK2,MYOZ1,AIM2,MAPK8IP1,EEF1E1,PTGES,ATF6B,NCOR1,RSAD2,ISG15,IKBKE,SOCS5,ANKRD17,LRRC14,RB1CC1,DCST1,DDX5,BCL2L12,DHFR,NR1H4,DPP4,UBXN1,EDNRA,OPTN,B…
	GO: Biological Process	GO:0006508	proteolysis		5.126E-5	5.209E-1	3.917E-3	3.840E-2	259	1988	TIMM23,TRRAP,OTULIN,AGER,MIB1,FBXO32,CUL4B,BIN1,ANK2,APAF1,BIRC2,RNF213,BIRC3,XIAP,BIRC5,FAS,ARAF,ARRB1,SERPINC1,EIF3H,ATP2A3,CAPN12,UBR1,BAD,BAK1,BAX,FBXO17,C2,HERC2,CAPN1,CAPNS1,BRSK2,CASP1,CASP2,CASP4,RUNX1,CBFA2T3,CD5L,CD44,CDK1,CFL1,TRIP12,NLRC4,UBE4A,LONP1,AIM2,UFSP1,NPEPPS,C2CD3,CLCA2,ISG15,CSNK2A1,SOCS5,SENP6,ADAMTS14,RAPGEF2,CTSB,CTSL,SPCS2,DAP,DAPK1,DCST1,FBXL6,KLHL3,BCL2L12,PAN2,DLD,FA…
	GO: Biological Process	GO:0010648	negative regulation of cell communication		5.176E-5	5.259E-1	3.925E-3	3.848E-2	234	1772	SEH1L,AMER1,ABL1,APCDD1,ACTN3,ADORA1,AGER,ARRDC3,PTPMT1,SLC25A4,SLC25A5,RGS5,RNF213,XIAP,ARAF,ZFYVE28,ARRB1,RGS20,PHACTR4,NUMB,RERE,UBR1,BAK1,BAX,RGS9,BCL2L2,BCL6,SYNGAP1,SOCS2,BMP2,BMP4,BMP7,TSPO,C1QBP,CAPN1,LDB2,CD44,IL1RL1,CDK11B,DLG5,MPV17L,LONP1,MYOZ1,AIM2,PICK1,MAPK8IP1,ADGRG3,RPH3AL,SOX13,ATF6B,MAD2L1BP,NCOR1,ISG15,CSNK2A1,SOCS5,DEPDC5,LRRC14,CHURC1,ARHGAP24,NOC2L,DAPK1,RB1CC1,PITPNC1,DCST…
	GO: Biological Process	GO:0048871	multicellular organismal-level homeostasis		5.219E-5	5.304E-1	3.929E-3	3.851E-2	163	1169	ABCA3,ABCA4,ABL1,ACTB,ACTG1,ACTN3,ADCY6,ADORA1,ALAS1,ARRDC3,GPRASP2,SLC25A5,APBB2,XIAP,FAS,NUMB,AXL,BAK1,BAX,BBS1,BCL6,BMP4,BSG,TSPO,LDB2,CD36,CD44,SLC28A2,TNFRSF13C,CDK6,CEBPG,JAM2,CCR4,AIM2,PTGES,NOX4,NCOR1,ISG15,ACOT11,FAM210B,IQCB1,HDAC9,IP6K1,MELK,DDX46,DIO2,DMD,DNASE2,BSCL2,MECOM,KLF3,PTK2B,FH,FLT3,TMEM14C,SIVA1,VPS54,EXOC5,NFAT5,ILDR2,INPP5K,GATA2,GATM,GNAS,RBPMS,RPL35,NCKAP1L,CFH,HOXA5,HO…
	GO: Biological Process	GO:0042255	ribosome assembly		5.760E-5	5.853E-1	4.304E-3	4.219E-2	20	75	C1QBP,MTERF3,MRPS2,MRTO4,NIP7,TRAF7,RRP7A,EIF6,RPSA,ABT1,RPL6,RPL10,RPLP0,RPS2,RPS5,RPS10,RPS19,RPS25,DDX28,RRS1
	GO: Biological Process	GO:0045089	positive regulation of innate immune response		5.932E-5	6.029E-1	4.400E-3	4.314E-2	65	385	OTULIN,BIRC2,BIRC3,XIAP,GBP4,GBP5,C1QBP,CASP1,CASP4,CD14,CD86,CD36,NLRC4,AIM2,RSAD2,IKBKE,ANKRD17,LRRC14,NR1H4,DPP4,FLOT1,EREG,F2RL1,NOD1,NLRC5,SCARA3,RNF135,TRIM3,FYN,BPIFB1,FFAR2,PHB2,IKBKB,GBP7,IRAK2,IRF3,LAMP1,LGALS9,MMP2,DHX58,PRKCE,PTPRS,NLRX1,APPL2,RPS19,SEC14L1,RAB11FIP2,NLRP1,NPLOC4,SLC15A4,SRC,SARM1,STAT5B,IFIH1,RFTN1,MAP3K7,CRTAM,TRAF3,TYRO3,ZBP1,CNBP,PLSCR2,PELI1,ZNFX1,NLRP3
	GO: Biological Process	GO:0048589	developmental growth		5.995E-5	6.092E-1	4.415E-3	4.328E-2	157	1122	ABL1,RBM10,ACTN3,DYSF,TTC8,JAG1,SORBS2,SLC25A4,CPNE5,AREG,ATP6V1E1,ATRX,AXL,SOCS2,BMP4,KLF5,SCAPER,WASF1,MPZL1,RUNX1,CCNB1,CD9,CDK1,MTA2,CFL1,TRIP10,MYOZ1,TMEM59L,SMARCAL1,NCOR1,CCM2L,ITSN2,DIO2,DMD,EDNRA,ESCO2,LATS2,PLEKHA1,ERBB3,ERCC1,EREG,SEMA3A,FDPS,FES,OLFM1,STK25,FOXS1,SEMA4F,SEMA4B,FLT3,GINS4,LLPH,VPS54,FXN,PDLIM5,FUS,FYN,DISC1,SERP1,RUVBL2,GHR,AFG3L2,GNAS,GRN,KATNA1,H3-3A,AKAP13,TWF2,HOXA…
	GO: Biological Process	GO:0140694	non-membrane-bounded organelle assembly		6.057E-5	6.155E-1	4.416E-3	4.329E-2	83	523	ACTG1,STARD9,RNF213,XIAP,BIRC5,RAB11A,WRAP73,C1QBP,CBFB,MYOZ1,NCOR1,C2CD3,SENP6,DES,PAN2,DMD,MTERF3,TRAPPC12,MRPS2,EIF2S1,MRTO4,BSCL2,PAN3,CENPW,STAG1,NIP7,TRAF7,EML3,TUBGCP4,LSM3,RRP7A,YWHAQ,GOLGA2,GSN,LDB3,AKAP13,TUBGCP6,EIF6,KIF2A,CCSAP,RPSA,ANKRD23,MAPT,MEF2C,MAPK15,MYBL2,NRAP,PRICKLE1,PDGFRA,PDGFRB,ABT1,PLK1,MZT1,CDCA8,RPL6,RPL10,RPLP0,RPS2,RPS3,RPS5,RPS10,RPS19,RPS25,CXCL12,HAUS7,TUBB,FHOD3…
	GO: Biological Process	GO:0043473	pigmentation		6.084E-5	6.182E-1	4.416E-3	4.329E-2	42	218	TTC8,MIB1,SHROOM2,ATP7A,RAB11A,BAX,CD63,DCTN1,DIO2,EDNRA,ATP6AP2,AP3S2,ERBB3,DTNBP1,HPS3,EXOC5,GNAQ,HPS1,MFSD12,DOCK7,IHH,INPP5B,EIF3E,KIT,PIKFYVE,LTK,MC1R,MEF2C,OCRL,SLC24A5,RIC8B,ADAMTS20,CHD7,KIF13A,SOD2,SOX9,TBX2,SZT2,TFAP2A,NRARP,VHL,ADAMTS9
	GO: Biological Process	GO:0009057	macromolecule catabolic process		6.128E-5	6.227E-1	4.416E-3	4.329E-2	218	1639	AMER1,RBM10,DYSF,MIB1,FBXO32,RIC1,CUL4B,APAF1,BIRC2,RNF213,ARAF,ARRB1,EIF3H,UBR1,BAX,FBXO17,HERC2,CAPN1,CAPNS1,BRSK2,CBFA2T3,CD44,DIS3L,CHIT1,TRIP12,UBE4A,LONP1,GTPBP1,TIPARP,UPF2,ISG15,IKBKE,CSNK2A1,SOCS5,CTSB,CTSL,RB1CC1,YTHDC1,DCST1,DDX5,FBXL6,KLHL3,SMG7,PAN2,DKC1,EXOG,DNASE2,PCSK9,DPP4,DERL2,E2F1,DPP3,UBXN1,EEF1A1,SIDT2,BCAP31,MRTO4,PAN3,ENDOG,ZDHHC2,RNF168,USP44,PTK2B,ANAPC10,ZER1,SPSB4,USP4…
	GO: Biological Process	GO:0002682	regulation of immune system process		6.309E-5	6.411E-1	4.506E-3	4.417E-2	238	1812	ABL1,ACTB,DYSF,ADCY7,ADORA1,OTULIN,ZNF608,MTUS1,AGER,JAG1,ALOX15,BIRC2,BIRC3,XIAP,FAS,ARRB1,MCU,IRS2,VAMP8,AXL,BAD,BAX,BCL6,BMP4,GBP4,GBP5,BST2,C1QBP,C2,CACNB3,CAPN1,CASP1,CASP4,RUNX1,CBFB,CD5L,CD9,CD14,CD86,CD33,CD36,CD44,TNFRSF13C,IL1RL1,CDK6,DLG5,CD83,NLRC4,JAM2,AIM2,MAPK8IP1,PRKD2,SOX13,ZBTB46,RSAD2,ISG15,IKBKE,FAM210B,SOCS5,ANKRD17,LRRC14,TOX,DCST1,DDX1,DDX46,DHPS,DNASE2,NR1H4,DPP4,EDNRA,ZBT…
	GO: Biological Process	GO:0048704	embryonic skeletal system morphogenesis		6.341E-5	6.444E-1	4.506E-3	4.417E-2	49	268	BMP2,BMP4,BMP7,CASP4,NOLC1,S1PR2,EDNRA,PRRX2,AHSA1,DISC1,GNAS,ILVBL,TWIST2,DISP1,HOXA3,HOXA5,HOXB2,HOXB4,HOXB5,HOXB6,HOXB9,HOXC4,HOXD3,HOXD4,EIF3E,KRAS,SMAD2,MDFI,MEF2C,OCRL,PAX5,PDGFRA,PDGFRB,PRRX1,FUZ,CHD7,SMO,XYLT1,TBX1,TBX15,SATB2,ZEB1,TFAP2A,TGFB3,PARD3,KDM6A,CYP26B1,WNT9A,CNBP
	GO: Biological Process	GO:0006518	peptide metabolic process		6.467E-5	6.572E-1	4.541E-3	4.452E-2	155	1107	BIN1,GADD45GIP1,MKNK1,EIF3D,EIF3H,EIF3J,C1QBP,MALSU1,HAP1,NOLC1,NPEPPS,EEF1E1,GTPBP1,CSNK2A1,BZW1,CTSL,CYP1B1,SPCS2,DAPK1,DDX1,DHFR,DHPS,PAN2,DIO2,DMD,DPEP1,DPP4,EEF1A1,EEF1D,EEF1G,BCO2,MRPS2,EIF2S1,ATP6AP2,EIF2S3,ZNF706,EIF4A2,EIF5,EIF5A,PAN3,MRPL46,GGT6,EIF1B,MRPL27,ABCA7,WARS2,SYCE2,PTK2B,EIF3L,OLFM1,EIF3M,RPP30,EIF1AD,PABPC1,TRIM3,DPH5,FARS2,LSM14B,GAPDH,SERP1,LSM1,GGT7,EIF3K,ASCC3,BRF1,RPL35…
	GO: Biological Process	GO:0030038	contractile actin filament bundle assembly		6.524E-5	6.630E-1	4.541E-3	4.452E-2	29	131	ABL1,ACTG1,TTC8,ARRB1,NOX4,PTK2B,RAPGEF3,INPP5K,KANK3,SYNPO,RHPN2,STMN1,LIMK1,FHOD1,PFN1,PIK3R1,ROCK1,SDC4,FHOD3,ARHGEF15,SLC9A1,LIMCH1,SRC,CLASP1,TGFB3,SH3PXD2B,TSC1,ARHGEF5,PHLDB2
	GO: Biological Process	GO:0043149	stress fiber assembly		6.524E-5	6.630E-1	4.541E-3	4.452E-2	29	131	ABL1,ACTG1,TTC8,ARRB1,NOX4,PTK2B,RAPGEF3,INPP5K,KANK3,SYNPO,RHPN2,STMN1,LIMK1,FHOD1,PFN1,PIK3R1,ROCK1,SDC4,FHOD3,ARHGEF15,SLC9A1,LIMCH1,SRC,CLASP1,TGFB3,SH3PXD2B,TSC1,ARHGEF5,PHLDB2
	GO: Biological Process	GO:0072001	renal system development		6.572E-5	6.678E-1	4.543E-3	4.454E-2	84	532	AMER1,ACAT1,ACP1,TBC1D32,TTC8,JAG1,MIB1,TSHZ3,APAF1,KMO,BAX,BMP2,BMP4,BMP7,TIMELESS,CD44,DLG5,CLCNKA,TMEM59L,TIPARP,IQCB1,SNX17,KLHL3,PCSK9,EDNRA,HEYL,MECOM,FAT1,FBN1,EXOC5,INVS,GCNT1,GDNF,ADAMTS6,CFH,TREX1,HES1,IL6R,INPP5B,KCNJ8,LAMB2,SMAD1,SMAD2,MEF2C,COMMD5,NOTCH2,PRICKLE1,OCRL,ODC1,PBX1,PCNT,PDGFA,PDGFRA,PDGFRB,PECAM1,PRKCE,TET2,PSMD12,FAT4,RARA,USP40,FMN1,SDC1,SDC4,PDGFD,SMO,SOX9,STRA6,TBX2,…
	GO: Biological Process	GO:0043603	amide metabolic process		6.750E-5	6.859E-1	4.635E-3	4.544E-2	195	1445	ACAT1,BIN1,GADD45GIP1,MKNK1,EIF3D,EIF3H,EIF3J,UROC1,C1QBP,MALSU1,HAP1,VAPA,NOLC1,B4GALT5,PPT2,MPC2,NPEPPS,EEF1E1,GTPBP1,GDA,CSNK2A1,BZW1,CTSL,CYP1B1,NANP,SPCS2,DAPK1,DDX1,DHFR,DHPS,PAN2,DIO2,DLD,DMD,NR1H4,DPEP1,DPP4,ACOT8,EEF1A1,EEF1D,EEF1G,BCO2,MRPS2,EIF2S1,ATP6AP2,EIF2S3,ZNF706,EIF4A2,EIF5,EIF5A,PAN3,MRPL46,GGT6,EIF1B,MRPL27,ABCA7,WARS2,SYCE2,ACSL3,PTK2B,EIF3L,OLFM1,FH,EIF3M,RPP30,EIF1AD,ACOT6,…
	GO: Biological Process	GO:0008380	RNA splicing		6.829E-5	6.939E-1	4.657E-3	4.566E-2	82	517	RBM10,TRRAP,C1QBP,PTBP2,CLK1,CLK2,CLK3,SNRNP40,RBM39,AQR,YTHDC1,DDX1,DDX5,DDX46,SUGP2,RBM5,DBR1,SF3B4,MALAT1,CD2BP2,PABPC1,IVNS1ABP,TAF6L,TADA1,PPIL1,FUS,ILDR2,SRSF10,RBMXL1,CDK12,LSM1,LSM3,RBMX,SF3A3,ZNF638,HNRNPLL,PHF5A,GRSF1,HMGA1,PRMT1,PAXBP1,MAGOH,FRA10AC1,DCPS,RBM12B,NOVA1,NOVA2,SCNM1,PIK3R1,PUS7,PPP1R8,PRPF39,RBM3,RBM4,ZMAT2,RBM41,RPS13,RPS26,ATXN7,SUPT20H,SRSF4,SFSWAP,RNPC3,LUC7L,SNRNP48,…
	GO: Biological Process	GO:0014032	neural crest cell development		6.880E-5	6.991E-1	4.661E-3	4.569E-2	35	171	TTC8,JAG1,PHACTR4,BMP2,BMP4,BMP7,NOLC1,CFL1,NRG2,EDNRA,EFNB1,ERBB3,SEMA3A,SEMA4F,SEMA4B,DISC1,GDNF,HES1,PRICKLE1,OCRL,PAX6,PDGFA,PDGFRA,PDGFRB,PPARD,SEMA6D,CHD7,WDR11,SMO,SOX9,TBX1,TCOF1,TFAP2A,PARD3,NRARP
	GO: Biological Process	GO:0032231	regulation of actin filament bundle assembly		6.947E-5	7.059E-1	4.675E-3	4.583E-2	28	125	ABL1,ACTG1,TTC8,CFL1,NOX4,RAPGEF3,INPP5K,KANK3,SYNPO,SHANK3,RHPN2,STMN1,LIMK1,FHOD1,PFN1,PIK3R1,ROCK1,SDC4,FHOD3,ARHGEF15,SLC9A1,LIMCH1,CLASP1,TGFB3,SH3PXD2B,TSC1,ARHGEF5,PHLDB2
	GO: Biological Process	GO:0007169	cell surface receptor protein tyrosine kinase signaling pathway		7.073E-5	7.187E-1	4.728E-3	4.636E-2	116	788	ABL1,ADORA1,BCAR3,PIK3R3,AREG,ZFYVE28,IRS2,RERE,AXL,SOCS2,BMP2,BMP4,WASF1,HAP1,MPZL1,CD63,RASGRP4,LONP1,DSTYK,NGEF,PRKD2,NRG2,TIPARP,SOCS5,CHURC1,RAPGEF2,PITPNC1,NR1H4,DOK1,EFNB1,PLEKHA1,EPHB2,ERBB3,ERCC1,EREG,MZB1,WDR54,F3,PTK2B,FGF5,FLT1,FLT3,FYN,SNX5,INPP5K,GDNF,GFRA2,GHR,BEX2,GPC1,RAPGEF1,FAM83A,HGF,HIP1,CADM4,INSR,JAK2,JAK3,KIT,KRAS,STMN1,LRP1,LTK,FOXO4,MMP2,NGF,PRICKLE1,NTRK2,ROR1,DDR2,PDGF…
	GO: Biological Process	GO:0060099	regulation of phagocytosis, engulfment		7.210E-5	7.327E-1	4.787E-3	4.693E-2	10	24	AGER,ALOX15,CD36,F2RL1,ABCA7,GATA2,RAB31,NCKAP1L,PPARG,APPL2
	GO: Biological Process	GO:0045934	negative regulation of nucleobase-containing compound metabolic process		7.255E-5	7.373E-1	4.787E-3	4.693E-2	235	1790	NRIP1,ABL1,RBM10,JDP2,ZNF608,TSHZ3,BIN1,PHF12,APBB2,BIRC5,MIER1,RERE,BCL6,BMP2,BMP4,BMP7,KLF5,ZNF558,TSPO,C1QBP,TIMELESS,MBD2,FOXK1,PTBP2,RUNX1,CBFA2T3,CBFB,LDB2,CD36,ZMYM5,CDK6,MTA2,TRIP12,MYOZ1,SOX13,NCOR1,ZBTB46,IKBKE,HDAC9,MXD3,NOC2L,DAP,DDX5,DKC1,NR1H4,MTERF3,E2F1,ZBTB34,HEYL,SETDB2,ZNF706,EIF4A2,ING4,ELF3,ZKSCAN4,ERCC1,EREG,RNF168,ZFP3,MECOM,KLF3,RN7SK,BPTF,FANCB,PCGF6,MCRS1,SLA2,FOXS1,TRAF…
	GO: Biological Process	GO:0000302	response to reactive oxygen species		7.688E-5	7.812E-1	5.040E-3	4.941E-2	49	270	ABL1,ADCYAP1R1,ALDH3A2,AREG,ATP7A,AXL,BAD,BAK1,BMP7,CAPN1,CD36,CDK1,CFL1,MPV17L,CYP1B1,DHFR,EDNRA,PLEKHA1,ENDOG,PTK2B,STK25,FXN,TXNRD2,FYN,PRDX3,GPR37,GSTP1,HGF,TREX1,FOXA1,MAPT,MB,MAP3K5,MMP2,DDR2,PDGFRA,PDGFRB,PPP2CB,APTX,PTPRK,PTPRN,RPS3,SDC1,SLC4A1,PDGFD,SOD2,SRC,TXN,RNF146
	GO: Cellular Component	GO:0022626	cytosolic ribosome		1.612E-11	1.964E-8	1.844E-8	1.417E-7	40	123	EEF1A1,ASCC3,RPL35,RPSA,PELO,REPIN1,ABCE1,RPL3,RPL4,RPL6,RPL8,RPL10,RPL12,RPL15,RPL18,RPL18A,RPL26,RPL32,RPL35A,RPL36AL,RPLP0,RPLP1,RPS2,RPS3,RPS4X,RPS5,RPS7,RPS9,RPS10,RPS11,RPS13,RPS15A,RPS16,RPS18,RPS19,RPS20,RPS21,RPS25,RPS26,UBB
	GO: Cellular Component	GO:0030055	cell-substrate junction		4.798E-11	5.844E-8	1.844E-8	1.417E-7	92	445	ACTB,ACTG1,ACTN3,PIP5K1A,BCAR3,SORBS2,NUMB,DST,BSG,WASF1,CAPN1,MPZL1,CD9,CD44,IL1RL1,CFL1,RHOU,NOX4,ARHGAP24,STARD8,GIT2,DMD,DPP4,FLOT1,PTK2B,FAT1,FES,FLT1,PABPC1,TADA1,YWHAQ,GSN,TNS4,PACSIN2,HMGA1,DOCK7,JAK2,KRAS,LIMK1,LMO7,LRP1,CD46,PPP1R12A,NME2,NRAP,DDR2,P4HB,PDGFRB,PFN1,PLAU,SH3KBP1,PPIB,PPP1CC,FOCAD,PTPN12,RPL3,RPL4,RPL6,RPL8,RPL12,RPL18,RPLP0,RPLP1,RPS2,RPS3,RPS4X,RPS5,RPS7,RPS9,RPS10,RPS1…
	GO: Cellular Component	GO:0005925	focal adhesion		5.790E-11	7.052E-8	1.844E-8	1.417E-7	90	433	ACTB,ACTG1,ACTN3,PIP5K1A,BCAR3,SORBS2,NUMB,DST,BSG,WASF1,CAPN1,MPZL1,CD9,CD44,IL1RL1,CFL1,RHOU,NOX4,ARHGAP24,STARD8,GIT2,DPP4,FLOT1,PTK2B,FAT1,FES,FLT1,PABPC1,TADA1,YWHAQ,GSN,TNS4,PACSIN2,HMGA1,DOCK7,JAK2,KRAS,LIMK1,LMO7,LRP1,CD46,PPP1R12A,NME2,DDR2,P4HB,PDGFRB,PFN1,PLAU,SH3KBP1,PPIB,PPP1CC,FOCAD,PTPN12,RPL3,RPL4,RPL6,RPL8,RPL12,RPL18,RPLP0,RPLP1,RPS2,RPS3,RPS4X,RPS5,RPS7,RPS9,RPS10,RPS11,RPS13,R…
	GO: Cellular Component	GO:0140513	nuclear protein-containing complex		6.057E-11	7.378E-8	1.844E-8	1.417E-7	218	1386	SEH1L,NRIP1,ACTB,JDP2,TRRAP,PIP5K1A,BIN1,MED30,PHF12,BIRC5,API5,RERE,TIMELESS,MBD2,PTBP2,TAF1B,BAZ1B,RUNX1,CBFB,CCNT2,CDK8,MTA2,NOLC1,CEBPE,CEBPG,INIP,SNRNP40,TBPL1,SMARCAL1,NOL11,BATF2,ATF6B,NCOR1,UPF2,CSNK2A1,AQR,HDAC9,MXD3,NOC2L,DDX5,ZC3H11A,DDX46,SMG7,DKC1,MED6,MED31,E2F1,E2F2,SNUPN,CEBPZ,EIF5A,RBM5,FLOT1,C17orf49,ERCC1,SF3B4,ERCC3,PHF20,MECOM,HMG20B,RN7SK,BPTF,FANCB,PCGF6,ANAPC10,CD2BP2,MCRS…
	GO: Cellular Component	GO:1902494	catalytic complex		2.476E-10	3.016E-7	6.032E-8	4.634E-7	280	1911	NRIP1,ACTB,ACTG1,TRRAP,OTULIN,MIB1,FBXO32,GOLGA7B,CTU1,CUL4B,RANBP10,MED30,ZSWIM5,PHF12,PIK3R3,RERE,UBR1,ATP6V1B2,ATP6V1C1,ATP6V1E1,FBXO17,BCS1L,DPM2,SOCS2,C2,MBD2,CAPN1,CAPNS1,CASP1,CASP2,BAZ1B,CCNB1,CCNT2,CCNE2,COX7A2L,CDK1,CDK11B,CDK6,MTA2,NOLC1,DIS3L,UBE4A,CKS1B,CKS2,SNRNP40,TBPL1,EEF1E1,COX6A1,COX6B1,COX7A2,NOX4,GTPBP1,NCOR1,IKBKE,CSNK2A1,SOCS5,DEPDC5,CHURC1,AQR,HDAC9,SPCS2,DAPK1,DNAL1,RB1CC…
	GO: Cellular Component	GO:0005840	ribosome		1.100E-9	1.340E-6	2.233E-7	1.716E-6	63	277	GADD45GIP1,EIF3H,BTF3,DMD,EEF1A1,BCO2,MRPS2,MRPL46,MRPL27,RPP30,SERP1,ASCC3,RPL35,RPSA,MRPS28,NDUFA7,PELO,REPIN1,EIF2AK2,ST7L,MRPL16,PTCD3,ABCE1,IMP3,RPL3,RPL4,RPL6,RPL8,RPL10,RPL12,RPL15,RPL18,RPL18A,RPL26,RPL32,RPL35A,RPL36AL,RPLP0,RPLP1,RPS2,RPS3,RPS4X,RPS5,RPS6KA1,RPS7,RPS9,RPS10,RPS11,RPS13,RPS15A,RPS16,RPS18,RPS19,RPS20,RPS21,RPS25,RPS26,LARP4B,UBB,MRPS24,MRPS22,MRPL47,MRPL52
	GO: Cellular Component	GO:0098794	postsynapse		1.313E-9	1.599E-6	2.284E-7	1.755E-6	155	937	ABL1,ACTB,ACTG1,ADORA1,AGER,MIB1,NLGN2,SORBS2,ANK2,ARRB1,NUMB,ATP1A3,ATP7A,RAB11A,RGS9,SYNGAP1,DST,BSN,WASF1,CACNB1,HAP1,DLG5,CFL1,S1PR2,TAOK2,NGEF,HOMER1,PICK1,ERC2,CTNND2,DGKQ,DAPK1,DMD,ESPN,DRP2,ABI2,ATP6AP2,MARK2,EPHB2,ZDHHC2,ERBB3,DTNBP1,PTK2B,USP48,AGAP2,SEMA4F,SEMA4B,PDLIM5,TRIM3,ADGRA1,FUS,FYN,GABBR1,GABRD,FILIP1,GAPDH,DISC1,PGRMC1,RBMX,RAPGEF4,RPL35,HIP1,PHB2,SYNPO,HTR2A,HTR7,SHANK3,IL1R…
	GO: Cellular Component	GO:0070161	anchoring junction		3.084E-9	3.756E-6	4.695E-7	3.607E-6	160	987	ACTB,ACTG1,ACTN3,PLEKHG5,ADCYAP1R1,JAG1,PIP5K1A,BCAR3,SORBS2,CDC42BPA,ANK2,SHROOM2,NUMB,DST,BSG,WASF1,CAPN1,MPZL1,KRIT1,CD9,CD44,IL1RL1,VAPA,DLG5,CFL1,RHOU,JAM2,DSTYK,NOX4,CLCA2,CTNND2,RAPGEF2,CDCA3,ARHGAP24,STARD8,GIT2,DES,FCHSD2,DMD,ESPN,DPP4,ABI2,FLOT1,PTK2B,FAT1,FES,STEAP1,FLT1,TCHP,PABPC1,PDLIM5,TADA1,ILDR2,SDCCAG8,STARD10,YWHAQ,GSN,LDB3,TNS4,PACSIN2,CADM4,SYNPO,HMGA1,SHROOM1,DOCK7,SSH2,JAK2…
	GO: Cellular Component	GO:0030684	preribosome		3.641E-9	4.435E-6	4.912E-7	3.774E-6	35	117	BYSL,RPS19BP1,NOC2L,RSL1D1,RCL1,MRTO4,NSA2,NIP7,EMG1,UTP14A,MAK16,RRP7A,WDR36,EIF6,PIN4,NOP9,HEATR1,SRFBP1,NAT10,IMP3,RPS4X,RPS5,RPS7,RPS9,RPS11,RPS13,RPS15A,RPS16,RPS19,DNTTIP2,WDR12,RIOK2,RRS1,PNO1,KRI1
	GO: Cellular Component	GO:0045202	synapse		4.033E-9	4.912E-6	4.912E-7	3.774E-6	267	1855	TTYH1,ABL1,ACP1,ACTB,ACTG1,DYSF,PLEKHG5,ADORA1,AGER,MIB1,NLGN2,BIN1,SORBS2,ANK2,APBB2,ARHGDIA,ARRB1,NUMB,EIF3D,ATP1A3,STX11,ATP6V1B2,ATP6V1C1,ATP6V1E1,ATP7A,RAB11A,RGS9,HCN2,SYNGAP1,DST,C1QBP,BSN,WASF1,CACNB1,CACNB3,HAP1,DLG5,CFL1,S1PR2,TAOK2,NGEF,HOMER1,PICK1,MAPK8IP1,RPH3AL,NRG2,PNISR,SNCAIP,ITSN2,ERC2,CTNND2,RAPGEF2,ZMYND19,DGKQ,DAPK1,GIT2,DES,FCHSD2,DMD,ESPN,DPYSL3,DRP2,HCN4,DTNA,ASCC1,EEF1D,…
	GO: Cellular Component	GO:0044391	ribosomal subunit		4.091E-8	4.983E-5	4.530E-6	3.480E-5	47	199	GADD45GIP1,MRPS2,MRPL46,MRPL27,RPL35,RPSA,MRPS28,MRPL16,PTCD3,IMP3,RPL3,RPL4,RPL6,RPL8,RPL10,RPL12,RPL15,RPL18,RPL18A,RPL26,RPL32,RPL35A,RPL36AL,RPLP0,RPLP1,RPS2,RPS3,RPS4X,RPS5,RPS7,RPS9,RPS10,RPS11,RPS13,RPS15A,RPS16,RPS18,RPS19,RPS20,RPS21,RPS25,RPS26,UBB,MRPS24,MRPS22,MRPL47,MRPL52
	GO: Cellular Component	GO:0005813	centrosome		1.051E-7	1.280E-4	1.067E-5	8.198E-5	117	703	DYSF,TTC8,ODF2L,MIB1,NCKAP5L,CDC14B,CDC14A,RAB11A,BBS1,BNIP2,CEP95,WRAP73,CCDC116,HAP1,BRSK2,RILPL1,CCNB1,CD86,CCNE2,CDK1,CDK6,DIS3L,SCLT1,RBM39,CRMP1,C2CD3,IQCB1,ITSN2,PDE4DIP,DCTN1,CEP170,DYNC1I2,E2F1,LATS2,FLOT1,CEP85L,FAM161A,NLRC5,TCHP,PCGF5,DCTN6,RAPGEF6,DISC1,SDCCAG8,AK6,TUBGCP4,RUVBL2,RRP7A,YWHAQ,KATNA1,CKAP2L,PACSIN2,HK2,HOXB4,TUBGCP6,LRRCC1,IL4R,KIF2A,CCSAP,LIMK2,CFAP58,MID1,CCDC22,LRRC…
	GO: Cellular Component	GO:0022627	cytosolic small ribosomal subunit		2.133E-7	2.597E-4	1.998E-5	1.535E-4	19	50	RPSA,RPS2,RPS3,RPS4X,RPS5,RPS7,RPS9,RPS10,RPS11,RPS13,RPS15A,RPS16,RPS18,RPS19,RPS20,RPS21,RPS25,RPS26,UBB
	GO: Cellular Component	GO:0015935	small ribosomal subunit		2.859E-7	3.482E-4	2.487E-5	1.911E-4	26	86	MRPS2,RPSA,MRPS28,MRPL16,PTCD3,IMP3,RPS2,RPS3,RPS4X,RPS5,RPS7,RPS9,RPS10,RPS11,RPS13,RPS15A,RPS16,RPS18,RPS19,RPS20,RPS21,RPS25,RPS26,UBB,MRPS24,MRPS22
	GO: Cellular Component	GO:0031252	cell leading edge		1.259E-6	1.533E-3	1.022E-4	7.853E-4	87	507	ABL1,ACTB,DYSF,PLEKHG5,ADORA1,PIP5K1A,SORBS2,CDC42BPA,FGD2,APBB2,PHACTR4,MTMR9,ATP6V1B2,ATP7A,HCN2,DST,WASF1,PSTPIP1,LDB2,CD44,CDK6,CFL1,SLK,DCTN1,DMD,DPP4,DPYSL3,EEF1A1,PLEK2,ABI2,ATP6AP2,PLEKHA1,FLOT1,ABCA7,PTK2B,FAT1,RAPGEF3,PABPC1,GABBR1,SNX5,INPP5K,GNAS,GSN,PACSIN2,CADM4,TWF2,INSR,ABLIM1,LIMK1,MAPT,MYO1D,FGD5,NME1,NME2,P4HB,PDGFRB,PECAM1,PIK3CA,PLCG1,PSD,PTPRJ,PTPRK,TESC,RASA1,APPL2,ROCK1,RP…
	GO: Cellular Component	GO:0015630	microtubule cytoskeleton		1.472E-6	1.793E-3	1.121E-4	8.612E-4	209	1489	DYSF,TTC8,PARP4,ODF2L,MTUS1,STARD9,MIB1,RANBP10,BIN1,SLC25A5,BIRC5,SHROOM2,NCKAP5L,CDC14B,CDC14A,TTLL9,RAB11A,BBS1,BNIP2,DST,CEP95,WRAP73,BYSL,HERC2,CCDC116,HAP1,BRSK2,CASP1,RILPL1,CCNB1,CCT6A,CD86,CCNE2,CDK1,CDK6,VAPA,DLG5,DIS3L,TRIP10,RAB28,SCLT1,RBM39,MAD2L1BP,CRMP1,NCOR1,C2CD3,IQCB1,ITSN2,PDE4DIP,DNAL1,DBT,DCTN1,CEP170,NUAK1,DYNC1I2,E2F1,FRY,LATS2,FLOT1,STAG1,CEP85L,DTNBP1,USP44,TUBA1B,FAM161…
	GO: Cellular Component	GO:1990234	transferase complex		1.659E-6	2.020E-3	1.189E-4	9.131E-4	146	972	ACTB,ACTG1,TRRAP,OTULIN,MIB1,FBXO32,GOLGA7B,CUL4B,RANBP10,MED30,ZSWIM5,PIK3R3,UBR1,FBXO17,DPM2,SOCS2,CCNB1,CCNT2,CCNE2,CDK1,CDK11B,CDK6,UBE4A,CKS1B,CKS2,TBPL1,IKBKE,CSNK2A1,SOCS5,DEPDC5,CHURC1,HDAC9,DAPK1,RB1CC1,DDOST,FBXL6,KLHL3,NUAK1,DLD,MED6,MED31,DERL2,ING4,C17orf49,ERCC3,RNF168,PHF20,ERH,KGD4,PCGF6,ANAPC10,ZER1,MCRS1,SLA2,SPSB4,PRKAG2,TRAF7,PCGF5,TAF6L,TADA1,CDK12,RUVBL2,BRD8,DPY30,CCNI,ILVB…
	GO: Cellular Component	GO:0005794	Golgi apparatus		1.859E-6	2.265E-3	1.258E-4	9.665E-4	247	1816	DYSF,TRRAP,ADCY3,ADCYAP1R1,MTUS1,OSBPL9,GOLGA7B,RIC1,TPST2,FGD2,C6orf89,APBB2,ARRB1,RGS20,ATP1A3,STX11,B4GALT2,ATP7A,RAB11A,BCL6,GBP4,GBP5,BSG,BST2,KLF5,HERC1,BSN,CA4,CBFA2T3,CD14,CD33,CD36,CD44,VAPA,TRIP11,TRIP10,RHOU,SLC39A13,B4GALT5,TMEM59L,COG4,PICK1,PRKD2,TMEM87A,ATF6B,RSAD2,PDE4DIP,MARF1,CTSL,DOCK4,LAPTM4A,SNX17,RABGAP1L,DMD,CALN1,PCSK9,DPP4,SLC35B3,COQ6,ESCO2,OPTN,BCAP31,TRAPPC12,ELF3,EMP2…
	GO: Cellular Component	GO:0005815	microtubule organizing center		3.271E-6	3.984E-3	2.097E-4	1.611E-3	137	911	DYSF,TTC8,ODF2L,MTUS1,STARD9,MIB1,BIRC5,NCKAP5L,CDC14B,CDC14A,TTLL9,RAB11A,BBS1,BNIP2,CEP95,WRAP73,HERC2,CCDC116,HAP1,BRSK2,RILPL1,CCNB1,CD86,CCNE2,CDK1,CDK6,DLG5,DIS3L,RAB28,SCLT1,RBM39,CRMP1,C2CD3,IQCB1,ITSN2,PDE4DIP,DCTN1,CEP170,DYNC1I2,E2F1,FRY,LATS2,FLOT1,CEP85L,FAM161A,NLRC5,TCHP,SPECC1,PCGF5,FANK1,DCTN6,RAPGEF6,DISC1,SDCCAG8,AK6,TUBGCP4,RUVBL2,RRP7A,YWHAQ,KATNA1,CKAP2L,PACSIN2,HK2,HOXB4,NU…
	GO: Cellular Component	GO:0048471	perinuclear region of cytoplasm		6.338E-6	7.720E-3	3.860E-4	2.965E-3	141	955	ABL1,PLEKHG5,MIB1,AK1,DOCK6,SORBS2,ANK2,XIAP,FAS,VAMP8,MTMR9,ATP7A,RAB11A,BAX,DPM2,BNIP2,DST,GBP4,GBP5,BYSL,CA4,HAP1,BRSK2,FSD2,PSTPIP1,CCNT2,CDK11B,VAPA,LRAT,TRIP10,SLC39A13,CLIC1,ATXN10,PICK1,MAPK8IP1,PTGES,NOX4,NCOR1,UPF2,DEPDC5,RAPGEF2,CTSB,CTSL,SLK,DMD,CALN1,PCSK9,DOK1,HCN4,OPTN,BCAP31,TRAPPC12,EIF4A2,EMP2,ENDOG,STOM,ANKRD13B,ACSL3,PTK2B,BPTF,FAT1,RAPGEF3,TRAF7,CISD2,ARFGEF1,VPS54,FUS,FYN,SN…
	GO: Cellular Component	GO:0005667	transcription regulator complex		7.132E-6	8.687E-3	4.137E-4	3.178E-3	97	606	JDP2,TRRAP,BIN1,MED30,PHF12,MIER1,KLF5,MBD2,TAF1B,RUNX1,CBFB,LDB2,MTA2,CEBPE,CEBPG,TBPL1,BATF2,ATF6B,NCOR1,CSNK2A1,HDAC9,MXD3,MED6,MED31,ASCC1,E2F1,E2F2,HEYL,CEBPZ,ERCC3,ECSIT,FLYWCH1,FOSL2,DRAP1,IVNS1ABP,TAF6L,NR5A1,NFAT5,GATA2,HES7,ASCC3,BEX2,ATF7,TWIST2,GTF2H2,BRF1,HIVEP2,HMGA1,HOXB9,SMAD1,SMAD2,MDM4,MEF2C,RCOR2,NFATC1,NRF1,PAX5,PAX6,PAX9,PBX1,PBX2,ABT1,TAF1D,POU2F1,PPARG,BHLHE41,RARA,E2F8,SNA…
	GO: Cellular Component	GO:0031966	mitochondrial membrane		1.530E-5	1.863E-2	8.469E-4	6.506E-3	127	857	MRS2,ACAT1,TIMM23,TOMM5,ALAS1,ALDH3A2,PTPMT1,SLC25A4,SLC25A5,GADD45GIP1,KMO,MCU,BAD,BAK1,BAX,BCL2L2,SLC25A26,BCS1L,BPHL,TSPO,HERC2,WASF1,COX7A2L,CFL1,ABCG2,MAPK8IP1,PGS1,MPC2,COX6A1,COX6B1,COX7A2,RSAD2,BRI3BP,IKBKE,FAM210B,CYP27A1,DHFR,EXOG,DMD,FAM162A,MTERF3,COQ6,MRPS2,SLC25A13,MRPL46,ENDOG,MRPL27,ECSIT,KGD4,ACSL3,FDXR,VAT1,CISD2,DNAJC30,TMEM14C,ARMCX3,SLC25A39,GHITM,GABBR1,GATM,PGRMC1,GLUD1,AFG…
	GO: Cellular Component	GO:0014069	postsynaptic density		1.780E-5	2.168E-2	9.427E-4	7.242E-3	78	472	ACTB,ADORA1,MIB1,SORBS2,ANK2,ARRB1,NUMB,ATP7A,RGS9,SYNGAP1,DST,BSN,DLG5,HOMER1,PICK1,ERC2,CTNND2,DAPK1,DMD,DRP2,ZDHHC2,DTNBP1,PTK2B,SEMA4F,SEMA4B,PDLIM5,ADGRA1,FYN,GAPDH,DISC1,PGRMC1,RBMX,RAPGEF4,PHB2,SYNPO,SHANK3,IL1R1,EIF3E,KPNA2,ABLIM1,MAP4,MAPT,NRCAM,NTRK2,PDE4B,DGCR8,PRKCG,PSD,PTPRS,RPL4,RPL6,RPL8,RPL12,RPL18A,RPLP0,RPS3,RPS13,RPS18,RPS19,RPS25,SCN8A,CPEB3,ARFGAP1,SMO,SPTBN1,SRC,STAT3,AURKA,…
	GO: Cellular Component	GO:0030027	lamellipodium		2.813E-5	3.427E-2	1.421E-3	1.092E-2	45	234	ACTB,DYSF,PLEKHG5,PIP5K1A,SORBS2,CDC42BPA,FGD2,APBB2,PHACTR4,WASF1,PSTPIP1,CD44,CFL1,DMD,DPP4,DPYSL3,PLEK2,ABI2,FLOT1,PTK2B,FAT1,RAPGEF3,PABPC1,GSN,TWF2,ABLIM1,LIMK1,FGD5,NME2,P4HB,PIK3CA,PLCG1,TESC,ROCK1,SLC9A1,PALLD,BRK1,SRGAP2,SH3BP1,TSC1,AMOTL1,NAV3,FGD3,SCYL3,SPATA13
	GO: Cellular Component	GO:0032279	asymmetric synapse		2.917E-5	3.553E-2	1.421E-3	1.092E-2	80	494	ACTB,ADORA1,MIB1,SORBS2,ANK2,ARRB1,NUMB,ATP7A,RGS9,SYNGAP1,DST,BSN,DLG5,HOMER1,PICK1,ERC2,CTNND2,DAPK1,DMD,DRP2,ZDHHC2,DTNBP1,SEMA3A,PTK2B,SEMA4F,SEMA4B,PDLIM5,ADGRA1,FYN,GAPDH,DISC1,PGRMC1,RBMX,RAPGEF4,GRN,PHB2,SYNPO,SHANK3,IL1R1,EIF3E,KPNA2,ABLIM1,MAP4,MAPT,NRCAM,NTRK2,PDE4B,DGCR8,PRKCG,PSD,PTPRS,RPL4,RPL6,RPL8,RPL12,RPL18A,RPLP0,RPS3,RPS13,RPS18,RPS19,RPS25,SCN8A,CPEB3,ARFGAP1,SMO,SPTBN1,SRC,S…
	GO: Cellular Component	GO:0005740	mitochondrial envelope		3.285E-5	4.001E-2	1.539E-3	1.182E-2	132	912	MRS2,ACAT1,TIMM23,TOMM5,ALAS1,ALDH3A2,PTPMT1,SLC25A4,SLC25A5,GADD45GIP1,KMO,CHCHD4,MCU,COX19,BAD,BAK1,BAX,BCL2L2,SLC25A26,BCS1L,BPHL,TSPO,HERC2,WASF1,COX7A2L,CFL1,ABCG2,MAPK8IP1,PGS1,MPC2,COX6A1,COX6B1,COX7A2,RSAD2,BRI3BP,IKBKE,FAM210B,CYP27A1,DHFR,EXOG,DMD,FAM162A,MTERF3,COQ6,MRPS2,SLC25A13,CHCHD2,MRPL46,ENDOG,MRPL27,ECSIT,KGD4,ACSL3,FDXR,VAT1,CISD2,TRIAP1,DNAJC30,TMEM14C,ARMCX3,SLC25A39,GHITM,G…
	GO: Cellular Component	GO:0031967	organelle envelope		4.330E-5	5.274E-2	1.953E-3	1.501E-2	196	1456	SEH1L,ABL1,MRS2,ACAT1,TIMM23,TOMM5,ALAS1,ALDH3A2,BIN1,PTPMT1,SLC25A4,SLC25A5,GADD45GIP1,KMO,CHCHD4,MCU,ATP2A3,COX19,BAD,BAK1,BAX,BCL2L2,SLC25A26,BCS1L,BNIP2,DST,BPHL,TSPO,HERC2,WASF1,COX7A2L,CDK11B,VAPA,CFL1,CLIC1,ABCG2,MAPK8IP1,PGS1,MPC2,IFFO1,COX6A1,COX6B1,PTGES,COX7A2,MAD2L1BP,RSAD2,BRI3BP,CLCA2,IKBKE,FAM210B,ANKRD17,CYP27A1,RB1CC1,DCTN1,DHFR,EXOG,DMD,FAM162A,MTERF3,COQ6,SNUPN,EDNRA,MRPS2,SLC2…
	GO: Cellular Component	GO:0098984	neuron to neuron synapse		5.054E-5	6.156E-2	2.199E-3	1.689E-2	84	533	ACTB,ADORA1,MIB1,NLGN2,SORBS2,ANK2,ARRB1,NUMB,ATP1A3,ATP7A,RGS9,SYNGAP1,DST,BSN,DLG5,HOMER1,PICK1,ERC2,CTNND2,DAPK1,DMD,DRP2,EPHB2,ZDHHC2,DTNBP1,SEMA3A,PTK2B,SEMA4F,SEMA4B,PDLIM5,ADGRA1,FYN,GAPDH,DISC1,PGRMC1,RBMX,RAPGEF4,GRN,PHB2,SYNPO,SHANK3,IL1R1,EIF3E,KPNA2,STXBP5,ABLIM1,MAP4,MAPT,NRCAM,NTRK2,PDE4B,DGCR8,PRKCG,PSD,PTPRS,RPL4,RPL6,RPL8,RPL12,RPL18A,RPLP0,RPS3,RPS13,RPS18,RPS19,RPS25,SCN8A,CPEB…
	GO: Cellular Component	GO:0070993	translation preinitiation complex		7.499E-5	9.134E-2	3.150E-3	2.420E-2	9	20	EIF3D,EIF3H,EIF3J,EIF2S1,EIF1B,EIF3L,EIF3M,EIF3K,EIF3E
	GO: Cellular Component	GO:0030016	myofibril		7.852E-5	9.563E-2	3.188E-3	2.449E-2	50	280	ACTG1,ACTN3,AK1,FBXO32,BIN1,SORBS2,ANK2,GATAD1,DST,CBFB,ARHGEF25,MYOZ1,HOMER1,PDE4DIP,DES,DMD,ITGB1BP2,PDLIM5,MYO18B,LDB3,TWF2,SYNPO,KCNJ8,C10orf71,ANKRD23,KY,MEF2C,MMP2,PPP1R12A,PPP1R12B,NRAP,PDE4B,PDE4D,FBXL22,PSMA6,RPL4,RPL6,RPL15,SCN8A,SDC4,FHOD3,SLC4A1,PALLD,SPTBN1,SRI,SVIL,TNNT3,TPM2,POLR2M,TRIM54
	GO: Cellular Component	GO:0015629	actin cytoskeleton		8.697E-5	1.059E-1	3.417E-3	2.625E-2	87	565	ABL1,ACTB,ACTG1,ACTN3,BIN1,SORBS2,CDC42BPA,SHROOM2,AXL,DST,WASF1,HAP1,PSTPIP1,CFL1,RHOU,TAOK2,MYOZ1,NOX4,CRMP1,DAPK1,VILL,ESPN,DPYSL3,ARPC4,EEF1A1,ABI2,MARK2,FLOT1,RAPGEF3,FLT1,SPECC1,PDLIM5,DCTN6,FYN,FILIP1,GCK,MYO18B,CCDC102A,DSTN,GSN,LDB3,AKAP13,GABARAP,TWF2,SYNPO,SHROOM1,ANKRD23,ABLIM1,MYO1B,FHOD1,MYO1D,MYO5B,MYO9A,PPP1R12A,ROR1,DDR2,DGKH,POU6F1,PTPN12,RARA,FMN1,MYO19,FHOD3,LIMCH1,STK38L,PALL…
	GO: Cellular Component	GO:0032040	small-subunit processome		9.173E-5	1.117E-1	3.492E-3	2.682E-2	20	78	RPS19BP1,RCL1,EMG1,UTP14A,RRP7A,WDR36,HEATR1,NAT10,IMP3,RPS4X,RPS5,RPS7,RPS9,RPS11,RPS13,RPS15A,RPS16,RPS19,DNTTIP2,PNO1
	GO: Cellular Component	GO:0098562	cytoplasmic side of membrane		9.803E-5	1.194E-1	3.618E-3	2.780E-2	45	246	ACP1,ALOX15,ANK2,BIRC2,DST,LDLRAP1,OSBPL2,DTNA,EEF1A1,GNB4,PTK2B,FES,FYN,SNX5,GNAO1,GNAQ,GNAS,GNAT1,GNG5,RPL35,IKBKB,JAK2,JAK3,KIT,KRAS,RPSA,MAPT,ASPSCR1,RGS1,SNX18,RPL6,RPL10,RPL32,RPS3,RPS16,RPS26,KCNIP1,SLC4A1,SRC,TIAM1,NPTXR,TRAF3,RASAL3,POLR2M,EPM2A
	GO: Cellular Component	GO:0099572	postsynaptic specialization		1.011E-4	1.231E-1	3.622E-3	2.783E-2	80	512	ACTB,ADORA1,MIB1,NLGN2,SORBS2,ANK2,ARRB1,NUMB,ATP7A,RGS9,SYNGAP1,DST,BSN,DLG5,HOMER1,PICK1,ERC2,CTNND2,DAPK1,DMD,DRP2,ZDHHC2,DTNBP1,PTK2B,SEMA4F,SEMA4B,PDLIM5,ADGRA1,FYN,GAPDH,DISC1,PGRMC1,RBMX,RAPGEF4,PHB2,SYNPO,SHANK3,IL1R1,EIF3E,KPNA2,ABLIM1,MAP4,MAPT,NRCAM,NTRK2,PDE4B,DGCR8,PRKCG,PSD,PTPRS,RAPSN,RPL4,RPL6,RPL8,RPL12,RPL18A,RPLP0,RPS3,RPS13,RPS18,RPS19,RPS25,SCN8A,CPEB3,ARFGAP1,SMO,SPTBN1,SRC,…
	GO: Cellular Component	GO:0005768	endosome		1.492E-4	1.817E-1	5.192E-3	3.989E-2	158	1162	ABCA3,DYSF,ADCY6,ADCYAP1R1,OSBPL9,ARRDC3,BIN1,ANK2,FGD2,APBB2,ZFYVE28,ARRB1,NUMB,VAMP8,ATP6V1E1,ATP7A,RAB11A,BSG,BST2,HAP1,CD14,CD63,RASSF9,LRAT,RHOU,STOML1,PICK1,CD207,RAPGEF2,CTSB,CTSL,LDLRAP1,LAPTM4A,SNX17,DGKQ,FCHSD2,RABGAP1L,PCSK9,DERL2,OPTN,ATP6AP2,FLOT1,PLIN3,AP3S2,ZDHHC2,ANKRD13B,EPS15,BET1L,DTNBP1,F2RL1,ABCA7,SPG21,SLA2,STEAP1,AGAP2,FLT1,FLT3,IFITM2,TRIM3,HPS3,FYN,SNX5,GAPDH,TUBGCP4,PRDX…
	GO: Cellular Component	GO:1905368	peptidase complex		1.569E-4	1.911E-1	5.308E-3	4.078E-2	31	152	TRRAP,UBR1,CAPN1,CAPNS1,CASP1,CASP2,SPCS2,F3,TAF6L,TADA1,NR5A1,AFG3L2,CFH,PRICKLE1,PLAU,PSMA1,PSMA5,PSMA6,PSMA7,PSMB1,PSMB3,PSMB5,PSMB6,PSMD4,PSMD8,PSMD12,PSME2,RAD23B,ATXN7,SUPT20H,ZFAND2B
	GO: Cellular Component	GO:0030427	site of polarized growth		1.691E-4	2.059E-1	5.425E-3	4.168E-2	46	259	ABL1,GPRIN1,TSHZ3,APBB2,HAP1,PTBP2,CFL1,TAOK2,NGEF,MAPK8IP1,CRMP1,ERC2,BOC,DPYSL3,FRY,DTNBP1,PTK2B,RAPGEF3,OLFM1,DISC1,RAPGEF4,KATNA1,TWF2,DOCK7,KLC1,LIMK1,LRP1,MAPT,LRRC45,MYO9A,NTRK2,PTPRS,CRTAC1,SNX18,SMO,PALLD,SRC,FRYL,TIAM1,TIMP2,NPTXR,PARD3,TSC1,UTRN,YWHAE,STMN4
	GO: Cellular Component	GO:0043292	contractile muscle fiber		1.692E-4	2.061E-1	5.425E-3	4.168E-2	51	296	ACTG1,ACTN3,AK1,FBXO32,BIN1,SORBS2,ANK2,GATAD1,DST,CBFB,ARHGEF25,MYOZ1,HOMER1,PDE4DIP,DES,DMD,ITGB1BP2,PDLIM5,MYO18B,LDB3,TWF2,SYNPO,KCNJ8,C10orf71,ANKRD23,KY,MEF2C,MMP2,PPP1R12A,PPP1R12B,NRAP,PDE4B,PDE4D,PECAM1,FBXL22,PSMA6,RPL4,RPL6,RPL15,SCN8A,SDC4,FHOD3,SLC4A1,PALLD,SPTBN1,SRI,SVIL,TNNT3,TPM2,POLR2M,TRIM54
	GO: Cellular Component	GO:0098556	cytoplasmic side of rough endoplasmic reticulum membrane		1.834E-4	2.234E-1	5.728E-3	4.401E-2	9	22	RPL35,RPSA,RPL6,RPL10,RPL32,RPS3,RPS16,RPS26,EPM2A
	GO: Cellular Component	GO:0044297	cell body		1.935E-4	2.356E-1	5.891E-3	4.526E-2	131	940	ABL1,ADORA1,AGER,PITPNM2,SORBS2,ANXA3,CPNE5,FAS,SHROOM2,ATP1A3,ATP7A,HCN2,BSN,PTBP2,CASP4,CCT6A,CFL1,CCR4,ATXN10,HOMER1,MAPK8IP1,CRMP1,SNCAIP,ERC2,CTNND2,RAPGEF2,CTSL,BOC,DCTN1,DMD,DPYSL3,DRP2,HCN4,UBXN1,OPTN,ATP6AP2,EIF5A,GNB4,ENDOG,EPHB2,DTNBP1,PTK2B,BPTF,NOD1,HMCN2,RAPGEF3,OLFM1,MCRS1,SEMA4F,CCT2,TXNRD2,FUS,FYN,GABBR1,GABRD,SRSF10,DISC1,PDE10A,PGRMC1,LSM1,GHR,GNAO1,GNAQ,GNAS,GNAT1,GOLGA2,GOT2,…
	GO: Cellular Component	GO:0045180	basal cortex		2.031E-4	2.473E-1	6.033E-3	4.635E-2	5	7	MARK2,GCK,PHLDB1,CLASP1,PHLDB2
	GO: Cellular Component	GO:0033290	eukaryotic 48S preinitiation complex		2.122E-4	2.584E-1	6.153E-3	4.727E-2	8	18	EIF3D,EIF3H,EIF3J,EIF2S1,EIF3L,EIF3M,EIF3K,EIF3E
	GO: Cellular Component	GO:0022625	cytosolic large ribosomal subunit		2.244E-4	2.733E-1	6.356E-3	4.883E-2	16	59	RPL35,RPL3,RPL4,RPL6,RPL8,RPL10,RPL12,RPL15,RPL18,RPL18A,RPL26,RPL32,RPL35A,RPL36AL,RPLP0,RPLP1
	GO: Cellular Component	GO:0140535	intracellular protein-containing complex		2.326E-4	2.834E-1	6.440E-3	4.947E-2	138	1003	ACTB,ACTG1,TRRAP,OTULIN,MIB1,FBXO32,CTU1,RIC1,CUL4B,RANBP10,MED30,ZSWIM5,UBR1,FBXO17,DPM2,AIP,CCT6A,UBE4A,CKS1B,CKS2,SCLT1,TBPL1,EEF1E1,CSNK2A1,DEPDC5,DCTN1,ELMO1,DDX1,FBXL6,CEP170,KLHL3,NUAK1,MED6,MED31,DERL2,SNUPN,TRAPPC12,ING4,ERCC3,RNF168,PHF20,DTNBP1,PCGF6,ANAPC10,ZER1,MCRS1,SPSB4,PRKAG2,TRAF7,TCHP,RPP30,CCT2,PCGF5,HPS3,TAF6L,TADA1,CCT6B,NR5A1,RUVBL2,CCT8L2,BRD8,GPR37,KATNA1,GLMN,GTF2H2,TRAP…
